# Supplementary material for: Molecular epidemiology of Klebsiella pneumoniae invasive infections over a decade at Kilifi County Hospital in Kenya
Source: Int J Med Microbiol. 2017 Oct;307(7):422–9. doi: 10.1016/j.ijmm.2017.07.006 (PMC5615107; doi:10.1016/j.ijmm.2017.07.006)
Supplement: Supplementary file 6 [file mmc6.xlsx]

## Sheet: Table S1
Table S1. ST and alleles assigned to MLST loci and their corresponding sequence for each isolate.
Accession	Clonal Complex	ST	New ST	gapA	infB	mdh	pgi	phoE	rpoB	tonB	gapA_seq	infB_seq	mdh_seq	pgi_seq	phoE_seq	rpoB_seq	tonB_seq
ERR323219	CC5	17		2	1	1	1	4	4	4	AACCTGAAGTGGGACGAAGTTGGTGTTGACGTTGTTGCTGAAGCAACCGGTATCTTCCTGACCGACGAAACCGCTCGTAAACACATCACCGCTGGCGCGAAAAAAGTCGTTCTGACTGGCCCGTCCAAAGACAACACTCCGATGTTCGTTCGCGGCGCTAACTTCGACGCTTACGCTGGCCAGGACATCGTTTCCAACGCTTCCTGCACCACCAACTGCCTGGCGCCGCTGGCTAAAGTTATCAACGACAACTTCGGTATCGTTGAAGGCCTGATGACCACCGTCCACGCTACCACCGCTACTCAGAAAACCGTTGATGGCCCGTCTCACAAAGACTGGCGCGGCGGCCGCGGCGCAGCTCAGAACATCATCCCGTCCTCTACCGGCGCTGCTAAAGCA…	GGCATGATCACCTTCCTGGATACCCCGGGCCACGCCGCGTTTACCTCCATGCGTGCTCGTGGCGCGCAGGCGACGGATATCGTGGTTCTGGTGGTGGCGGCAGACGACGGCGTGATGCCGCAGACTATCGAAGCTATCCAGCACGCTAAAGCGGCGCAGGTACCGGTGGTAGTGGCGGTGAACAAGATCGATAAGCCAGAAGCCGATCCGGATCGCGTGAAGAACGAACTGTCCCAGTACGGCATCCTGCCGGAAGAGTGGGGCGGCGAGAGCCAGTTCGTCCACGTTTCCGCGAAAGCGGGTACCGGCATCGACGAC	GGCGCGGATGTAGTGCTGATCTCCGCGGGCGTGGCGCGTAAGCCCGGCATGGATCGTTCCGACCTGTTTAATGTGAATGCGGGTATCGTGAAGAACCTCGTGCAGCAGATTGCCAAAACCTGCCCGCAGGCCTGCATCGGCATTATCACCAACCCGGTGAATACCACCGTGGCTATCGCCGCCGAAGTACTGAAAAAAGCCGGCGTGTACGATAAAAACAAACTGTTCGGCGTTACCACGCTGGACATCATCCGTTCCAATACCTTTGTGGCGGAGCTGAAAGGTAAATCGGCAACCGAGGTGGAAGTCCCGGTCATTGGTGGTCACTCCGGGGTCACCATTCTGCCTTTACTGTCGCAGATCCCCGGCGTCAGCTTTAGCGATCAGGAAATTGCCGAC…	GAGTCCAACGGTAAGTATGTTGACCGTAACGGCCACGCGGTAGACTACCAGACTGGCCCAATCATCTGGGGTGAGCCGGGCACCAACGGTCAGCACGCGTTCTACCAGCTGATCCACCAGGGCACCAAAATGGTACCGTGCGATTTCATCGCTCCGGCTATCACCCACAACCCGCTGTCTGACCACCATCAGAAACTGCTGTCTAACTTCTTCGCCCAGACCGAGGCCCTGGCCTTTGGTAAATCCCGCGAAGTGGTTGAGCAGGAATATCGCGATCAGGGTAAAGACCCGGCGACCCTGGAGCACGTGGTGCCGTTCAAAGTGTTCGAAGGTAACCGCCCGACTAACTCCATCCTGCTGCGTGAGATCACCCCGTTCAGCCTCGGGGCGCTGATTGCC…	GTCGGCACCTCGTTAAGCTATGATTTCGGCGGCAGCGACTTCGCCGTCAGCGCAGCCTACACCAGCTCCGACCGTACCAACGATCAGAACCTGCTGGCCCGCGGCCAGGGTTCGAAAGCGGAAGCCTGGGCGACCGGCCTGAAATATGACGCCAACAATATCTACCTGGCGACCATGTACTCTGAAACCCGCAAGATGACCCCGATCAGCGGCGGCTTTGCCAACAAAGCGCAGAACTTTGAAGCGGTGGCGCAGTATCAGTTCGACTTCGGTCTGCGTCCGTCCCTCGGCTATGTGCTGTCGAAAGGGAAGGATATCGAAGGGGTGGGAAGTGAGGATCTGGTTAACTACATTGACGTGGGCCTGACCTACTACTTCAACAAAAACATGAACGCCTTC…	ACCCACTACGGTCGCGTATGTCCGATCGAAACGCCTGAAGGTCCGAACATCGGTCTGATTAACTCCCTGTCCGTGTACGCGCAGACCAACGAATATGGCTTCCTTGAGACGCCGTATCGTAAAGTGACCGACGGTGTGGTTACTGACGAAATTCACTACCTGTCTGCTATCGAAGAAGGCAACTACGTTATCGCTCAGGCGAACTCCAACCTGGATGAAAACGGCCACTTCGTAGAAGATCTGGTTACCTGCCGTAGCAAAGGCGAATCCAGCTTGTTCAGCCGCGACCAGGTTGACTACATGGACGTATCCACCCAGCAGGTGGTATCCGTCGGTGCGTCCCTGATCCCGTTCCTGGAACACGATGACGCCAACCGTGCATTGATGGGTGCGAACATG…	ATGGTGGCGCCGGCCGATCTTGAGCCGCCTCCGGCGGCGCAGCCTGTCGTGGAGCCCGTTGTTGAACCCGAACCTGAGCCGGAGCCAGAGGTAGCGCCTGAACCGCCGAAAGAGGCGCCGGTGGTGATCCATAAACCGGAACCTAAGCCGAAGCCCAAACCTAAACCCAAGCCTAAGCCGGAGAAAAAGGTTGAACAGCCGAAGCGGGAAGTGAAGCCGGCAGCAGAGCCGCGTCCGGCCTCGCCGTTTGAAAACAACAATACGGCGCCGGCGCGTACAGCGCCAAGTACCTCGACCGCAGCGGCTAAACCCACCGTTACTGCTCCGAGCGGCCCGCGGGCGATCAGCCGCGTTCAGCCGTCCTATCCGCCGCGCGCTCAGGCGCTGCGCATTGAAGGG…
ERR323220	CC5	17		2	1	1	1	4	4	4	AACCTGAAGTGGGACGAAGTTGGTGTTGACGTTGTTGCTGAAGCAACCGGTATCTTCCTGACCGACGAAACCGCTCGTAAACACATCACCGCTGGCGCGAAAAAAGTCGTTCTGACTGGCCCGTCCAAAGACAACACTCCGATGTTCGTTCGCGGCGCTAACTTCGACGCTTACGCTGGCCAGGACATCGTTTCCAACGCTTCCTGCACCACCAACTGCCTGGCGCCGCTGGCTAAAGTTATCAACGACAACTTCGGTATCGTTGAAGGCCTGATGACCACCGTCCACGCTACCACCGCTACTCAGAAAACCGTTGATGGCCCGTCTCACAAAGACTGGCGCGGCGGCCGCGGCGCAGCTCAGAACATCATCCCGTCCTCTACCGGCGCTGCTAAAGCA…	GGCATGATCACCTTCCTGGATACCCCGGGCCACGCCGCGTTTACCTCCATGCGTGCTCGTGGCGCGCAGGCGACGGATATCGTGGTTCTGGTGGTGGCGGCAGACGACGGCGTGATGCCGCAGACTATCGAAGCTATCCAGCACGCTAAAGCGGCGCAGGTACCGGTGGTAGTGGCGGTGAACAAGATCGATAAGCCAGAAGCCGATCCGGATCGCGTGAAGAACGAACTGTCCCAGTACGGCATCCTGCCGGAAGAGTGGGGCGGCGAGAGCCAGTTCGTCCACGTTTCCGCGAAAGCGGGTACCGGCATCGACGAC	GGCGCGGATGTAGTGCTGATCTCCGCGGGCGTGGCGCGTAAGCCCGGCATGGATCGTTCCGACCTGTTTAATGTGAATGCGGGTATCGTGAAGAACCTCGTGCAGCAGATTGCCAAAACCTGCCCGCAGGCCTGCATCGGCATTATCACCAACCCGGTGAATACCACCGTGGCTATCGCCGCCGAAGTACTGAAAAAAGCCGGCGTGTACGATAAAAACAAACTGTTCGGCGTTACCACGCTGGACATCATCCGTTCCAATACCTTTGTGGCGGAGCTGAAAGGTAAATCGGCAACCGAGGTGGAAGTCCCGGTCATTGGTGGTCACTCCGGGGTCACCATTCTGCCTTTACTGTCGCAGATCCCCGGCGTCAGCTTTAGCGATCAGGAAATTGCCGAC…	GAGTCCAACGGTAAGTATGTTGACCGTAACGGCCACGCGGTAGACTACCAGACTGGCCCAATCATCTGGGGTGAGCCGGGCACCAACGGTCAGCACGCGTTCTACCAGCTGATCCACCAGGGCACCAAAATGGTACCGTGCGATTTCATCGCTCCGGCTATCACCCACAACCCGCTGTCTGACCACCATCAGAAACTGCTGTCTAACTTCTTCGCCCAGACCGAGGCCCTGGCCTTTGGTAAATCCCGCGAAGTGGTTGAGCAGGAATATCGCGATCAGGGTAAAGACCCGGCGACCCTGGAGCACGTGGTGCCGTTCAAAGTGTTCGAAGGTAACCGCCCGACTAACTCCATCCTGCTGCGTGAGATCACCCCGTTCAGCCTCGGGGCGCTGATTGCC…	GTCGGCACCTCGTTAAGCTATGATTTCGGCGGCAGCGACTTCGCCGTCAGCGCAGCCTACACCAGCTCCGACCGTACCAACGATCAGAACCTGCTGGCCCGCGGCCAGGGTTCGAAAGCGGAAGCCTGGGCGACCGGCCTGAAATATGACGCCAACAATATCTACCTGGCGACCATGTACTCTGAAACCCGCAAGATGACCCCGATCAGCGGCGGCTTTGCCAACAAAGCGCAGAACTTTGAAGCGGTGGCGCAGTATCAGTTCGACTTCGGTCTGCGTCCGTCCCTCGGCTATGTGCTGTCGAAAGGGAAGGATATCGAAGGGGTGGGAAGTGAGGATCTGGTTAACTACATTGACGTGGGCCTGACCTACTACTTCAACAAAAACATGAACGCCTTC…	ACCCACTACGGTCGCGTATGTCCGATCGAAACGCCTGAAGGTCCGAACATCGGTCTGATTAACTCCCTGTCCGTGTACGCGCAGACCAACGAATATGGCTTCCTTGAGACGCCGTATCGTAAAGTGACCGACGGTGTGGTTACTGACGAAATTCACTACCTGTCTGCTATCGAAGAAGGCAACTACGTTATCGCTCAGGCGAACTCCAACCTGGATGAAAACGGCCACTTCGTAGAAGATCTGGTTACCTGCCGTAGCAAAGGCGAATCCAGCTTGTTCAGCCGCGACCAGGTTGACTACATGGACGTATCCACCCAGCAGGTGGTATCCGTCGGTGCGTCCCTGATCCCGTTCCTGGAACACGATGACGCCAACCGTGCATTGATGGGTGCGAACATG…	ATGGTGGCGCCGGCCGATCTTGAGCCGCCTCCGGCGGCGCAGCCTGTCGTGGAGCCCGTTGTTGAACCCGAACCTGAGCCGGAGCCAGAGGTAGCGCCTGAACCGCCGAAAGAGGCGCCGGTGGTGATCCATAAACCGGAACCTAAGCCGAAGCCCAAACCTAAACCCAAGCCTAAGCCGGAGAAAAAGGTTGAACAGCCGAAGCGGGAAGTGAAGCCGGCAGCAGAGCCGCGTCCGGCCTCGCCGTTTGAAAACAACAATACGGCGCCGGCGCGTACAGCGCCAAGTACCTCGACCGCAGCGGCTAAACCCACCGTTACTGCTCCGAGCGGCCCGCGGGCGATCAGCCGCGTTCAGCCGTCCTATCCGCCGCGCGCTCAGGCGCTGCGCATTGAAGGG…
ERR323221	CC5	17		2	1	1	1	4	4	4	AACCTGAAGTGGGACGAAGTTGGTGTTGACGTTGTTGCTGAAGCAACCGGTATCTTCCTGACCGACGAAACCGCTCGTAAACACATCACCGCTGGCGCGAAAAAAGTCGTTCTGACTGGCCCGTCCAAAGACAACACTCCGATGTTCGTTCGCGGCGCTAACTTCGACGCTTACGCTGGCCAGGACATCGTTTCCAACGCTTCCTGCACCACCAACTGCCTGGCGCCGCTGGCTAAAGTTATCAACGACAACTTCGGTATCGTTGAAGGCCTGATGACCACCGTCCACGCTACCACCGCTACTCAGAAAACCGTTGATGGCCCGTCTCACAAAGACTGGCGCGGCGGCCGCGGCGCAGCTCAGAACATCATCCCGTCCTCTACCGGCGCTGCTAAAGCA…	GGCATGATCACCTTCCTGGATACCCCGGGCCACGCCGCGTTTACCTCCATGCGTGCTCGTGGCGCGCAGGCGACGGATATCGTGGTTCTGGTGGTGGCGGCAGACGACGGCGTGATGCCGCAGACTATCGAAGCTATCCAGCACGCTAAAGCGGCGCAGGTACCGGTGGTAGTGGCGGTGAACAAGATCGATAAGCCAGAAGCCGATCCGGATCGCGTGAAGAACGAACTGTCCCAGTACGGCATCCTGCCGGAAGAGTGGGGCGGCGAGAGCCAGTTCGTCCACGTTTCCGCGAAAGCGGGTACCGGCATCGACGAC	GGCGCGGATGTAGTGCTGATCTCCGCGGGCGTGGCGCGTAAGCCCGGCATGGATCGTTCCGACCTGTTTAATGTGAATGCGGGTATCGTGAAGAACCTCGTGCAGCAGATTGCCAAAACCTGCCCGCAGGCCTGCATCGGCATTATCACCAACCCGGTGAATACCACCGTGGCTATCGCCGCCGAAGTACTGAAAAAAGCCGGCGTGTACGATAAAAACAAACTGTTCGGCGTTACCACGCTGGACATCATCCGTTCCAATACCTTTGTGGCGGAGCTGAAAGGTAAATCGGCAACCGAGGTGGAAGTCCCGGTCATTGGTGGTCACTCCGGGGTCACCATTCTGCCTTTACTGTCGCAGATCCCCGGCGTCAGCTTTAGCGATCAGGAAATTGCCGAC…	GAGTCCAACGGTAAGTATGTTGACCGTAACGGCCACGCGGTAGACTACCAGACTGGCCCAATCATCTGGGGTGAGCCGGGCACCAACGGTCAGCACGCGTTCTACCAGCTGATCCACCAGGGCACCAAAATGGTACCGTGCGATTTCATCGCTCCGGCTATCACCCACAACCCGCTGTCTGACCACCATCAGAAACTGCTGTCTAACTTCTTCGCCCAGACCGAGGCCCTGGCCTTTGGTAAATCCCGCGAAGTGGTTGAGCAGGAATATCGCGATCAGGGTAAAGACCCGGCGACCCTGGAGCACGTGGTGCCGTTCAAAGTGTTCGAAGGTAACCGCCCGACTAACTCCATCCTGCTGCGTGAGATCACCCCGTTCAGCCTCGGGGCGCTGATTGCC…	GTCGGCACCTCGTTAAGCTATGATTTCGGCGGCAGCGACTTCGCCGTCAGCGCAGCCTACACCAGCTCCGACCGTACCAACGATCAGAACCTGCTGGCCCGCGGCCAGGGTTCGAAAGCGGAAGCCTGGGCGACCGGCCTGAAATATGACGCCAACAATATCTACCTGGCGACCATGTACTCTGAAACCCGCAAGATGACCCCGATCAGCGGCGGCTTTGCCAACAAAGCGCAGAACTTTGAAGCGGTGGCGCAGTATCAGTTCGACTTCGGTCTGCGTCCGTCCCTCGGCTATGTGCTGTCGAAAGGGAAGGATATCGAAGGGGTGGGAAGTGAGGATCTGGTTAACTACATTGACGTGGGCCTGACCTACTACTTCAACAAAAACATGAACGCCTTC…	ACCCACTACGGTCGCGTATGTCCGATCGAAACGCCTGAAGGTCCGAACATCGGTCTGATTAACTCCCTGTCCGTGTACGCGCAGACCAACGAATATGGCTTCCTTGAGACGCCGTATCGTAAAGTGACCGACGGTGTGGTTACTGACGAAATTCACTACCTGTCTGCTATCGAAGAAGGCAACTACGTTATCGCTCAGGCGAACTCCAACCTGGATGAAAACGGCCACTTCGTAGAAGATCTGGTTACCTGCCGTAGCAAAGGCGAATCCAGCTTGTTCAGCCGCGACCAGGTTGACTACATGGACGTATCCACCCAGCAGGTGGTATCCGTCGGTGCGTCCCTGATCCCGTTCCTGGAACACGATGACGCCAACCGTGCATTGATGGGTGCGAACATG…	ATGGTGGCGCCGGCCGATCTTGAGCCGCCTCCGGCGGCGCAGCCTGTCGTGGAGCCCGTTGTTGAACCCGAACCTGAGCCGGAGCCAGAGGTAGCGCCTGAACCGCCGAAAGAGGCGCCGGTGGTGATCCATAAACCGGAACCTAAGCCGAAGCCCAAACCTAAACCCAAGCCTAAGCCGGAGAAAAAGGTTGAACAGCCGAAGCGGGAAGTGAAGCCGGCAGCAGAGCCGCGTCCGGCCTCGCCGTTTGAAAACAACAATACGGCGCCGGCGCGTACAGCGCCAAGTACCTCGACCGCAGCGGCTAAACCCACCGTTACTGCTCCGAGCGGCCCGCGGGCGATCAGCCGCGTTCAGCCGTCCTATCCGCCGCGCGCTCAGGCGCTGCGCATTGAAGGG…
ERR323222	CC5	17		2	1	1	1	4	4	4	AACCTGAAGTGGGACGAAGTTGGTGTTGACGTTGTTGCTGAAGCAACCGGTATCTTCCTGACCGACGAAACCGCTCGTAAACACATCACCGCTGGCGCGAAAAAAGTCGTTCTGACTGGCCCGTCCAAAGACAACACTCCGATGTTCGTTCGCGGCGCTAACTTCGACGCTTACGCTGGCCAGGACATCGTTTCCAACGCTTCCTGCACCACCAACTGCCTGGCGCCGCTGGCTAAAGTTATCAACGACAACTTCGGTATCGTTGAAGGCCTGATGACCACCGTCCACGCTACCACCGCTACTCAGAAAACCGTTGATGGCCCGTCTCACAAAGACTGGCGCGGCGGCCGCGGCGCAGCTCAGAACATCATCCCGTCCTCTACCGGCGCTGCTAAAGCA…	GGCATGATCACCTTCCTGGATACCCCGGGCCACGCCGCGTTTACCTCCATGCGTGCTCGTGGCGCGCAGGCGACGGATATCGTGGTTCTGGTGGTGGCGGCAGACGACGGCGTGATGCCGCAGACTATCGAAGCTATCCAGCACGCTAAAGCGGCGCAGGTACCGGTGGTAGTGGCGGTGAACAAGATCGATAAGCCAGAAGCCGATCCGGATCGCGTGAAGAACGAACTGTCCCAGTACGGCATCCTGCCGGAAGAGTGGGGCGGCGAGAGCCAGTTCGTCCACGTTTCCGCGAAAGCGGGTACCGGCATCGACGAC	GGCGCGGATGTAGTGCTGATCTCCGCGGGCGTGGCGCGTAAGCCCGGCATGGATCGTTCCGACCTGTTTAATGTGAATGCGGGTATCGTGAAGAACCTCGTGCAGCAGATTGCCAAAACCTGCCCGCAGGCCTGCATCGGCATTATCACCAACCCGGTGAATACCACCGTGGCTATCGCCGCCGAAGTACTGAAAAAAGCCGGCGTGTACGATAAAAACAAACTGTTCGGCGTTACCACGCTGGACATCATCCGTTCCAATACCTTTGTGGCGGAGCTGAAAGGTAAATCGGCAACCGAGGTGGAAGTCCCGGTCATTGGTGGTCACTCCGGGGTCACCATTCTGCCTTTACTGTCGCAGATCCCCGGCGTCAGCTTTAGCGATCAGGAAATTGCCGAC…	GAGTCCAACGGTAAGTATGTTGACCGTAACGGCCACGCGGTAGACTACCAGACTGGCCCAATCATCTGGGGTGAGCCGGGCACCAACGGTCAGCACGCGTTCTACCAGCTGATCCACCAGGGCACCAAAATGGTACCGTGCGATTTCATCGCTCCGGCTATCACCCACAACCCGCTGTCTGACCACCATCAGAAACTGCTGTCTAACTTCTTCGCCCAGACCGAGGCCCTGGCCTTTGGTAAATCCCGCGAAGTGGTTGAGCAGGAATATCGCGATCAGGGTAAAGACCCGGCGACCCTGGAGCACGTGGTGCCGTTCAAAGTGTTCGAAGGTAACCGCCCGACTAACTCCATCCTGCTGCGTGAGATCACCCCGTTCAGCCTCGGGGCGCTGATTGCC…	GTCGGCACCTCGTTAAGCTATGATTTCGGCGGCAGCGACTTCGCCGTCAGCGCAGCCTACACCAGCTCCGACCGTACCAACGATCAGAACCTGCTGGCCCGCGGCCAGGGTTCGAAAGCGGAAGCCTGGGCGACCGGCCTGAAATATGACGCCAACAATATCTACCTGGCGACCATGTACTCTGAAACCCGCAAGATGACCCCGATCAGCGGCGGCTTTGCCAACAAAGCGCAGAACTTTGAAGCGGTGGCGCAGTATCAGTTCGACTTCGGTCTGCGTCCGTCCCTCGGCTATGTGCTGTCGAAAGGGAAGGATATCGAAGGGGTGGGAAGTGAGGATCTGGTTAACTACATTGACGTGGGCCTGACCTACTACTTCAACAAAAACATGAACGCCTTC…	ACCCACTACGGTCGCGTATGTCCGATCGAAACGCCTGAAGGTCCGAACATCGGTCTGATTAACTCCCTGTCCGTGTACGCGCAGACCAACGAATATGGCTTCCTTGAGACGCCGTATCGTAAAGTGACCGACGGTGTGGTTACTGACGAAATTCACTACCTGTCTGCTATCGAAGAAGGCAACTACGTTATCGCTCAGGCGAACTCCAACCTGGATGAAAACGGCCACTTCGTAGAAGATCTGGTTACCTGCCGTAGCAAAGGCGAATCCAGCTTGTTCAGCCGCGACCAGGTTGACTACATGGACGTATCCACCCAGCAGGTGGTATCCGTCGGTGCGTCCCTGATCCCGTTCCTGGAACACGATGACGCCAACCGTGCATTGATGGGTGCGAACATG…	ATGGTGGCGCCGGCCGATCTTGAGCCGCCTCCGGCGGCGCAGCCTGTCGTGGAGCCCGTTGTTGAACCCGAACCTGAGCCGGAGCCAGAGGTAGCGCCTGAACCGCCGAAAGAGGCGCCGGTGGTGATCCATAAACCGGAACCTAAGCCGAAGCCCAAACCTAAACCCAAGCCTAAGCCGGAGAAAAAGGTTGAACAGCCGAAGCGGGAAGTGAAGCCGGCAGCAGAGCCGCGTCCGGCCTCGCCGTTTGAAAACAACAATACGGCGCCGGCGCGTACAGCGCCAAGTACCTCGACCGCAGCGGCTAAACCCACCGTTACTGCTCCGAGCGGCCCGCGGGCGATCAGCCGCGTTCAGCCGTCCTATCCGCCGCGCGCTCAGGCGCTGCGCATTGAAGGG…
ERR323223	Singleton	N25	Novel ST	16	45	21	27	29	22	200	AACCTGAAGTGGGACGAAGTTGGTGTTGACGTTGTTGCTGAAGCAACCGGTATCTTCCTGACCGACGAAACCGCTCGTAAACACATCACCGCTGGCGCGAAAAAAGTCGTTCTGACTGGCCCGTCCAAAGACAACACCCCGATGTTCGTTCGCGGCGCTAACTTCGAAACTTACGCTGGCCAGGACATCGTTTCCAACGCTTCCTGCACCACCAACTGCCTGGCACCGCTGGCTAAAGTTATCAACGACAACTTCGGTATCGTTGAAGGCCTGATGACCACCGTCCACGCGACCACCGCGACTCAGAAAACCGTTGATGGCCCGTCTCACAAAGACTGGCGCGGCGGCCGCGGCGCAGCTCAGAACATCATCCCGTCCTCTACCGGTGCTGCTAAAGCA…	GGCATGATCACCTTCCTGGACACCCCGGGCCACGCCGCGTTTACCTCCATGCGTGCTCGTGGTGCGCAGGCGACGGATATCGTGGTTCTGGTGGTGGCGGCAGACGACGGCGTGATGCCGCAGACCATCGAAGCTATCCAGCACGCTAAAGCGGCGCAGGTACCGGTGGTGGTTGCGGTGAACAAAATCGATAAGCCAGAAGCTGATCCGGATCGCGTGAAGAATGAACTGTCCCAGTACGGCATTCTGCCGGAAGAGTGGGGCGGCGAGAGCCAGTTCGTCCACGTTTCCGCGAAAGCCGGTACCGGCATCGACGAC	GGCGCTGATGTGGTGCTGATCTCCGCGGGCGTAGCGCGTAAGCCCGGCATGGATCGTTCCGACCTGTTTAATGTGAATGCCGGCATCGTTAAGAACCTGGTGCAGCAGATTGCCAAAACCTGCCCACAGGCCTGCATCGGTGTTATCACCAACCCGGTGAATACCACCGTGGCTATCGCCGCCGAAGTGCTGAAAAAAGCCGGCGTGTACGATAAAAACAAGCTGTTCGGCGTCACCACGCTGGACATTATCCGCTCCAATACCTTTGTCGCTGAGCTGAAAGGTAAATCGGCAACCGAGGTGGAAGTCCCGGTCATTGGTGGTCACTCCGGCGTCACCATTCTGCCATTATTGTCGCAGATCCCGGGCGTCAGCTTCAGCGATCAGGAAGTGGCCGAT…	GAGTCCAACGGTAAGTATGTTGACCGTAACGGCCACGCGGTAGACTACCAGACTGGCCCGATCATCTGGGGTGAGCCGGGCACCAACGGTCAGCACGCGTTCTACCAGCTGATCCACCAGGGCACCAAAATGGTACCGTGCGATTTCATCGCCCCAGCTATCACCCACAACCCGCTGTCCGACCATCATCCGAAGCTGCTGTCCAACTTCTTCGCTCAGACCGAGGCCCTGGCTTTCGGTAAATCCCGTGAAGTGGTCGAGCAGGAATATCGCGATCAGGGTAAAGATCCGGCGACCCTGGAGCACGTGGTGCCGTTCAAAGTGTTTGAAGGCAACCGTCCGACGAACTCCATCCTGCTGCGTGAAATCACCCCGTTCAGCCTGGGGGCGCTGATTGCC…	GTTGGTACCTCATTAAGCTATGATTTCGGCGGCAGCGACTTCGCCGTCAGCGCGGCCTACACCAGCTCCGACCGTACCAACGATCAGAATCTGCTGGCCCGCGGCCAGGGTTCGAAAGCGGAAGCCTGGGCGACCGGCCTGAAATATGACGCCAACAATATCTACCTGGCGACCATGTACTCTGAAACCCGCAAGATGACCCCGATCAGCGGCGGTTTTGCCAACAAAGCGCAGAACTTTGAAGCGGTGGCGCAGTATCAGTTCGACTTCGGTCTGCGTCCGTCCCTCGGCTATGTGCTGTCGAAAGGGAAAGATATTGAAGGGGTGGGTAGTGAAGATCTGGTTAACTACATTGACGTGGGCCTGACCTACTACTTCAACAAAAACATGAACGCCTTC…	ACGCACTACGGTCGCGTATGTCCAATCGAAACGCCTGAAGGTCCGAACATCGGTCTGATCAACTCCCTGTCCGTGTACGCACAGACTAACGAATACGGTTTCCTTGAGACCCCGTATCGTAAAGTGACCGACGGTGTGGTTACCGATGAAATTCACTACCTGTCTGCTATCGAAGAAGGCAACTACGTTATTGCTCAGGCGAACTCCAACCTGGATGAAAACGGCCACTTCGTAGAAGACCTGGTTACCTGCCGTAGCAAAGGCGAATCCAGCTTGTTCAGCCGCGACCAGGTTGACTACATGGACGTATCCACCCAGCAGGTGGTATCCGTCGGTGCGTCCCTGATCCCGTTCCTGGAGCACGATGACGCCAACCGTGCATTGATGGGTGCGAACATG…	ATGGTCGCGCCGGCCGATCTTGAGCCGCCCCCGGCGGCACAGCCAGTCGTGGAGCCCGTTGTCGAACCTGATCCTGAGCCGGAACCCGAGGTGGTGCCTGAACCGCCGAAAGAGGCGCCGGTGGTGATCCATAAACCGGAACCGAAGCCGAAGCCTAAACCCAAACCGAAACCCAAGCCGGAGAAAAAGGTTGAGCAGCCGAAGCGGGACGTGAAGCCGGCAGCAGAGCCGCGTCCGGCCTCGCCGTTTGAAAACAACAACACGACGCCAGCGCGCACCGCGCCAAGCACCTCGACCGCGGCCGCCAAACCCACCGTCACTGCCCCGAGCGGCCCGCGGGCGATCAGCCGTGTCCAGCCGACCTATCCGGCCCGCGCCCAGGCGCTGCGCATCGAAGGG…
ERR323224	CC5	17		2	1	1	1	4	4	4	AACCTGAAGTGGGACGAAGTTGGTGTTGACGTTGTTGCTGAAGCAACCGGTATCTTCCTGACCGACGAAACCGCTCGTAAACACATCACCGCTGGCGCGAAAAAAGTCGTTCTGACTGGCCCGTCCAAAGACAACACTCCGATGTTCGTTCGCGGCGCTAACTTCGACGCTTACGCTGGCCAGGACATCGTTTCCAACGCTTCCTGCACCACCAACTGCCTGGCGCCGCTGGCTAAAGTTATCAACGACAACTTCGGTATCGTTGAAGGCCTGATGACCACCGTCCACGCTACCACCGCTACTCAGAAAACCGTTGATGGCCCGTCTCACAAAGACTGGCGCGGCGGCCGCGGCGCAGCTCAGAACATCATCCCGTCCTCTACCGGCGCTGCTAAAGCA…	GGCATGATCACCTTCCTGGATACCCCGGGCCACGCCGCGTTTACCTCCATGCGTGCTCGTGGCGCGCAGGCGACGGATATCGTGGTTCTGGTGGTGGCGGCAGACGACGGCGTGATGCCGCAGACTATCGAAGCTATCCAGCACGCTAAAGCGGCGCAGGTACCGGTGGTAGTGGCGGTGAACAAGATCGATAAGCCAGAAGCCGATCCGGATCGCGTGAAGAACGAACTGTCCCAGTACGGCATCCTGCCGGAAGAGTGGGGCGGCGAGAGCCAGTTCGTCCACGTTTCCGCGAAAGCGGGTACCGGCATCGACGAC	GGCGCGGATGTAGTGCTGATCTCCGCGGGCGTGGCGCGTAAGCCCGGCATGGATCGTTCCGACCTGTTTAATGTGAATGCGGGTATCGTGAAGAACCTCGTGCAGCAGATTGCCAAAACCTGCCCGCAGGCCTGCATCGGCATTATCACCAACCCGGTGAATACCACCGTGGCTATCGCCGCCGAAGTACTGAAAAAAGCCGGCGTGTACGATAAAAACAAACTGTTCGGCGTTACCACGCTGGACATCATCCGTTCCAATACCTTTGTGGCGGAGCTGAAAGGTAAATCGGCAACCGAGGTGGAAGTCCCGGTCATTGGTGGTCACTCCGGGGTCACCATTCTGCCTTTACTGTCGCAGATCCCCGGCGTCAGCTTTAGCGATCAGGAAATTGCCGAC…	GAGTCCAACGGTAAGTATGTTGACCGTAACGGCCACGCGGTAGACTACCAGACTGGCCCAATCATCTGGGGTGAGCCGGGCACCAACGGTCAGCACGCGTTCTACCAGCTGATCCACCAGGGCACCAAAATGGTACCGTGCGATTTCATCGCTCCGGCTATCACCCACAACCCGCTGTCTGACCACCATCAGAAACTGCTGTCTAACTTCTTCGCCCAGACCGAGGCCCTGGCCTTTGGTAAATCCCGCGAAGTGGTTGAGCAGGAATATCGCGATCAGGGTAAAGACCCGGCGACCCTGGAGCACGTGGTGCCGTTCAAAGTGTTCGAAGGTAACCGCCCGACTAACTCCATCCTGCTGCGTGAGATCACCCCGTTCAGCCTCGGGGCGCTGATTGCC…	GTCGGCACCTCGTTAAGCTATGATTTCGGCGGCAGCGACTTCGCCGTCAGCGCAGCCTACACCAGCTCCGACCGTACCAACGATCAGAACCTGCTGGCCCGCGGCCAGGGTTCGAAAGCGGAAGCCTGGGCGACCGGCCTGAAATATGACGCCAACAATATCTACCTGGCGACCATGTACTCTGAAACCCGCAAGATGACCCCGATCAGCGGCGGCTTTGCCAACAAAGCGCAGAACTTTGAAGCGGTGGCGCAGTATCAGTTCGACTTCGGTCTGCGTCCGTCCCTCGGCTATGTGCTGTCGAAAGGGAAGGATATCGAAGGGGTGGGAAGTGAGGATCTGGTTAACTACATTGACGTGGGCCTGACCTACTACTTCAACAAAAACATGAACGCCTTC…	ACCCACTACGGTCGCGTATGTCCGATCGAAACGCCTGAAGGTCCGAACATCGGTCTGATTAACTCCCTGTCCGTGTACGCGCAGACCAACGAATATGGCTTCCTTGAGACGCCGTATCGTAAAGTGACCGACGGTGTGGTTACTGACGAAATTCACTACCTGTCTGCTATCGAAGAAGGCAACTACGTTATCGCTCAGGCGAACTCCAACCTGGATGAAAACGGCCACTTCGTAGAAGATCTGGTTACCTGCCGTAGCAAAGGCGAATCCAGCTTGTTCAGCCGCGACCAGGTTGACTACATGGACGTATCCACCCAGCAGGTGGTATCCGTCGGTGCGTCCCTGATCCCGTTCCTGGAACACGATGACGCCAACCGTGCATTGATGGGTGCGAACATG…	ATGGTGGCGCCGGCCGATCTTGAGCCGCCTCCGGCGGCGCAGCCTGTCGTGGAGCCCGTTGTTGAACCCGAACCTGAGCCGGAGCCAGAGGTAGCGCCTGAACCGCCGAAAGAGGCGCCGGTGGTGATCCATAAACCGGAACCTAAGCCGAAGCCCAAACCTAAACCCAAGCCTAAGCCGGAGAAAAAGGTTGAACAGCCGAAGCGGGAAGTGAAGCCGGCAGCAGAGCCGCGTCCGGCCTCGCCGTTTGAAAACAACAATACGGCGCCGGCGCGTACAGCGCCAAGTACCTCGACCGCAGCGGCTAAACCCACCGTTACTGCTCCGAGCGGCCCGCGGGCGATCAGCCGCGTTCAGCCGTCCTATCCGCCGCGCGCTCAGGCGCTGCGCATTGAAGGG…
ERR323225	CC11	N29	Unknown	2	3	1	U	10	1	19	AACCTGAAGTGGGACGAAGTTGGTGTTGACGTTGTTGCTGAAGCAACCGGTATCTTCCTGACCGACGAAACCGCTCGTAAACACATCACCGCTGGCGCGAAAAAAGTCGTTCTGACTGGCCCGTCCAAAGACAACACTCCGATGTTCGTTCGCGGCGCTAACTTCGACGCTTACGCTGGCCAGGACATCGTTTCCAACGCTTCCTGCACCACCAACTGCCTGGCGCCGCTGGCTAAAGTTATCAACGACAACTTCGGTATCGTTGAAGGCCTGATGACCACCGTCCACGCTACCACCGCTACTCAGAAAACCGTTGATGGCCCGTCTCACAAAGACTGGCGCGGCGGCCGCGGCGCAGCTCAGAACATCATCCCGTCCTCTACCGGCGCTGCTAAAGCA…	GGCATGATCACCTTCCTGGATACCCCGGGCCACGCCGCGTTTACCTCCATGCGTGCTCGTGGCGCGCAGGCGACGGATATCGTGGTTCTGGTGGTGGCGGCAGACGACGGCGTGATGCCGCAGACTATCGAAGCTATCCAGCACGCTAAAGCGGCGCAGGTACCGGTGGTAGTGGCGGTGAACAAGATCGATAAGCCAGAAGCCGATCCGGATCGCGTGAAGAACGAACTGTCCCAGTACGGCATCCTGCCGGAAGAGTGGGGCGGCGAGAGCCAGTTTGTCCACGTTTCCGCGAAAGCGGGTACCGGCATCGACGAC	GGCGCGGATGTAGTGCTGATCTCCGCGGGCGTGGCGCGTAAGCCCGGCATGGATCGTTCCGACCTGTTTAATGTGAATGCGGGTATCGTGAAGAACCTCGTGCAGCAGATTGCCAAAACCTGCCCGCAGGCCTGCATCGGCATTATCACCAACCCGGTGAATACCACCGTGGCTATCGCCGCCGAAGTACTGAAAAAAGCCGGCGTGTACGATAAAAACAAACTGTTCGGCGTTACCACGCTGGACATCATCCGTTCCAATACCTTTGTGGCGGAGCTGAAAGGTAAATCGGCAACCGAGGTGGAAGTCCCGGTCATTGGTGGTCACTCCGGGGTCACCATTCTGCCTTTACTGTCGCAGATCCCCGGCGTCAGCTTTAGCGATCAGGAAATTGCCGAC…	GAGTCCAACGGTAAGTATGTTGACCGTAACGGCCACGCGGTAGACTACCAGACTGGCCCAATCATCTGGGGTGAGCCGGGCACCAACGGTCAGCACGCGTTCTACCAGCTGATCCACCAGGGCACCAAAATGGTATCGTGCGATTTCATCGCTCCGGCTATCACCCACAACCCGCTGTCTGACCACCATCAGAAACTGCTGTCTAACTTCTTCGCCCAGACCGAGGCCCTGGCCTTTGGTAAATCCCGCGAAGTGGTTGAGCAGGAATATCGCGATCAGGGTAAAGACCCGGCGACCCTGGAGCACGTGGTGCCGTTCAAAGTGTTCGAAGGTAACCGCCCGACTAACTCCATCCTGCTGCGTGAGATCACCCCGTTCAGCCTCGGGGCGCTGATTGCC…	GTCGGCACCTCGTTAAGCTATGATTTCGGCGGCAGCGACTTCGCCGTCAGCGCAGCCTACACCAGCTCCGACCGTACCAACGATCAGAACCTGCTGGCCCGCGGCCAGGGTTCGAAAGCGGAAGCCTGGGCGACCGGCCTGAAATATGACGCCAACAATATCTACCTGGCGACCATGTACTCTGAAACCCGCAAGATGACCCCGATCAGCGGCGGCTTTGCCAACAAAGCGCAGAACTTTGAAGCGGTGGCGCAGTATCAGTTCGACTTCGGTCTGCGTCCGTCCCTCGGCTATGTGCTGTCGAAAGGGAAGGATATCGAAGGGGTGGGGAGTGAAGATCTGGTTAACTACATCGACGTGGGCCTGACCTATTACTTCAACAAAAACATGAACGCCTTC…	ACCCACTACGGTCGCGTATGTCCGATCGAAACGCCTGAAGGTCCGAACATCGGTCTGATTAACTCCCTGTCCGTGTACGCGCAGACCAACGAATATGGCTTCCTTGAGACGCCGTATCGTAAAGTGACCAACGGTGTGGTTACTGACGAAATTCACTACCTGTCTGCTATCGAAGAAGGCAACTACGTTATCGCTCAGGCGAACTCCAACCTGGATGAAAACGGCCACTTCGTAGAAGATCTGGTTACCTGCCGTAGCAAAGGCGAATCCAGCTTGTTCAGCCGCGACCAGGTTGACTACATGGACGTATCCACCCAGCAGGTGGTATCCGTCGGTGCGTCCCTGATCCCGTTCCTGGAACACGATGACGCCAACCGTGCATTGATGGGTGCGAACATG…	ATGGTGGCGCCGGCCGATCTTGAGCCGCCTCCGGCGGCGCAGCCTGTCGTGGAGCCCGTTGTTGAACCCGAACCTGAGCCGGAGCCAGAGGTAGTGCCTGAACCGCCGAAAGAGGCGCCGGTGGTGATCCATAAACCGGAACCTAAGCCGAAGCCCAAACCTAAACCCAAGCCTAAGCCGGAGAAAAAGGTTGAACAGCCGAAGCGGGAAGTGAAGCCGGCAGCAGAGCCGCGTCCGGCCTCGCCGTTTGAAAACAACAATACGGCGCCGGCGCGTACAGCGCCAAGCACCTCGACCGCAGCGGCTAAACCCACCGTTACTGCTCCAAGCGGCCCGCGGGCGATCAGCCGCGTTCAGCCGTCCTATCCGGCGCGCGCTCAGGCGCTGCGCATTGAAGGG…
ERR323226	CC11	N30	Unknown	2	3	1	U	10	1	19	AACCTGAAGTGGGACGAAGTTGGTGTTGACGTTGTTGCTGAAGCAACCGGTATCTTCCTGACCGACGAAACCGCTCGTAAACACATCACCGCTGGCGCGAAAAAAGTCGTTCTGACTGGCCCGTCCAAAGACAACACTCCGATGTTCGTTCGCGGCGCTAACTTCGACGCTTACGCTGGCCAGGACATCGTTTCCAACGCTTCCTGCACCACCAACTGCCTGGCGCCGCTGGCTAAAGTTATCAACGACAACTTCGGTATCGTTGAAGGCCTGATGACCACCGTCCACGCTACCACCGCTACTCAGAAAACCGTTGATGGCCCGTCTCACAAAGACTGGCGCGGCGGCCGCGGCGCAGCTCAGAACATCATCCCGTCCTCTACCGGCGCTGCTAAAGCA…	GGCATGATCACCTTCCTGGATACCCCGGGCCACGCCGCGTTTACCTCCATGCGTGCTCGTGGCGCGCAGGCGACGGATATCGTGGTTCTGGTGGTGGCGGCAGACGACGGCGTGATGCCGCAGACTATCGAAGCTATCCAGCACGCTAAAGCGGCGCAGGTACCGGTGGTAGTGGCGGTGAACAAGATCGATAAGCCAGAAGCCGATCCGGATCGCGTGAAGAACGAACTGTCCCAGTACGGCATCCTGCCGGAAGAGTGGGGCGGCGAGAGCCAGTTTGTCCACGTTTCCGCGAAAGCGGGTACCGGCATCGACGAC	GGCGCGGATGTAGTGCTGATCTCCGCGGGCGTGGCGCGTAAGCCCGGCATGGATCGTTCCGACCTGTTTAATGTGAATGCGGGTATCGTGAAGAACCTCGTGCAGCAGATTGCCAAAACCTGCCCGCAGGCCTGCATCGGCATTATCACCAACCCGGTGAATACCACCGTGGCTATCGCCGCCGAAGTACTGAAAAAAGCCGGCGTGTACGATAAAAACAAACTGTTCGGCGTTACCACGCTGGACATCATCCGTTCCAATACCTTTGTGGCGGAGCTGAAAGGTAAATCGGCAACCGAGGTGGAAGTCCCGGTCATTGGTGGTCACTCCGGGGTCACCATTCTGCCTTTACTGTCGCAGATCCCCGGCGTCAGCTTTAGCGATCAGGAAATTGCCGAC…	GAGTCCAACGGTAAGTATGTTGACCGTAACGGCCACGCGGTAGACTACCAGACTGGCCCAATCATCTGGGGTGAGCCGGGCACCAACGGTCAGCACGCGTTCTACCAGCTGATCCACCAGGGCACCAAAATGGTATCGTGCGATTTCATCGCTCCGGCTATCACCCACAACCCGCTGTCTGACCACCATCAGAAACTGCTGTCTAACTTCTTCGCCCAGACCGAGGCCCTGGCCTTTGGTAAATCCCGCGAAGTGGTTGAGCAGGAATATCGCGATCAGGGTAAAGACCCGGCGACCCTGGAGCACGTGGTGCCGTTCAAAGTGTTCGAAGGTAACCGCCCGACTAACTCCATCCTGCTGCGTGAGATCACCCCGTTCAGCCTCGGGGCGCTGATTGCC…	GTCGGCACCTCGTTAAGCTATGATTTCGGCGGCAGCGACTTCGCCGTCAGCGCAGCCTACACCAGCTCCGACCGTACCAACGATCAGAACCTGCTGGCCCGCGGCCAGGGTTCGAAAGCGGAAGCCTGGGCGACCGGCCTGAAATATGACGCCAACAATATCTACCTGGCGACCATGTACTCTGAAACCCGCAAGATGACCCCGATCAGCGGCGGCTTTGCCAACAAAGCGCAGAACTTTGAAGCGGTGGCGCAGTATCAGTTCGACTTCGGTCTGCGTCCGTCCCTCGGCTATGTGCTGTCGAAAGGGAAGGATATCGAAGGGGTGGGGAGTGAAGATCTGGTTAACTACATCGACGTGGGCCTGACCTATTACTTCAACAAAAACATGAACGCCTTC…	ACCCACTACGGTCGCGTATGTCCGATCGAAACGCCTGAAGGTCCGAACATCGGTCTGATTAACTCCCTGTCCGTGTACGCGCAGACCAACGAATATGGCTTCCTTGAGACGCCGTATCGTAAAGTGACCAACGGTGTGGTTACTGACGAAATTCACTACCTGTCTGCTATCGAAGAAGGCAACTACGTTATCGCTCAGGCGAACTCCAACCTGGATGAAAACGGCCACTTCGTAGAAGATCTGGTTACCTGCCGTAGCAAAGGCGAATCCAGCTTGTTCAGCCGCGACCAGGTTGACTACATGGACGTATCCACCCAGCAGGTGGTATCCGTCGGTGCGTCCCTGATCCCGTTCCTGGAACACGATGACGCCAACCGTGCATTGATGGGTGCGAACATG…	ATGGTGGCGCCGGCCGATCTTGAGCCGCCTCCGGCGGCGCAGCCTGTCGTGGAGCCCGTTGTTGAACCCGAACCTGAGCCGGAGCCAGAGGTAGTGCCTGAACCGCCGAAAGAGGCGCCGGTGGTGATCCATAAACCGGAACCTAAGCCGAAGCCCAAACCTAAACCCAAGCCTAAGCCGGAGAAAAAGGTTGAACAGCCGAAGCGGGAAGTGAAGCCGGCAGCAGAGCCGCGTCCGGCCTCGCCGTTTGAAAACAACAATACGGCGCCGGCGCGTACAGCGCCAAGCACCTCGACCGCAGCGGCTAAACCCACCGTTACTGCTCCAAGCGGCCCGCGGGCGATCAGCCGCGTTCAGCCGTCCTATCCGGCGCGCGCTCAGGCGCTGCGCATTGAAGGG…
ERR315103	Singleton	45		2	1	1	6	7	1	12	AACCTGAAGTGGGACGAAGTTGGTGTTGACGTTGTTGCTGAAGCAACCGGTATCTTCCTGACCGACGAAACCGCTCGTAAACACATCACCGCTGGCGCGAAAAAAGTCGTTCTGACTGGCCCGTCCAAAGACAACACTCCGATGTTCGTTCGCGGCGCTAACTTCGACGCTTACGCTGGCCAGGACATCGTTTCCAACGCTTCCTGCACCACCAACTGCCTGGCGCCGCTGGCTAAAGTTATCAACGACAACTTCGGTATCGTTGAAGGCCTGATGACCACCGTCCACGCTACCACCGCTACTCAGAAAACCGTTGATGGCCCGTCTCACAAAGACTGGCGCGGCGGCCGCGGCGCAGCTCAGAACATCATCCCGTCCTCTACCGGCGCTGCTAAAGCA…	GGCATGATCACCTTCCTGGATACCCCGGGCCACGCCGCGTTTACCTCCATGCGTGCTCGTGGCGCGCAGGCGACGGATATCGTGGTTCTGGTGGTGGCGGCAGACGACGGCGTGATGCCGCAGACTATCGAAGCTATCCAGCACGCTAAAGCGGCGCAGGTACCGGTGGTAGTGGCGGTGAACAAGATCGATAAGCCAGAAGCCGATCCGGATCGCGTGAAGAACGAACTGTCCCAGTACGGCATCCTGCCGGAAGAGTGGGGCGGCGAGAGCCAGTTCGTCCACGTTTCCGCGAAAGCGGGTACCGGCATCGACGAC	GGCGCGGATGTAGTGCTGATCTCCGCGGGCGTGGCGCGTAAGCCCGGCATGGATCGTTCCGACCTGTTTAATGTGAATGCGGGTATCGTGAAGAACCTCGTGCAGCAGATTGCCAAAACCTGCCCGCAGGCCTGCATCGGCATTATCACCAACCCGGTGAATACCACCGTGGCTATCGCCGCCGAAGTACTGAAAAAAGCCGGCGTGTACGATAAAAACAAACTGTTCGGCGTTACCACGCTGGACATCATCCGTTCCAATACCTTTGTGGCGGAGCTGAAAGGTAAATCGGCAACCGAGGTGGAAGTCCCGGTCATTGGTGGTCACTCCGGGGTCACCATTCTGCCTTTACTGTCGCAGATCCCCGGCGTCAGCTTTAGCGATCAGGAAATTGCCGAC…	GAGTCCAACGGTAAGTATGTTGACCGTAACGGCCACGCGGTAGACTACCAGACTGGCCCAATCATCTGGGGTGAGCCGGGCACCAACGGTCAGCACGCGTTCTACCAGCTGATCCACCAGGGCACCAAAATGGTACCGTGCGATTTCATCGCTCCGGCTATCACCCACAACCCGCTGTCTGACCACCATCAGAAACTGCTGTCTAACTTCTTCGCCCAGACCGAGGCCCTGGCCTTTGGTAAATCCCGCGAAGTGGTTGAGCAGGAATATCGCGATCAGGGTAAAGACCCGGCGACCCTGGAGCACGTGGTACCGTTCAAAGTGTTCGAAGGTAACCGCCCGACTAACTCCATCCTGCTGCGTGAGATCACCCCGTTCAGCCTCGGGGCGCTGATTGCC…	GTCGGCACCTCGTTAAGCTATGATTTCGGCGGCAGCGACTTCGCCGTCAGCGCAGCCTACACCAGCTCCGACCGTACCAACGATCAGAACCTGCTGGCCCGCGGCCAGGGTTCGAAAGCGGAAGCCTGGGCGACCGGCCTGAAATATGACGCCAACAATATCTACCTGGCGACCATGTACTCTGAAACCCGCAAAATGACCCCGATCAGCGGCGGCTTTGCCAACAAAGCGCAGAACTTTGAAGCGGTGGCGCAGTATCAGTTCGACTTCGGTCTGCGTCCGTCCCTCGGCTATGTGCTGTCGAAAGGGAAGGATATCGAAGGGGTGGGGAGTGAGGATCTGGTTAACTACATTGACGTGGGCCTGACCTACTACTTCAACAAAAACATGAACGCCTTC…	ACCCACTACGGTCGCGTATGTCCGATCGAAACGCCTGAAGGTCCGAACATCGGTCTGATTAACTCCCTGTCCGTGTACGCGCAGACCAACGAATATGGCTTCCTTGAGACGCCGTATCGTAAAGTGACCAACGGTGTGGTTACTGACGAAATTCACTACCTGTCTGCTATCGAAGAAGGCAACTACGTTATCGCTCAGGCGAACTCCAACCTGGATGAAAACGGCCACTTCGTAGAAGATCTGGTTACCTGCCGTAGCAAAGGCGAATCCAGCTTGTTCAGCCGCGACCAGGTTGACTACATGGACGTATCCACCCAGCAGGTGGTATCCGTCGGTGCGTCCCTGATCCCGTTCCTGGAACACGATGACGCCAACCGTGCATTGATGGGTGCGAACATG…	ATGGTGGCGCCGGCCGATCTTGAGCCGCCTCCGGCGGCGCAGCCTGTCGTGGAGCCCGTTGTTGAACCCGAACCTGAGCCGGAGCCAGAGGTAGCGCCTGAACCGCCGAAAGAGGCGCCGGTGGTGATCCATAAACCGGAACCTAAGCCGAAGCCCAAACCTAAACCCAAGCCTAAGCCGGAGAAAAAGGTTGAACAGCCGAAGCGGGAAGTGAAGCCGGCAGCAGAGCCGCGTCCGGCCTCGCCGTTTGAAAACAACAATACGGCGCCGGCGCGTACAGCGCCAAGTACCTCGACCGCAGCGGCTAAACCCACCGTTACTGCTCCGAGCGGCCCGCGGGCGATCAGCCGCGTTCAGCCGTCCTATCCGGCGCGCGCTCAGGCGCTGCGCATTGAAGGG…
ERR315112	Singleton	1040		69	19	90	20	125	18	148	AACCTGAAGTGGGACGAAGTTGGTGTTAACGTTGTTGCTGAAGCAACCGGTATCTTCCTGACCGACGAAACCGCTCGTAAACACATCACCGCTGGCGCGAAAAAAGTCGTTCTGACTGGCCCGTCCAAAGACAACACCCCGATGTTCGTTCGCGGCGCTAACTTCGACACTTACGCTGGCCAGGACATCGTTTCCAACGCATCCTGCACCACCAACTGCCTGGCACCGCTGGCTAAAGTCATCAACGACAACTTCGGTATCGTTGAAGGCCTGATGACCACCGTCCACGCAACCACCGCTACTCAGAAAACCGTTGATGGCCCGTCTCACAAAGACTGGCGCGGCGGCCGCGGCGCAGCTCAGAACATCATCCCGTCCTCTACCGGCGCTGCTAAAGCA…	GGCATGATCACCTTCCTGGATACCCCGGGCCACGCCGCGTTTACCTCCATGCGTGCTCGTGGTGCGCAGGCGACGGATATCGTGGTTCTGGTGGTGGCGGCAGACGACGGCGTGATGCCGCAGACTATCGAAGCTATCCAGCACGCCAAAGCGGCGCAGGTGCCGGTGGTGGTTGCGGTGAACAAGATCGATAAGCCTGAAGCCGATCCGGACCGTGTGAAGAACGAACTGTCCCAGTACGGCATCCTGCCGGAAGAGTGGGGCGGCGAGAGCCAGTTCGTCCACGTCTCCGCGAAAGCCGGTACCGGTATCGACGAC	GGCGCTGATGTGGTGCTGATCTCCGCGGGCGTAGCGCGTAAGCCCGGCATGGATCGTTCCGACCTGTTTAATGTGAATGCGGGTATCGTTAAGAACCTCGTGCAGCAGATTGCCAAAACCTGCCCGCAGGCCTGCATCGGCATTATTACCAACCCGGTGAACACCACCGTGGCCATCGCCGCCGAAGTGCTGAAAAAAGCCGGCGTGTACGATAAAAACAAACTGTTCGGCGTGACTACGCTGGACATCATCCGCTCCAATACCTTTGTGGCGGAGCTGAAAGGTCAATCGGCAACCGAGGTGGAAGTCCCGGTTATTGGCGGTCACTCCGGGGTCACCATTCTGCCTTTACTGTCGCAGATACCGGGCGTCAGCTTTAGCGATCAGGAAGTGGCCGAT…	GAGTCCAATGGTAAGTATGTCGACCGTAACGGCCACGCCGTGGACTACCAGACTGGCCCGATCATCTGGGGCGAGCCGGGCACCAACGGTCAGCACGCGTTCTACCAGCTGATCCATCAGGGCACCAAAATGGTACCGTGCGATTTCATCGCCCCGGCTATCACCCACAACCCGCTCTCCGATCATCATCCGAAGCTGCTGTCCAACTTCTTCGCCCAGACCGAGGCCCTGGCCTTCGGTAAATCCCGTGAAGTGGTGGAGCAGGAATATCGCGATCAGGGTAAAGATCCGGCGACCCTGGAGCACGTGGTGCCGTTCAAAGTGTTCGAAGGCAACCGCCCGACTAACTCTATCCTGCTGCGTGAGATCACCCCGTTCAGCCTCGGGGCGCTGATTGCT…	GTTGGCACCTCGTTAAGCTATGACTTCGGCGGCAGCGACTTCGCCGTCAGCGCGGCCTACACCAGCTCCGACCGTACCAACGATCAGAACCTGCTGGCCCGCGGCCAGGGTTCGAAAGCGGAAGCCTGGGCGACCGGCCTGAAATATGACGCCAACAACATCTACCTGGCGACCATGTACTCTGAAACCCGTAAGATGACCCCGATCAGCGGCGGCTTTGCCAACAAAGCGCAGAACTTTGAAGCGGTGGCGCAGTATCAGTTCGACTTCGGTCTGCGTCCGTCCCTCGGCTATGTGCTGTCGAAAGGGAAGGATATCGAAGGGGTGGGGAGCGAAGATCTGGTTAACTACATTGACGTGGGCCTGACCTACTACTTCAACAAAAACATGAACGCCTTC…	ACTCACTACGGTCGCGTATGTCCAATCGAAACGCCTGAAGGTCCGAACATCGGTCTGATCAACTCCCTGTCCGTATACGCGCAGACCAACGAATATGGCTTCCTTGAGACGCCGTATCGTAAAGTGACCGACGGTGTGGTTACCGACGAAATTCACTACCTGTCTGCTATCGAAGAAGGCAACTACGTTATCGCTCAGGCGAACTCCAACCTGGATGAAAACGGCCACTTCGTAGAAGATCTGGTGACCTGCCGTAGCAAAGGCGAATCCAGCTTGTTCAGCCGCGACCAGGTTGACTACATGGACGTATCCACCCAGCAGGTGGTATCCGTCGGTGCGTCCCTGATCCCGTTCCTGGAACACGATGACGCCAACCGTGCATTGATGGGTGCGAACATG…	ATGGTGGCGCCGGCCGATCTTGAGCCGCCCCCGGCGGCGCAACCCGTCGTGCAGCCCGTTGTTGAACCTGAACCGGAGCCGGAGCCTGAGGTGGTCCCGGAGCCGCCGAAAGAGGCGCCGGTGGTGATCCATAAACCAGAACCTAAGCCGAAGCCCAAACCTAAACCGAAGCCCAGGCCGGAGAAAAAGGTTGAGCAGCCGAAGCGGGACGTCAAACCGGCCGCGGAGCCGCGTCCGGCTTCACCGTTTGAAAACAACAATACGACGCCAGCGCGCACCGCGCCGAGCACCTCCACCGCAGCGGCCAAACCCACCGTCACTGCCCCGAGCGGCCCGCGGGCGATCAGCCGCGTTCAGCCGACCTATCCGGCGCGCGCTCAGGCGCTGCGCATTGAAGGA…
ERR315113	Singleton	48		2	5	2	2	7	1	10	AACCTGAAGTGGGACGAAGTTGGTGTTGACGTTGTTGCTGAAGCAACCGGTATCTTCCTGACCGACGAAACCGCTCGTAAACACATCACCGCTGGCGCGAAAAAAGTCGTTCTGACTGGCCCGTCCAAAGACAACACTCCGATGTTCGTTCGCGGCGCTAACTTCGACGCTTACGCTGGCCAGGACATCGTTTCCAACGCTTCCTGCACCACCAACTGCCTGGCGCCGCTGGCTAAAGTTATCAACGACAACTTCGGTATCGTTGAAGGCCTGATGACCACCGTCCACGCTACCACCGCTACTCAGAAAACCGTTGATGGCCCGTCTCACAAAGACTGGCGCGGCGGCCGCGGCGCAGCTCAGAACATCATCCCGTCCTCTACCGGCGCTGCTAAAGCA…	GGCATGATCACCTTCCTGGATACCCCGGGCCACGCCGCGTTTACCTCCATGCGTGCTCGTGGCGCGCAGGCGACGGATATCGTGGTTCTGGTGGTGGCGGCAGACGACGGCGTGATGCCGCAGACTATCGAAGCTATCCAGCACGCTAAAGCGGCGCAGGTACCGGTGGTAGTAGCGGTGAACAAGATCGATAAGCCAGAAGCCGATCCGGATCGCGTGAAGAACGAACTGTCCCAGTACGGCATCCTGCCGGAAGAGTGGGGCGGCGAGAGCCAGTTCGTCCACGTTTCCGCGAAAGCGGGTACCGGCATCGACGAC	GGCGCGGATGTAGTGCTGATCTCCGCGGGCGTGGCGCGTAAGCCCGGCATGGATCGTTCCGACCTGTTTAATGTGAATGCGGGTATCGTGAAGAACCTCGTGCAGCAGATTGCCAAAACCTGCCCGCAGGCCTGCATCGGCATTATCACCAACCCGGTGAATACCACCGTGGCTATCGCCGCCGAAGTACTGAAAAAAGCCGGCGTGTACGATAAAAACAAACTGTTCGGCGTTACCACGCTGGACATCATCCGTTCCAATACCTTTGTGGCGGAGCTGAAAGGTAAATCGGCAACCGAGGTGGAAGTCCCGGTCATTGGTGGTCACTCCGGGGTCACCATTCTGCCTTTACTGTCGCAGATCCCCGGCGTCAGCTTTAGCGATCAGGAAATTGCCGAC…	GAGTCCAACGGTAAGTATGTTGACCGTAACGGCCACGCGGTAGACTACCAGACTGGCCCAATCATCTGGGGTGAGCCGGGAACCAACGGTCAGCACGCGTTCTACCAGCTGATCCACCAGGGCACCAAAATGGTACCGTGCGATTTCATCGCTCCGGCTATCACCCACAACCCGCTGTCTGACCACCATCAGAAACTGCTGTCTAACTTCTTCGCCCAGACCGAGGCCCTGGCCTTTGGTAAATCCCGCGAAGTGGTTGAGCAGGAATATCGCGATCAGGGTAAAGACCCGGCGACCCTGGAGCACGTGGTGCCGTTCAAAGTGTTCGAAGGTAACCGCCCGACTAACTCCATCCTGCTGCGTGAGATCACCCCGTTCAGCCTCGGGGCGCTGATTGCC…	GTCGGCACCTCGTTAAGCTATGATTTCGGCGGCAGCGACTTCGCCGTCAGCGCAGCCTACACCAGCTCCGACCGTACCAACGATCAGAACCTGCTGGCCCGCGGCCAGGGTTCGAAAGCGGAAGCCTGGGCGACCGGCCTGAAATATGACGCCAACAATATCTACCTGGCGACCATGTACTCTGAAACCCGCAAAATGACCCCGATCAGCGGCGGCTTTGCCAACAAAGCGCAGAACTTTGAAGCGGTGGCGCAGTATCAGTTCGACTTCGGTCTGCGTCCGTCCCTCGGCTATGTGCTGTCGAAAGGGAAGGATATCGAAGGGGTGGGGAGTGAGGATCTGGTTAACTACATTGACGTGGGCCTGACCTACTACTTCAACAAAAACATGAACGCCTTC…	ACCCACTACGGTCGCGTATGTCCGATCGAAACGCCTGAAGGTCCGAACATCGGTCTGATTAACTCCCTGTCCGTGTACGCGCAGACCAACGAATATGGCTTCCTTGAGACGCCGTATCGTAAAGTGACCAACGGTGTGGTTACTGACGAAATTCACTACCTGTCTGCTATCGAAGAAGGCAACTACGTTATCGCTCAGGCGAACTCCAACCTGGATGAAAACGGCCACTTCGTAGAAGATCTGGTTACCTGCCGTAGCAAAGGCGAATCCAGCTTGTTCAGCCGCGACCAGGTTGACTACATGGACGTATCCACCCAGCAGGTGGTATCCGTCGGTGCGTCCCTGATCCCGTTCCTGGAACACGATGACGCCAACCGTGCATTGATGGGTGCGAACATG…	ATGGTGGCGCCGGCCGATCTTGAGCCGCCTCCGGCGGCGCAGCCTGTCGTGGAGCCCGTTGTTGAACCCGAACCTGAGCCGGAGCCAGAGGTAGTGCCTGAACCGCCGAAAGAGGCGCCGGTGGTGATCCATAAACCGGAACCTAAGCCGAAGCCCAAACCTAAACCCAAGCCTAAGCCGGAGAAAAAGGTTGAACAGCCGAAGCGGGAAGTGAAGCCGGCAGCAGAGCCGCGTCCGGCCTCGCCGTTTGAAAACAACAATACGGCGCCGGCGCGTACAGCGCCAAGTACCTCGACCGCAGCGGCTAAACCCACCGTTACTGCTCCGAGCGGCCCGCGGGCGATCAGCCGCGTTCAGCCGTCCTATCCAGCGCGCGCTCAGGCGCTGCGCATTGAAGGG…
ERR315114	Singleton	70		2	6	17	1	20	10	25	AACCTGAAGTGGGACGAAGTTGGTGTTGACGTTGTTGCTGAAGCAACCGGTATCTTCCTGACCGACGAAACCGCTCGTAAACACATCACCGCTGGCGCGAAAAAAGTCGTTCTGACTGGCCCGTCCAAAGACAACACTCCGATGTTCGTTCGCGGCGCTAACTTCGACGCTTACGCTGGCCAGGACATCGTTTCCAACGCTTCCTGCACCACCAACTGCCTGGCGCCGCTGGCTAAAGTTATCAACGACAACTTCGGTATCGTTGAAGGCCTGATGACCACCGTCCACGCTACCACCGCTACTCAGAAAACCGTTGATGGCCCGTCTCACAAAGACTGGCGCGGCGGCCGCGGCGCAGCTCAGAACATCATCCCGTCCTCTACCGGCGCTGCTAAAGCA…	GGCATGATCACCTTCCTGGATACCCCGGGCCACGCCGCGTTTACCTCCATGCGTGCTCGTGGCGCGCAGGCGACGGATATCGTGGTTCTGGTGGTGGCGGCAGACGACGGCGTGATGCCGCAGACTATCGAAGCTATCCAGCACGCTAAAGCGGCGCAGGTACCGGTGGTAGTGGCGGTGAACAAGATCGATAAGCCAGAAGCCGATCCGGATCGCGTGAAGAACGAACTGTCCCAGTACGGCATCCTGCCGGAAGAGTGGGGCGGCGAGAGCCAGTTCGTCCACGTTTCCGCGAAAGCCGGTACCGGCATCGACGAC	GGCGCGGATGTAGTGCTGATCTCCGCGGGCGTGGCGCGTAAGCCCGGCATGGATCGTTCCGACCTGTTTAATGTGAATGCGGGTATCGTGAAGAACCTCGTGCAGCAGATTGCCAAAACCTGCCCGCAGGCCTGCATCGGCATTATCACCAACCCGGTGAATACCACCGTGGCTATCGCCGCCGAAGTACTGAAAAAAGCCGGCGTGTACGATAAAAACAAACTGTTCGGCGTTACCACGCTGGACATCATCCGTTCCAATACCTTTGTGGCGGAGCTGAAAGGTAAAGCGGCAACCGAGGTGGAAGTCCCGGTCATTGGTGGTCACTCCGGGGTCACCATTCTGCCTTTACTGTCGCAGATCCCCGGCGTCAGCTTTAGCGATCAGGAAATTGCCGAC…	GAGTCCAACGGTAAGTATGTTGACCGTAACGGCCACGCGGTAGACTACCAGACTGGCCCAATCATCTGGGGTGAGCCGGGCACCAACGGTCAGCACGCGTTCTACCAGCTGATCCACCAGGGCACCAAAATGGTACCGTGCGATTTCATCGCTCCGGCTATCACCCACAACCCGCTGTCTGACCACCATCAGAAACTGCTGTCTAACTTCTTCGCCCAGACCGAGGCCCTGGCCTTTGGTAAATCCCGCGAAGTGGTTGAGCAGGAATATCGCGATCAGGGTAAAGACCCGGCGACCCTGGAGCACGTGGTGCCGTTCAAAGTGTTCGAAGGTAACCGCCCGACTAACTCCATCCTGCTGCGTGAGATCACCCCGTTCAGCCTCGGGGCGCTGATTGCC…	GTCGGCACCTCGTTAAGCTATGATTTCGGCGGCAGCGACTTCGCCGTCAGCGCGGCCTACACCAGCTCCGACCGTACCAACGATCAGAACCTGCTGGCCCGCGGCCAGGGTTCGAAAGCGGAAGCCTGGGCGACCGGCCTGAAATATGACGCCAACAATATCTACCTGGCGACCATGTACTCTGAAACCCGCAAGATGACCCCGATCAGCGGCGGCTTTGCCAACAAAGCGCAGAACTTTGAAGCGGTGGCGCAGTATCAGTTCGACTTCGGTCTGCGTCCGTCCCTCGGCTATGTGCTGTCGAAAGGGAAGGATATCGAAGGGGTGGGGAGTGAAGATCTGGTTAACTACATTGACGTGGGCCTGACCTACTACTTCAACAAAAACATGAACGCCTTC…	ACCCACTACGGTCGCGTATGTCCGATCGAAACGCCTGAAGGTCCGAACATCGGTCTGATTAACTCCCTGTCCGTGTACGCGCAGACCAACGAATATGGCTTCCTTGAGACGCCGTATCGTAAAGTGACCGACGGTGTGGTTACTGACGAAATTCACTACCTGTCTGCTATCGAAGAAGGCAACTACGTTATCGCTCAGGCGAACTCCAACCTGGATGAAAACGGCCACTTTGTAGAAGATCTGGTTACCTGCCGTAGCAAAGGCGAATCCAGCTTGTTCAGCCGCGACCAGGTTGACTACATGGACGTATCCACCCAGCAGGTGGTATCCGTCGGTGCGTCCCTGATCCCGTTCCTGGAACACGATGACGCCAACCGTGCATTGATGGGTGCGAACATG…	ATGGTGGCGCCGGCCGATCTTGAGCCGCCTCCGGCGGCGCAGCCTGTAGTGGAGCCCGTTGTTGAACCCGAACCTGAGCCGGAGCCAGAGGTAGTGCCTGAACCGCCGAAAGAGGCGCCGGTGGTGATCCATAAACCGGAACCTAAGCCGAAGCCCAAACCTAAACCCAAGCCTAAGCCGGAGAAAAAGGTTGAACAGCCGAAGCGGGAAGTGAAGCCGGCAGCAGAGCCGCGTCCGGCCTCGCCGTTTGAAAACAACAATACGGCGCCGGCGCGTACAGCGCCAAGCACCTCGACCGCAGCGGCTAAACCCACCGTTACTGCTCCAAGCGGCCCGCGGGCGATCAGCCGCGTTCAGCCGTCCTATCCGGCGCGCGCTCAGGCGCTGCGCATTGAAGGG…
ERR315115	Singleton	584		4	1	2	1	1	7	4	AACCTGAAGTGGGACGAAGTTGGTGTTGACGTTGTTGCTGAAGCAACCGGTATCTTCCTGACCGACGAAACCGCTCGTAAACACATCACCGCTGGCGCGAAAAAAGTCGTTCTGACTGGCCCGTCCAAAGACAACACTCCGATGTTCGTTCGCGGCGCTAACTTCGACGCTTACGCTGGCCAGGACATCGTTTCCAACGCTTCCTGCACCACCAACTGCCTGGCGCCGCTGGCTAAAGTTATCAACGACAACTTCGGTATCGTTGAAGGCCTGATGACCACCGTCCACGCTACCACCGCTACTCAGAAAACCGTTGATGGCCCGTCTCACAAAGACTGGCGCGGCGGCCGCGGCGCAGCTCAAAACATCATCCCGTCCTCTACCGGCGCTGCTAAAGCA…	GGCATGATCACCTTCCTGGATACCCCGGGCCACGCCGCGTTTACCTCCATGCGTGCTCGTGGCGCGCAGGCGACGGATATCGTGGTTCTGGTGGTGGCGGCAGACGACGGCGTGATGCCGCAGACTATCGAAGCTATCCAGCACGCTAAAGCGGCGCAGGTACCGGTGGTAGTGGCGGTGAACAAGATCGATAAGCCAGAAGCCGATCCGGATCGCGTGAAGAACGAACTGTCCCAGTACGGCATCCTGCCGGAAGAGTGGGGCGGCGAGAGCCAGTTCGTCCACGTTTCCGCGAAAGCGGGTACCGGCATCGACGAC	GGCGCGGATGTAGTGCTGATCTCCGCGGGCGTGGCGCGTAAGCCCGGCATGGATCGTTCCGACCTGTTTAATGTGAATGCGGGTATCGTGAAGAACCTCGTGCAGCAGATTGCCAAAACCTGCCCGCAGGCCTGCATCGGCATTATCACCAACCCGGTGAATACCACCGTGGCTATCGCCGCCGAAGTACTGAAAAAAGCCGGCGTGTACGATAAAAACAAACTGTTCGGCGTTACCACGCTGGACATCATCCGTTCCAATACCTTTGTGGCGGAGCTGAAAGGTAAATCGGCAACCGAGGTGGAAGTCCCGGTCATTGGTGGTCACTCCGGGGTCACCATTCTGCCTTTACTGTCGCAGATCCCCGGCGTCAGCTTTAGCGATCAGGAAATTGCCGAC…	GAGTCCAACGGTAAGTATGTTGACCGTAACGGCCACGCGGTAGACTACCAGACTGGCCCAATCATCTGGGGTGAGCCGGGCACCAACGGTCAGCACGCGTTCTACCAGCTGATCCACCAGGGCACCAAAATGGTACCGTGCGATTTCATCGCTCCGGCTATCACCCACAACCCGCTGTCTGACCACCATCAGAAACTGCTGTCTAACTTCTTCGCCCAGACCGAGGCCCTGGCCTTTGGTAAATCCCGCGAAGTGGTTGAGCAGGAATATCGCGATCAGGGTAAAGACCCGGCGACCCTGGAGCACGTGGTGCCGTTCAAAGTGTTCGAAGGTAACCGCCCGACTAACTCCATCCTGCTGCGTGAGATCACCCCGTTCAGCCTCGGGGCGCTGATTGCC…	GTCGGCACCTCGTTAAGCTATGATTTCGGCGGCAGCGACTTCGCCGTCAGCGCAGCCTACACCAGCTCCGACCGTACCAACGATCAGAACCTGCTGGCCCGCGGCCAGGGTTCGAAAGCGGAAGCCTGGGCGACCGGCCTGAAATATGACGCCAACAATATCTACCTGGCGACCATGTACTCTGAAACCCGCAAGATGACCCCGATCAGCGGCGGCTTTGCCAACAAAGCGCAGAACTTTGAAGCGGTGGCGCAGTATCAGTTCGACTTCGGTCTGCGTCCGTCCCTCGGCTATGTGCTGTCGAAAGGGAAGGATATCGAAGGGGTGGGGAGTGAAGATCTGGTTAACTACATCGACGTGGGCCTGACCTACTACTTCAACAAAAACATGAACGCCTTC…	ACCCACTACGGTCGCGTATGTCCGATCGAAACGCCTGAAGGTCCGAACATCGGTCTGATTAACTCCCTGTCCGTGTACGCGCAGACCAACGAGTATGGCTTCCTTGAGACGCCGTATCGTAAAGTGACCGACGGTGTGGTTACTGACGAAATTCACTACCTGTCTGCTATCGAAGAAGGCAACTACGTTATCGCTCAGGCGAACTCCAACCTGGATGAAAACGGCCACTTCGTAGAAGATCTGGTTACCTGCCGTAGCAAAGGCGAATCCAGCTTGTTCAGCCGCGACCAGGTTGACTACATGGACGTATCCACCCAGCAGGTGGTATCCGTCGGTGCGTCCCTGATCCCGTTCCTGGAACACGATGACGCCAACCGTGCATTGATGGGTGCGAACATG…	ATGGTGGCGCCGGCCGATCTTGAGCCGCCTCCGGCGGCGCAGCCTGTCGTGGAGCCCGTTGTTGAACCCGAACCTGAGCCGGAGCCAGAGGTAGCGCCTGAACCGCCGAAAGAGGCGCCGGTGGTGATCCATAAACCGGAACCTAAGCCGAAGCCCAAACCTAAACCCAAGCCTAAGCCGGAGAAAAAGGTTGAACAGCCGAAGCGGGAAGTGAAGCCGGCAGCAGAGCCGCGTCCGGCCTCGCCGTTTGAAAACAACAATACGGCGCCGGCGCGTACAGCGCCAAGTACCTCGACCGCAGCGGCTAAACCCACCGTTACTGCTCCGAGCGGCCCGCGGGCGATCAGCCGCGTTCAGCCGTCCTATCCGCCGCGCGCTCAGGCGCTGCGCATTGAAGGG…
ERR315116	CC5	17		2	1	1	1	4	4	4	AACCTGAAGTGGGACGAAGTTGGTGTTGACGTTGTTGCTGAAGCAACCGGTATCTTCCTGACCGACGAAACCGCTCGTAAACACATCACCGCTGGCGCGAAAAAAGTCGTTCTGACTGGCCCGTCCAAAGACAACACTCCGATGTTCGTTCGCGGCGCTAACTTCGACGCTTACGCTGGCCAGGACATCGTTTCCAACGCTTCCTGCACCACCAACTGCCTGGCGCCGCTGGCTAAAGTTATCAACGACAACTTCGGTATCGTTGAAGGCCTGATGACCACCGTCCACGCTACCACCGCTACTCAGAAAACCGTTGATGGCCCGTCTCACAAAGACTGGCGCGGCGGCCGCGGCGCAGCTCAGAACATCATCCCGTCCTCTACCGGCGCTGCTAAAGCA…	GGCATGATCACCTTCCTGGATACCCCGGGCCACGCCGCGTTTACCTCCATGCGTGCTCGTGGCGCGCAGGCGACGGATATCGTGGTTCTGGTGGTGGCGGCAGACGACGGCGTGATGCCGCAGACTATCGAAGCTATCCAGCACGCTAAAGCGGCGCAGGTACCGGTGGTAGTGGCGGTGAACAAGATCGATAAGCCAGAAGCCGATCCGGATCGCGTGAAGAACGAACTGTCCCAGTACGGCATCCTGCCGGAAGAGTGGGGCGGCGAGAGCCAGTTCGTCCACGTTTCCGCGAAAGCGGGTACCGGCATCGACGAC	GGCGCGGATGTAGTGCTGATCTCCGCGGGCGTGGCGCGTAAGCCCGGCATGGATCGTTCCGACCTGTTTAATGTGAATGCGGGTATCGTGAAGAACCTCGTGCAGCAGATTGCCAAAACCTGCCCGCAGGCCTGCATCGGCATTATCACCAACCCGGTGAATACCACCGTGGCTATCGCCGCCGAAGTACTGAAAAAAGCCGGCGTGTACGATAAAAACAAACTGTTCGGCGTTACCACGCTGGACATCATCCGTTCCAATACCTTTGTGGCGGAGCTGAAAGGTAAATCGGCAACCGAGGTGGAAGTCCCGGTCATTGGTGGTCACTCCGGGGTCACCATTCTGCCTTTACTGTCGCAGATCCCCGGCGTCAGCTTTAGCGATCAGGAAATTGCCGAC…	GAGTCCAACGGTAAGTATGTTGACCGTAACGGCCACGCGGTAGACTACCAGACTGGCCCAATCATCTGGGGTGAGCCGGGCACCAACGGTCAGCACGCGTTCTACCAGCTGATCCACCAGGGCACCAAAATGGTACCGTGCGATTTCATCGCTCCGGCTATCACCCACAACCCGCTGTCTGACCACCATCAGAAACTGCTGTCTAACTTCTTCGCCCAGACCGAGGCCCTGGCCTTTGGTAAATCCCGCGAAGTGGTTGAGCAGGAATATCGCGATCAGGGTAAAGACCCGGCGACCCTGGAGCACGTGGTGCCGTTCAAAGTGTTCGAAGGTAACCGCCCGACTAACTCCATCCTGCTGCGTGAGATCACCCCGTTCAGCCTCGGGGCGCTGATTGCC…	GTCGGCACCTCGTTAAGCTATGATTTCGGCGGCAGCGACTTCGCCGTCAGCGCAGCCTACACCAGCTCCGACCGTACCAACGATCAGAACCTGCTGGCCCGCGGCCAGGGTTCGAAAGCGGAAGCCTGGGCGACCGGCCTGAAATATGACGCCAACAATATCTACCTGGCGACCATGTACTCTGAAACCCGCAAGATGACCCCGATCAGCGGCGGCTTTGCCAACAAAGCGCAGAACTTTGAAGCGGTGGCGCAGTATCAGTTCGACTTCGGTCTGCGTCCGTCCCTCGGCTATGTGCTGTCGAAAGGGAAGGATATCGAAGGGGTGGGAAGTGAGGATCTGGTTAACTACATTGACGTGGGCCTGACCTACTACTTCAACAAAAACATGAACGCCTTC…	ACCCACTACGGTCGCGTATGTCCGATCGAAACGCCTGAAGGTCCGAACATCGGTCTGATTAACTCCCTGTCCGTGTACGCGCAGACCAACGAATATGGCTTCCTTGAGACGCCGTATCGTAAAGTGACCGACGGTGTGGTTACTGACGAAATTCACTACCTGTCTGCTATCGAAGAAGGCAACTACGTTATCGCTCAGGCGAACTCCAACCTGGATGAAAACGGCCACTTCGTAGAAGATCTGGTTACCTGCCGTAGCAAAGGCGAATCCAGCTTGTTCAGCCGCGACCAGGTTGACTACATGGACGTATCCACCCAGCAGGTGGTATCCGTCGGTGCGTCCCTGATCCCGTTCCTGGAACACGATGACGCCAACCGTGCATTGATGGGTGCGAACATG…	ATGGTGGCGCCGGCCGATCTTGAGCCGCCTCCGGCGGCGCAGCCTGTCGTGGAGCCCGTTGTTGAACCCGAACCTGAGCCGGAGCCAGAGGTAGCGCCTGAACCGCCGAAAGAGGCGCCGGTGGTGATCCATAAACCGGAACCTAAGCCGAAGCCCAAACCTAAACCCAAGCCTAAGCCGGAGAAAAAGGTTGAACAGCCGAAGCGGGAAGTGAAGCCGGCAGCAGAGCCGCGTCCGGCCTCGCCGTTTGAAAACAACAATACGGCGCCGGCGCGTACAGCGCCAAGTACCTCGACCGCAGCGGCTAAACCCACCGTTACTGCTCCGAGCGGCCCGCGGGCGATCAGCCGCGTTCAGCCGTCCTATCCGCCGCGCGCTCAGGCGCTGCGCATTGAAGGG…
ERR315117	Singleton	N31	Unknown	4	1	2	1	1	1	U	AACCTGAAGTGGGACGAAGTTGGTGTTGACGTTGTTGCTGAAGCAACCGGTATCTTCCTGACCGACGAAACCGCTCGTAAACACATCACCGCTGGCGCGAAAAAAGTCGTTCTGACTGGCCCGTCCAAAGACAACACTCCGATGTTCGTTCGCGGCGCTAACTTCGACGCTTACGCTGGCCAGGACATCGTTTCCAACGCTTCCTGCACCACCAACTGCCTGGCGCCGCTGGCTAAAGTTATCAACGACAACTTCGGTATCGTTGAAGGCCTGATGACCACCGTCCACGCTACCACCGCTACTCAGAAAACCGTTGATGGCCCGTCTCACAAAGACTGGCGCGGCGGCCGCGGCGCAGCTCAAAACATCATCCCGTCCTCTACCGGCGCTGCTAAAGCA…	GGCATGATCACCTTCCTGGATACCCCGGGCCACGCCGCGTTTACCTCCATGCGTGCTCGTGGCGCGCAGGCGACGGATATCGTGGTTCTGGTGGTGGCGGCAGACGACGGCGTGATGCCGCAGACTATCGAAGCTATCCAGCACGCTAAAGCGGCGCAGGTACCGGTGGTAGTGGCGGTGAACAAGATCGATAAGCCAGAAGCCGATCCGGATCGCGTGAAGAACGAACTGTCCCAGTACGGCATCCTGCCGGAAGAGTGGGGCGGCGAGAGCCAGTTCGTCCACGTTTCCGCGAAAGCGGGTACCGGCATCGACGAC	GGCGCGGATGTAGTGCTGATCTCCGCGGGCGTGGCGCGTAAGCCCGGCATGGATCGTTCCGACCTGTTTAATGTGAATGCGGGTATCGTGAAGAACCTCGTGCAGCAGATTGCCAAAACCTGCCCGCAGGCCTGCATCGGCATTATCACCAACCCGGTGAATACCACCGTGGCTATCGCCGCCGAAGTACTGAAAAAAGCCGGCGTGTACGATAAAAACAAACTGTTCGGCGTTACCACGCTGGACATCATCCGTTCCAATACCTTTGTGGCGGAGCTGAAAGGTAAATCGGCAACCGAGGTGGAAGTCCCGGTCATTGGTGGTCACTCCGGGGTCACCATTCTGCCTTTACTGTCGCAGATCCCCGGCGTCAGCTTTAGCGATCAGGAAATTGCCGAC…	GAGTCCAACGGTAAGTATGTTGACCGTAACGGCCACGCGGTAGACTACCAGACTGGCCCAATCATCTGGGGTGAGCCGGGCACCAACGGTCAGCACGCGTTCTACCAGCTGATCCACCAGGGCACCAAAATGGTACCGTGCGATTTCATCGCTCCGGCTATCACCCACAACCCGCTGTCTGACCACCATCAGAAACTGCTGTCTAACTTCTTCGCCCAGACCGAGGCCCTGGCCTTTGGTAAATCCCGCGAAGTGGTTGAGCAGGAATATCGCGATCAGGGTAAAGACCCGGCGACCCTGGAGCACGTGGTGCCGTTCAAAGTGTTCGAAGGTAACCGCCCGACTAACTCCATCCTGCTGCGTGAGATCACCCCGTTCAGCCTCGGGGCGCTGATTGCC…	GTCGGCACCTCGTTAAGCTATGATTTCGGCGGCAGCGACTTCGCCGTCAGCGCAGCCTACACCAGCTCCGACCGTACCAACGATCAGAACCTGCTGGCCCGCGGCCAGGGTTCGAAAGCGGAAGCCTGGGCGACCGGCCTGAAATATGACGCCAACAATATCTACCTGGCGACCATGTACTCTGAAACCCGCAAGATGACCCCGATCAGCGGCGGCTTTGCCAACAAAGCGCAGAACTTTGAAGCGGTGGCGCAGTATCAGTTCGACTTCGGTCTGCGTCCGTCCCTCGGCTATGTGCTGTCGAAAGGGAAGGATATCGAAGGGGTGGGGAGTGAAGATCTGGTTAACTACATCGACGTGGGCCTGACCTACTACTTCAACAAAAACATGAACGCCTTC…	ACCCACTACGGTCGCGTATGTCCGATCGAAACGCCTGAAGGTCCGAACATCGGTCTGATTAACTCCCTGTCCGTGTACGCGCAGACCAACGAATATGGCTTCCTTGAGACGCCGTATCGTAAAGTGACCAACGGTGTGGTTACTGACGAAATTCACTACCTGTCTGCTATCGAAGAAGGCAACTACGTTATCGCTCAGGCGAACTCCAACCTGGATGAAAACGGCCACTTCGTAGAAGATCTGGTTACCTGCCGTAGCAAAGGCGAATCCAGCTTGTTCAGCCGCGACCAGGTTGACTACATGGACGTATCCACCCAGCAGGTGGTATCCGTCGGTGCGTCCCTGATCCCGTTCCTGGAACACGATGACGCCAACCGTGCATTGATGGGTGCGAACATG…	ATGGTGGCGCCGGCCGATCTTGAGCCGCCTCCGGCGGCGCAGCCTGTCGTGGAGCCCGTTGTTGAACCCGAACCTGAGCCGGAGCCAGAGGTAGCGCCTGAACCGCCGAAAGAGGCGCCGATGGTGATCCATAAACCGGAACCTAAGCCGAAGCCCAAACCTAAACCCAAGCCTAAGCCGGAGAAAAAGGTTGAACAGCCGAAGCGGGAAGTGAAGCCGGCAGCAGAGCCGCGTCCGGCCTCGCCGTTTGAAAACAACAATACGGCGCCGGCGCGTACAGCGCCAAGTACCTCGACCGCAGCGGCTAAACCCACCGTTACTGCTCCGAGCGGCCCGCGGGCGATCAGCCGCGTTCAGCCGTCCTATCCGCCGCGCGCTCAGGCGCTGCGCATTGAAGGG…
ERR315118	CC8	N12	Novel ST	2	3	1	1	4	4	13	AACCTGAAGTGGGACGAAGTTGGTGTTGACGTTGTTGCTGAAGCAACCGGTATCTTCCTGACCGACGAAACCGCTCGTAAACACATCACCGCTGGCGCGAAAAAAGTCGTTCTGACTGGCCCGTCCAAAGACAACACTCCGATGTTCGTTCGCGGCGCTAACTTCGACGCTTACGCTGGCCAGGACATCGTTTCCAACGCTTCCTGCACCACCAACTGCCTGGCGCCGCTGGCTAAAGTTATCAACGACAACTTCGGTATCGTTGAAGGCCTGATGACCACCGTCCACGCTACCACCGCTACTCAGAAAACCGTTGATGGCCCGTCTCACAAAGACTGGCGCGGCGGCCGCGGCGCAGCTCAGAACATCATCCCGTCCTCTACCGGCGCTGCTAAAGCA…	GGCATGATCACCTTCCTGGATACCCCGGGCCACGCCGCGTTTACCTCCATGCGTGCTCGTGGCGCGCAGGCGACGGATATCGTGGTTCTGGTGGTGGCGGCAGACGACGGCGTGATGCCGCAGACTATCGAAGCTATCCAGCACGCTAAAGCGGCGCAGGTACCGGTGGTAGTGGCGGTGAACAAGATCGATAAGCCAGAAGCCGATCCGGATCGCGTGAAGAACGAACTGTCCCAGTACGGCATCCTGCCGGAAGAGTGGGGCGGCGAGAGCCAGTTTGTCCACGTTTCCGCGAAAGCGGGTACCGGCATCGACGAC	GGCGCGGATGTAGTGCTGATCTCCGCGGGCGTGGCGCGTAAGCCCGGCATGGATCGTTCCGACCTGTTTAATGTGAATGCGGGTATCGTGAAGAACCTCGTGCAGCAGATTGCCAAAACCTGCCCGCAGGCCTGCATCGGCATTATCACCAACCCGGTGAATACCACCGTGGCTATCGCCGCCGAAGTACTGAAAAAAGCCGGCGTGTACGATAAAAACAAACTGTTCGGCGTTACCACGCTGGACATCATCCGTTCCAATACCTTTGTGGCGGAGCTGAAAGGTAAATCGGCAACCGAGGTGGAAGTCCCGGTCATTGGTGGTCACTCCGGGGTCACCATTCTGCCTTTACTGTCGCAGATCCCCGGCGTCAGCTTTAGCGATCAGGAAATTGCCGAC…	GAGTCCAACGGTAAGTATGTTGACCGTAACGGCCACGCGGTAGACTACCAGACTGGCCCAATCATCTGGGGTGAGCCGGGCACCAACGGTCAGCACGCGTTCTACCAGCTGATCCACCAGGGCACCAAAATGGTACCGTGCGATTTCATCGCTCCGGCTATCACCCACAACCCGCTGTCTGACCACCATCAGAAACTGCTGTCTAACTTCTTCGCCCAGACCGAGGCCCTGGCCTTTGGTAAATCCCGCGAAGTGGTTGAGCAGGAATATCGCGATCAGGGTAAAGACCCGGCGACCCTGGAGCACGTGGTGCCGTTCAAAGTGTTCGAAGGTAACCGCCCGACTAACTCCATCCTGCTGCGTGAGATCACCCCGTTCAGCCTCGGGGCGCTGATTGCC…	GTCGGCACCTCGTTAAGCTATGATTTCGGCGGCAGCGACTTCGCCGTCAGCGCAGCCTACACCAGCTCCGACCGTACCAACGATCAGAACCTGCTGGCCCGCGGCCAGGGTTCGAAAGCGGAAGCCTGGGCGACCGGCCTGAAATATGACGCCAACAATATCTACCTGGCGACCATGTACTCTGAAACCCGCAAGATGACCCCGATCAGCGGCGGCTTTGCCAACAAAGCGCAGAACTTTGAAGCGGTGGCGCAGTATCAGTTCGACTTCGGTCTGCGTCCGTCCCTCGGCTATGTGCTGTCGAAAGGGAAGGATATCGAAGGGGTGGGAAGTGAGGATCTGGTTAACTACATTGACGTGGGCCTGACCTACTACTTCAACAAAAACATGAACGCCTTC…	ACCCACTACGGTCGCGTATGTCCGATCGAAACGCCTGAAGGTCCGAACATCGGTCTGATTAACTCCCTGTCCGTGTACGCGCAGACCAACGAATATGGCTTCCTTGAGACGCCGTATCGTAAAGTGACCGACGGTGTGGTTACTGACGAAATTCACTACCTGTCTGCTATCGAAGAAGGCAACTACGTTATCGCTCAGGCGAACTCCAACCTGGATGAAAACGGCCACTTCGTAGAAGATCTGGTTACCTGCCGTAGCAAAGGCGAATCCAGCTTGTTCAGCCGCGACCAGGTTGACTACATGGACGTATCCACCCAGCAGGTGGTATCCGTCGGTGCGTCCCTGATCCCGTTCCTGGAACACGATGACGCCAACCGTGCATTGATGGGTGCGAACATG…	ATGGTGGCGCCGGCCGATCTTGAGCCGCCTCCGGCGGCGCAGCCTGTCGTGGAGCCCGTTGTTGAACCCGAACCTGAGCCGGAGCCAGAGGTAGTGCCTGAACCGCCGAAAGAGGCGCCGGTGGTGATCCATAAACCGGAACCTAAGCCGAAGCCCAAACCTAAACCCAAGCCTAAGCCGGAGAAAAAGGTTGAACAGCCGAAGCGGGAAGTGAAGCCGGCTGCAGAGCCGCGTCCGGCCTCGCCGTTTGAAAACAACAATACGGCGCCGGCGCGTACAGCGCCAAGCACCTCGACAGCAGCGGCTAAACCCACCGTTACTGCTCCAAGCGGCCCGCGGGCGATCAGCCGCGTTCAGCCGTCCTATCCGGCGCGCGCTCAGGCGCTGCGCATAGAAGGT…
ERR315119	CC2	N20	Novel ST	10	1	1	1	9	4	112	AACCTGAAGTGGGACGAAGTTGGTGTTGACGTTGTTGCTGAAGCAACCGGTATCTTCCTGACCGACGAAACCGCTCGTAAACACATCACCGCTGGCGCGAAAAAAGTCGTTCTGACTGGCCCGTCCAAAGACAACACTCCGATGTTCGTTCGCGGCGCTAACTTCGACGCTTACGCTGGCCAGGACATCGTTTCCAACGCTTCCTGCACCACCAACTGCCTGGCGCCGCTGGCTAAAGTTATCAACGACAACTTCGGTATCGTTGAAGGCCTGATGACCACCGTTCACGCTACCACCGCTACTCAGAAAACCGTTGATGGCCCGTCTCACAAAGACTGGCGCGGCGGCCGCGGCGCAGCTCAGAACATCATCCCGTCCTCTACCGGCGCTGCTAAAGCA…	GGCATGATCACCTTCCTGGATACCCCGGGCCACGCCGCGTTTACCTCCATGCGTGCTCGTGGCGCGCAGGCGACGGATATCGTGGTTCTGGTGGTGGCGGCAGACGACGGCGTGATGCCGCAGACTATCGAAGCTATCCAGCACGCTAAAGCGGCGCAGGTACCGGTGGTAGTGGCGGTGAACAAGATCGATAAGCCAGAAGCCGATCCGGATCGCGTGAAGAACGAACTGTCCCAGTACGGCATCCTGCCGGAAGAGTGGGGCGGCGAGAGCCAGTTCGTCCACGTTTCCGCGAAAGCGGGTACCGGCATCGACGAC	GGCGCGGATGTAGTGCTGATCTCCGCGGGCGTGGCGCGTAAGCCCGGCATGGATCGTTCCGACCTGTTTAATGTGAATGCGGGTATCGTGAAGAACCTCGTGCAGCAGATTGCCAAAACCTGCCCGCAGGCCTGCATCGGCATTATCACCAACCCGGTGAATACCACCGTGGCTATCGCCGCCGAAGTACTGAAAAAAGCCGGCGTGTACGATAAAAACAAACTGTTCGGCGTTACCACGCTGGACATCATCCGTTCCAATACCTTTGTGGCGGAGCTGAAAGGTAAATCGGCAACCGAGGTGGAAGTCCCGGTCATTGGTGGTCACTCCGGGGTCACCATTCTGCCTTTACTGTCGCAGATCCCCGGCGTCAGCTTTAGCGATCAGGAAATTGCCGAC…	GAGTCCAACGGTAAGTATGTTGACCGTAACGGCCACGCGGTAGACTACCAGACTGGCCCAATCATCTGGGGTGAGCCGGGCACCAACGGTCAGCACGCGTTCTACCAGCTGATCCACCAGGGCACCAAAATGGTACCGTGCGATTTCATCGCTCCGGCTATCACCCACAACCCGCTGTCTGACCACCATCAGAAACTGCTGTCTAACTTCTTCGCCCAGACCGAGGCCCTGGCCTTTGGTAAATCCCGCGAAGTGGTTGAGCAGGAATATCGCGATCAGGGTAAAGACCCGGCGACCCTGGAGCACGTGGTGCCGTTCAAAGTGTTCGAAGGTAACCGCCCGACTAACTCCATCCTGCTGCGTGAGATCACCCCGTTCAGCCTCGGGGCGCTGATTGCC…	GTCGGCACCTCGTTAAGCTATGATTTCGGCGGCAGCGACTTCGCCGTCAGCGCGGCCTACACCAGCTCCGACCGTACCAACGATCAGAACCTGCTGGCCCGCGGCCAGGGTTCGAAAGCGGAAGCCTGGGCGACCGGCCTGAAATATGACGCCAACAATATCTACCTGGCGACCATGTACTCTGAAACCCGCAAGATGACCCCGATCAGCGGCGGCTTTGCCAACAAAGCGCAGAACTTTGAAGCGGTGGCGCAGTATCAGTTCGACTTCGGTCTGCGTCCGTCCCTCGGCTATGTGCTGTCGAAAGGGAAGGATATCGAAGGGGTGGGGAGTGAAGATCTGGTTAACTACATCGACGTGGGCCTGACCTACTACTTCAACAAAAACATGAACGCCTTC…	ACCCACTACGGTCGCGTATGTCCGATCGAAACGCCTGAAGGTCCGAACATCGGTCTGATTAACTCCCTGTCCGTGTACGCGCAGACCAACGAATATGGCTTCCTTGAGACGCCGTATCGTAAAGTGACCGACGGTGTGGTTACTGACGAAATTCACTACCTGTCTGCTATCGAAGAAGGCAACTACGTTATCGCTCAGGCGAACTCCAACCTGGATGAAAACGGCCACTTCGTAGAAGATCTGGTTACCTGCCGTAGCAAAGGCGAATCCAGCTTGTTCAGCCGCGACCAGGTTGACTACATGGACGTATCCACCCAGCAGGTGGTATCCGTCGGTGCGTCCCTGATCCCGTTCCTGGAACACGATGACGCCAACCGTGCATTGATGGGTGCGAACATG…	ATGGTGGCGCCGGCCGATCTTGAGCCGCCTCCGGCGGCGCAGCCTGTCGTGGAGCCCGTTGTTGAACCCGAACCTGAGCCGGAGCCAGAGGTAGTGCCTGAACCGCCGAAAGAGGCGCCGGTGGTGATCCATAAACCGGAACCTAAGCCGAAGCCCAAACCTAAACCCAAGCCTAAGCCGGAGAAAAAGGTTGAACAGCCGAAGCGGGAAGTGAAGCCGGCTGCAGAGCCGCGTCCGGCCTCGCCGTTTGAAAACAACAATACGGCGCCGGCGCGTACAGCGCCAAGCACCTCGACCGCAGCGGCTAAACCCACCGTTACTGCTCCAAGCGGCCCGCGGGCGATCAGCCGCGTTCAGCCGTCCTATCCGGCGCGCGCTCAGGCGCTGCGCATAGAAGGT…
ERR315120	CC5	336		2	1	1	1	72	4	4	AACCTGAAGTGGGACGAAGTTGGTGTTGACGTTGTTGCTGAAGCAACCGGTATCTTCCTGACCGACGAAACCGCTCGTAAACACATCACCGCTGGCGCGAAAAAAGTCGTTCTGACTGGCCCGTCCAAAGACAACACTCCGATGTTCGTTCGCGGCGCTAACTTCGACGCTTACGCTGGCCAGGACATCGTTTCCAACGCTTCCTGCACCACCAACTGCCTGGCGCCGCTGGCTAAAGTTATCAACGACAACTTCGGTATCGTTGAAGGCCTGATGACCACCGTCCACGCTACCACCGCTACTCAGAAAACCGTTGATGGCCCGTCTCACAAAGACTGGCGCGGCGGCCGCGGCGCAGCTCAGAACATCATCCCGTCCTCTACCGGCGCTGCTAAAGCA…	GGCATGATCACCTTCCTGGATACCCCGGGCCACGCCGCGTTTACCTCCATGCGTGCTCGTGGCGCGCAGGCGACGGATATCGTGGTTCTGGTGGTGGCGGCAGACGACGGCGTGATGCCGCAGACTATCGAAGCTATCCAGCACGCTAAAGCGGCGCAGGTACCGGTGGTAGTGGCGGTGAACAAGATCGATAAGCCAGAAGCCGATCCGGATCGCGTGAAGAACGAACTGTCCCAGTACGGCATCCTGCCGGAAGAGTGGGGCGGCGAGAGCCAGTTCGTCCACGTTTCCGCGAAAGCGGGTACCGGCATCGACGAC	GGCGCGGATGTAGTGCTGATCTCCGCGGGCGTGGCGCGTAAGCCCGGCATGGATCGTTCCGACCTGTTTAATGTGAATGCGGGTATCGTGAAGAACCTCGTGCAGCAGATTGCCAAAACCTGCCCGCAGGCCTGCATCGGCATTATCACCAACCCGGTGAATACCACCGTGGCTATCGCCGCCGAAGTACTGAAAAAAGCCGGCGTGTACGATAAAAACAAACTGTTCGGCGTTACCACGCTGGACATCATCCGTTCCAATACCTTTGTGGCGGAGCTGAAAGGTAAATCGGCAACCGAGGTGGAAGTCCCGGTCATTGGTGGTCACTCCGGGGTCACCATTCTGCCTTTACTGTCGCAGATCCCCGGCGTCAGCTTTAGCGATCAGGAAATTGCCGAC…	GAGTCCAACGGTAAGTATGTTGACCGTAACGGCCACGCGGTAGACTACCAGACTGGCCCAATCATCTGGGGTGAGCCGGGCACCAACGGTCAGCACGCGTTCTACCAGCTGATCCACCAGGGCACCAAAATGGTACCGTGCGATTTCATCGCTCCGGCTATCACCCACAACCCGCTGTCTGACCACCATCAGAAACTGCTGTCTAACTTCTTCGCCCAGACCGAGGCCCTGGCCTTTGGTAAATCCCGCGAAGTGGTTGAGCAGGAATATCGCGATCAGGGTAAAGACCCGGCGACCCTGGAGCACGTGGTGCCGTTCAAAGTGTTCGAAGGTAACCGCCCGACTAACTCCATCCTGCTGCGTGAGATCACCCCGTTCAGCCTCGGGGCGCTGATTGCC…	GTCGGCACCTCGTTAAGCTATGATTTCGGCGGCAGCGACTTCGCCGTCAGCGCAGCCTACACCAGCTCCGACCGTACCAACGATCAGAACCTGCTGGCCCGCGGCCAGGGTTCGAAAGCGGAAGCCTGGGCGACCGGCCTGAAATATGACGCCAACAATATCTACCTGGCGACCATGTACTCTGAAACCCGCAAGATGACCCCGATCAGCGGCGGCTTTGCCAACAAAGCGCAGAACTTTGAAGCGGTGGCGCAGTATCAGTTCGACTTCGGTCTGCGTCCGTCCCTCGGCTATGTGCTGTCGAAAGGGAAGGATATCGAAGGGGTGGGAAGTGGGGATCTGGTTAACTACATTGACGTGGGCCTGACCTACTACTTCAACAAAAACATGAACGCCTTC…	ACCCACTACGGTCGCGTATGTCCGATCGAAACGCCTGAAGGTCCGAACATCGGTCTGATTAACTCCCTGTCCGTGTACGCGCAGACCAACGAATATGGCTTCCTTGAGACGCCGTATCGTAAAGTGACCGACGGTGTGGTTACTGACGAAATTCACTACCTGTCTGCTATCGAAGAAGGCAACTACGTTATCGCTCAGGCGAACTCCAACCTGGATGAAAACGGCCACTTCGTAGAAGATCTGGTTACCTGCCGTAGCAAAGGCGAATCCAGCTTGTTCAGCCGCGACCAGGTTGACTACATGGACGTATCCACCCAGCAGGTGGTATCCGTCGGTGCGTCCCTGATCCCGTTCCTGGAACACGATGACGCCAACCGTGCATTGATGGGTGCGAACATG…	ATGGTGGCGCCGGCCGATCTTGAGCCGCCTCCGGCGGCGCAGCCTGTCGTGGAGCCCGTTGTTGAACCCGAACCTGAGCCGGAGCCAGAGGTAGCGCCTGAACCGCCGAAAGAGGCGCCGGTGGTGATCCATAAACCGGAACCTAAGCCGAAGCCCAAACCTAAACCCAAGCCTAAGCCGGAGAAAAAGGTTGAACAGCCGAAGCGGGAAGTGAAGCCGGCAGCAGAGCCGCGTCCGGCCTCGCCGTTTGAAAACAACAATACGGCGCCGGCGCGTACAGCGCCAAGTACCTCGACCGCAGCGGCTAAACCCACCGTTACTGCTCCGAGCGGCCCGCGGGCGATCAGCCGCGTTCAGCCGTCCTATCCGCCGCGCGCTCAGGCGCTGCGCATTGAAGGG…
ERR315121	CC4	37		2	9	2	1	13	1	16	AACCTGAAGTGGGACGAAGTTGGTGTTGACGTTGTTGCTGAAGCAACCGGTATCTTCCTGACCGACGAAACCGCTCGTAAACACATCACCGCTGGCGCGAAAAAAGTCGTTCTGACTGGCCCGTCCAAAGACAACACTCCGATGTTCGTTCGCGGCGCTAACTTCGACGCTTACGCTGGCCAGGACATCGTTTCCAACGCTTCCTGCACCACCAACTGCCTGGCGCCGCTGGCTAAAGTTATCAACGACAACTTCGGTATCGTTGAAGGCCTGATGACCACCGTCCACGCTACCACCGCTACTCAGAAAACCGTTGATGGCCCGTCTCACAAAGACTGGCGCGGCGGCCGCGGCGCAGCTCAGAACATCATCCCGTCCTCTACCGGCGCTGCTAAAGCA…	GGCATGATCACCTTCCTGGATACCCCGGGCCACGCCGCGTTTACCTCCATGCGTGCTCGTGGCGCGCAGGCGACGGATATCGTGGTTCTGGTGGTGGCGGCAGACGACGGCGTGATGCCGCAGACTATCGAAGCTATCCAGCACGCTAAAGCGGCGCAGGTACCGGTGGTAGTGGCGGTGAACAAGATCGATAAGCCAGAAGCCGATCCGGATCGCGTGAAGAACGAACTGTCCCAGTACGGCATCCTGCCGGAAGAGTGGGGCGGCGAGAGCCAGTTTGTCCACGTTTCTGCGAAAGCGGGTACCGGCATCGACGAC	GGCGCGGATGTAGTGCTGATCTCCGCGGGCGTGGCGCGTAAGCCCGGCATGGATCGTTCCGACCTGTTTAATGTGAATGCGGGTATCGTGAAGAACCTCGTGCAGCAGATTGCCAAAACCTGCCCGCAGGCCTGCATCGGCATTATCACCAACCCGGTGAATACCACCGTGGCTATCGCCGCCGAAGTACTGAAAAAAGCCGGCGTGTACGATAAAAACAAACTGTTCGGCGTTACCACGCTGGACATCATCCGTTCCAATACCTTTGTGGCGGAGCTGAAAGGTAAATCGGCAACCGAGGTGGAAGTCCCGGTCATTGGTGGTCACTCCGGGGTCACCATTCTGCCTTTACTGTCGCAGATCCCCGGCGTCAGCTTTAGCGATCAGGAAATTGCCGAC…	GAGTCCAACGGTAAGTATGTTGACCGTAACGGCCACGCGGTAGACTACCAGACTGGCCCAATCATCTGGGGTGAGCCGGGCACCAACGGTCAGCACGCGTTCTACCAGCTGATCCACCAGGGCACCAAAATGGTACCGTGCGATTTCATCGCTCCGGCTATCACCCACAACCCGCTGTCTGACCACCATCAGAAACTGCTGTCTAACTTCTTCGCCCAGACCGAGGCCCTGGCCTTTGGTAAATCCCGCGAAGTGGTTGAGCAGGAATATCGCGATCAGGGTAAAGACCCGGCGACCCTGGAGCACGTGGTGCCGTTCAAAGTGTTCGAAGGTAACCGCCCGACTAACTCCATCCTGCTGCGTGAGATCACCCCGTTCAGCCTCGGGGCGCTGATTGCC…	GTCGGCACCTCGTTAAGCTATGATTTCGGCGGCAGCGACTTCGCCGTCAGCGCAGCCTACACCAGCTCCGACCGTACCAACGATCAGAACCTGCTGGCCCGCGGCCAGGGTTCGAAAGCGGAAGCCTGGGCGACCGGCCTGAAATATGACGCCAACAATATCTACCTGGCGACCATGTACTCTGAAACCCGCAAGATGACCCCGATCAGCGGCGGCTTTGCCAACAAAGCGCAGAACTTTGAAGCGGTGGCGCAATATCAGTTCGACTTCGGTCTGCGTCCGTCCCTCGGCTATGTGCTGTCGAAAGGGAAGGATATCGAAGGGGTGGGGAGTGAAGATCTGGTTAACTACATCGACGTGGGCCTGACCTACTACTTCAACAAAAACATGAACGCCTTC…	ACCCACTACGGTCGCGTATGTCCGATCGAAACGCCTGAAGGTCCGAACATCGGTCTGATTAACTCCCTGTCCGTGTACGCGCAGACCAACGAATATGGCTTCCTTGAGACGCCGTATCGTAAAGTGACCAACGGTGTGGTTACTGACGAAATTCACTACCTGTCTGCTATCGAAGAAGGCAACTACGTTATCGCTCAGGCGAACTCCAACCTGGATGAAAACGGCCACTTCGTAGAAGATCTGGTTACCTGCCGTAGCAAAGGCGAATCCAGCTTGTTCAGCCGCGACCAGGTTGACTACATGGACGTATCCACCCAGCAGGTGGTATCCGTCGGTGCGTCCCTGATCCCGTTCCTGGAACACGATGACGCCAACCGTGCATTGATGGGTGCGAACATG…	ATGGTGGCGCCGGCCGATCTTGAGCCGCCTCCGGCGGCGCAGCCTGTCGTGGAGCCCGTTGTTGAACCCGAACCTGAGCCGGAGCCAGAGGTAGCGCCTGAACCGCCGAAAGAGGCGTCGGTGGTGATCCATAAACCGGAACCTAAGCCGAAGCCCAAACCTAAACCCAAGCCTAAGCCGGAGAAAAAGGTTGAACAGCCGAAGCGGGAAGTGAAGCCGGCAGCAGAGCCGCGTCCGGCCTCGCCGTTTGAAAACAACAATACGGCGCCGGCGCGTACAGCGCCAAGCACCTCGACAGCAGCGGCTAAACCCACCGTTACTGCTCCAAGCGGCCCGCGGGCGATCAGCCGCGTTCAGCCGTCCTATCCGCCGCGCGCTCAGGCGCTGCGCATTGAAGGG…
ERR315104	Singleton	111		2	1	5	1	17	4	42	AACCTGAAGTGGGACGAAGTTGGTGTTGACGTTGTTGCTGAAGCAACCGGTATCTTCCTGACCGACGAAACCGCTCGTAAACACATCACCGCTGGCGCGAAAAAAGTCGTTCTGACTGGCCCGTCCAAAGACAACACTCCGATGTTCGTTCGCGGCGCTAACTTCGACGCTTACGCTGGCCAGGACATCGTTTCCAACGCTTCCTGCACCACCAACTGCCTGGCGCCGCTGGCTAAAGTTATCAACGACAACTTCGGTATCGTTGAAGGCCTGATGACCACCGTCCACGCTACCACCGCTACTCAGAAAACCGTTGATGGCCCGTCTCACAAAGACTGGCGCGGCGGCCGCGGCGCAGCTCAGAACATCATCCCGTCCTCTACCGGCGCTGCTAAAGCA…	GGCATGATCACCTTCCTGGATACCCCGGGCCACGCCGCGTTTACCTCCATGCGTGCTCGTGGCGCGCAGGCGACGGATATCGTGGTTCTGGTGGTGGCGGCAGACGACGGCGTGATGCCGCAGACTATCGAAGCTATCCAGCACGCTAAAGCGGCGCAGGTACCGGTGGTAGTGGCGGTGAACAAGATCGATAAGCCAGAAGCCGATCCGGATCGCGTGAAGAACGAACTGTCCCAGTACGGCATCCTGCCGGAAGAGTGGGGCGGCGAGAGCCAGTTCGTCCACGTTTCCGCGAAAGCGGGTACCGGCATCGACGAC	GGCGCGGATGTAGTGCTGATCTCCGCGGGCGTGGCGCGTAAGCCCGGCATGGATCGTTCCGACCTGTTTAATGTGAATGCGGGTATCGTGAAGAACCTCGTGCAGCAGATTGCCAAAACCTGCCCGCAGGCCTGCATAGGCATTATCACCAACCCGGTGAATACCACCGTGGCTATCGCCGCCGAAGTACTGAAAAAAGCCGGCGTGTACGATAAAAACAAACTGTTCGGCGTTACCACGCTGGACATCATCCGTTCCAATACCTTTGTGGCGGAGCTGAAAGGTAAATCGGCAACCGAGGTGGAAGTCCCGGTCATTGGTGGTCACTCCGGGGTCACCATTCTGCCTTTACTGTCGCAGATCCCCGGCGTCAGCTTTAGCGATCAGGAAATTGCCGAC…	GAGTCCAACGGTAAGTATGTTGACCGTAACGGCCACGCGGTAGACTACCAGACTGGCCCAATCATCTGGGGTGAGCCGGGCACCAACGGTCAGCACGCGTTCTACCAGCTGATCCACCAGGGCACCAAAATGGTACCGTGCGATTTCATCGCTCCGGCTATCACCCACAACCCGCTGTCTGACCACCATCAGAAACTGCTGTCTAACTTCTTCGCCCAGACCGAGGCCCTGGCCTTTGGTAAATCCCGCGAAGTGGTTGAGCAGGAATATCGCGATCAGGGTAAAGACCCGGCGACCCTGGAGCACGTGGTGCCGTTCAAAGTGTTCGAAGGTAACCGCCCGACTAACTCCATCCTGCTGCGTGAGATCACCCCGTTCAGCCTCGGGGCGCTGATTGCC…	GTCGGCACCTCGTTAAGCTATGATTTCGGCGGCAGCGACTTCGCCGTCAGCGCGGCCTACACCAGCTCCGACCGTACCAACGATCAGAACCTGCTGGCCCGCGGCCAGGGTTCGAAAGCGGAAGCCTGGGCGACCGGCCTGAAATATGACGCCAACAATATCTACCTGGCGACCATGTACTCTGAAACCCGCAAGATGACCCCGATCAGCGGCGGCTTTGCCAACAAAGCGCAGAACTTTGAAGCGGTGGCGCAGTATCAGTTCGACTTCGGTCTGCGTCCGTCCCTCGGCTATGTGCTGTCGAAAGGGAAGGATATCGAAGGGGTGGGAAGTGAGGATCTGGTTAACTACATCGACGTGGGCCTGACCTACTACTTCAACAAAAACATGAACGCCTTC…	ACCCACTACGGTCGCGTATGTCCGATCGAAACGCCTGAAGGTCCGAACATCGGTCTGATTAACTCCCTGTCCGTGTACGCGCAGACCAACGAATATGGCTTCCTTGAGACGCCGTATCGTAAAGTGACCGACGGTGTGGTTACTGACGAAATTCACTACCTGTCTGCTATCGAAGAAGGCAACTACGTTATCGCTCAGGCGAACTCCAACCTGGATGAAAACGGCCACTTCGTAGAAGATCTGGTTACCTGCCGTAGCAAAGGCGAATCCAGCTTGTTCAGCCGCGACCAGGTTGACTACATGGACGTATCCACCCAGCAGGTGGTATCCGTCGGTGCGTCCCTGATCCCGTTCCTGGAACACGATGACGCCAACCGTGCATTGATGGGTGCGAACATG…	ATGGTGGCGCCGGCCGATCTTGAGCCGCCTCCGGCGGCGCAGCCTGTCGTGGAGCCCGTTGTTGAACCCGAACCTGAGCCGGAGCCAGAGGTAGTGCCTGAACCGCCGAAAGAGGCGCCGGTGGTGATCCATAAACCGGAACCTAAGCCGAAGCCCAAACCTAAACCCAAGCCTAAGCCGGAGAAAAAGGTTGAACAGCCGAAGCGGGAAGTGAAGCCGGCTGCAGAGCCGCGTCCGGCCTCGCCGTTTGAAAACAACAATACGGCGCCGGCGCGTACAGCGCCAAGTACCTCGACCGCAGCGGCTAAACCCACCGTTACTGCTCCGAGCGGCCCGCGGGCGATCAGCCGCGTTCAGCCGTCCTATCCGGCGCGCGCTCAGGCGCTGCGCATTGAAGGG…
ERR315122	CC4	37		2	9	2	1	13	1	16	AACCTGAAGTGGGACGAAGTTGGTGTTGACGTTGTTGCTGAAGCAACCGGTATCTTCCTGACCGACGAAACCGCTCGTAAACACATCACCGCTGGCGCGAAAAAAGTCGTTCTGACTGGCCCGTCCAAAGACAACACTCCGATGTTCGTTCGCGGCGCTAACTTCGACGCTTACGCTGGCCAGGACATCGTTTCCAACGCTTCCTGCACCACCAACTGCCTGGCGCCGCTGGCTAAAGTTATCAACGACAACTTCGGTATCGTTGAAGGCCTGATGACCACCGTCCACGCTACCACCGCTACTCAGAAAACCGTTGATGGCCCGTCTCACAAAGACTGGCGCGGCGGCCGCGGCGCAGCTCAGAACATCATCCCGTCCTCTACCGGCGCTGCTAAAGCA…	GGCATGATCACCTTCCTGGATACCCCGGGCCACGCCGCGTTTACCTCCATGCGTGCTCGTGGCGCGCAGGCGACGGATATCGTGGTTCTGGTGGTGGCGGCAGACGACGGCGTGATGCCGCAGACTATCGAAGCTATCCAGCACGCTAAAGCGGCGCAGGTACCGGTGGTAGTGGCGGTGAACAAGATCGATAAGCCAGAAGCCGATCCGGATCGCGTGAAGAACGAACTGTCCCAGTACGGCATCCTGCCGGAAGAGTGGGGCGGCGAGAGCCAGTTTGTCCACGTTTCTGCGAAAGCGGGTACCGGCATCGACGAC	GGCGCGGATGTAGTGCTGATCTCCGCGGGCGTGGCGCGTAAGCCCGGCATGGATCGTTCCGACCTGTTTAATGTGAATGCGGGTATCGTGAAGAACCTCGTGCAGCAGATTGCCAAAACCTGCCCGCAGGCCTGCATCGGCATTATCACCAACCCGGTGAATACCACCGTGGCTATCGCCGCCGAAGTACTGAAAAAAGCCGGCGTGTACGATAAAAACAAACTGTTCGGCGTTACCACGCTGGACATCATCCGTTCCAATACCTTTGTGGCGGAGCTGAAAGGTAAATCGGCAACCGAGGTGGAAGTCCCGGTCATTGGTGGTCACTCCGGGGTCACCATTCTGCCTTTACTGTCGCAGATCCCCGGCGTCAGCTTTAGCGATCAGGAAATTGCCGAC…	GAGTCCAACGGTAAGTATGTTGACCGTAACGGCCACGCGGTAGACTACCAGACTGGCCCAATCATCTGGGGTGAGCCGGGCACCAACGGTCAGCACGCGTTCTACCAGCTGATCCACCAGGGCACCAAAATGGTACCGTGCGATTTCATCGCTCCGGCTATCACCCACAACCCGCTGTCTGACCACCATCAGAAACTGCTGTCTAACTTCTTCGCCCAGACCGAGGCCCTGGCCTTTGGTAAATCCCGCGAAGTGGTTGAGCAGGAATATCGCGATCAGGGTAAAGACCCGGCGACCCTGGAGCACGTGGTGCCGTTCAAAGTGTTCGAAGGTAACCGCCCGACTAACTCCATCCTGCTGCGTGAGATCACCCCGTTCAGCCTCGGGGCGCTGATTGCC…	GTCGGCACCTCGTTAAGCTATGATTTCGGCGGCAGCGACTTCGCCGTCAGCGCAGCCTACACCAGCTCCGACCGTACCAACGATCAGAACCTGCTGGCCCGCGGCCAGGGTTCGAAAGCGGAAGCCTGGGCGACCGGCCTGAAATATGACGCCAACAATATCTACCTGGCGACCATGTACTCTGAAACCCGCAAGATGACCCCGATCAGCGGCGGCTTTGCCAACAAAGCGCAGAACTTTGAAGCGGTGGCGCAATATCAGTTCGACTTCGGTCTGCGTCCGTCCCTCGGCTATGTGCTGTCGAAAGGGAAGGATATCGAAGGGGTGGGGAGTGAAGATCTGGTTAACTACATCGACGTGGGCCTGACCTACTACTTCAACAAAAACATGAACGCCTTC…	ACCCACTACGGTCGCGTATGTCCGATCGAAACGCCTGAAGGTCCGAACATCGGTCTGATTAACTCCCTGTCCGTGTACGCGCAGACCAACGAATATGGCTTCCTTGAGACGCCGTATCGTAAAGTGACCAACGGTGTGGTTACTGACGAAATTCACTACCTGTCTGCTATCGAAGAAGGCAACTACGTTATCGCTCAGGCGAACTCCAACCTGGATGAAAACGGCCACTTCGTAGAAGATCTGGTTACCTGCCGTAGCAAAGGCGAATCCAGCTTGTTCAGCCGCGACCAGGTTGACTACATGGACGTATCCACCCAGCAGGTGGTATCCGTCGGTGCGTCCCTGATCCCGTTCCTGGAACACGATGACGCCAACCGTGCATTGATGGGTGCGAACATG…	ATGGTGGCGCCGGCCGATCTTGAGCCGCCTCCGGCGGCGCAGCCTGTCGTGGAGCCCGTTGTTGAACCCGAACCTGAGCCGGAGCCAGAGGTAGCGCCTGAACCGCCGAAAGAGGCGTCGGTGGTGATCCATAAACCGGAACCTAAGCCGAAGCCCAAACCTAAACCCAAGCCTAAGCCGGAGAAAAAGGTTGAACAGCCGAAGCGGGAAGTGAAGCCGGCAGCAGAGCCGCGTCCGGCCTCGCCGTTTGAAAACAACAATACGGCGCCGGCGCGTACAGCGCCAAGCACCTCGACAGCAGCGGCTAAACCCACCGTTACTGCTCCAAGCGGCCCGCGGGCGATCAGCCGCGTTCAGCCGTCCTATCCGCCGCGCGCTCAGGCGCTGCGCATTGAAGGG…
ERR315123	CC10	25		2	1	1	1	10	4	13	AACCTGAAGTGGGACGAAGTTGGTGTTGACGTTGTTGCTGAAGCAACCGGTATCTTCCTGACCGACGAAACCGCTCGTAAACACATCACCGCTGGCGCGAAAAAAGTCGTTCTGACTGGCCCGTCCAAAGACAACACTCCGATGTTCGTTCGCGGCGCTAACTTCGACGCTTACGCTGGCCAGGACATCGTTTCCAACGCTTCCTGCACCACCAACTGCCTGGCGCCGCTGGCTAAAGTTATCAACGACAACTTCGGTATCGTTGAAGGCCTGATGACCACCGTCCACGCTACCACCGCTACTCAGAAAACCGTTGATGGCCCGTCTCACAAAGACTGGCGCGGCGGCCGCGGCGCAGCTCAGAACATCATCCCGTCCTCTACCGGCGCTGCTAAAGCA…	GGCATGATCACCTTCCTGGATACCCCGGGCCACGCCGCGTTTACCTCCATGCGTGCTCGTGGCGCGCAGGCGACGGATATCGTGGTTCTGGTGGTGGCGGCAGACGACGGCGTGATGCCGCAGACTATCGAAGCTATCCAGCACGCTAAAGCGGCGCAGGTACCGGTGGTAGTGGCGGTGAACAAGATCGATAAGCCAGAAGCCGATCCGGATCGCGTGAAGAACGAACTGTCCCAGTACGGCATCCTGCCGGAAGAGTGGGGCGGCGAGAGCCAGTTCGTCCACGTTTCCGCGAAAGCGGGTACCGGCATCGACGAC	GGCGCGGATGTAGTGCTGATCTCCGCGGGCGTGGCGCGTAAGCCCGGCATGGATCGTTCCGACCTGTTTAATGTGAATGCGGGTATCGTGAAGAACCTCGTGCAGCAGATTGCCAAAACCTGCCCGCAGGCCTGCATCGGCATTATCACCAACCCGGTGAATACCACCGTGGCTATCGCCGCCGAAGTACTGAAAAAAGCCGGCGTGTACGATAAAAACAAACTGTTCGGCGTTACCACGCTGGACATCATCCGTTCCAATACCTTTGTGGCGGAGCTGAAAGGTAAATCGGCAACCGAGGTGGAAGTCCCGGTCATTGGTGGTCACTCCGGGGTCACCATTCTGCCTTTACTGTCGCAGATCCCCGGCGTCAGCTTTAGCGATCAGGAAATTGCCGAC…	GAGTCCAACGGTAAGTATGTTGACCGTAACGGCCACGCGGTAGACTACCAGACTGGCCCAATCATCTGGGGTGAGCCGGGCACCAACGGTCAGCACGCGTTCTACCAGCTGATCCACCAGGGCACCAAAATGGTACCGTGCGATTTCATCGCTCCGGCTATCACCCACAACCCGCTGTCTGACCACCATCAGAAACTGCTGTCTAACTTCTTCGCCCAGACCGAGGCCCTGGCCTTTGGTAAATCCCGCGAAGTGGTTGAGCAGGAATATCGCGATCAGGGTAAAGACCCGGCGACCCTGGAGCACGTGGTGCCGTTCAAAGTGTTCGAAGGTAACCGCCCGACTAACTCCATCCTGCTGCGTGAGATCACCCCGTTCAGCCTCGGGGCGCTGATTGCC…	GTCGGCACCTCGTTAAGCTATGATTTCGGCGGCAGCGACTTCGCCGTCAGCGCAGCCTACACCAGCTCCGACCGTACCAACGATCAGAACCTGCTGGCCCGCGGCCAGGGTTCGAAAGCGGAAGCCTGGGCGACCGGCCTGAAATATGACGCCAACAATATCTACCTGGCGACCATGTACTCTGAAACCCGCAAGATGACCCCGATCAGCGGCGGCTTTGCCAACAAAGCGCAGAACTTTGAAGCGGTGGCGCAGTATCAGTTCGACTTCGGTCTGCGTCCGTCCCTCGGCTATGTGCTGTCGAAAGGGAAGGATATCGAAGGGGTGGGGAGTGAAGATCTGGTTAACTACATCGACGTGGGCCTGACCTATTACTTCAACAAAAACATGAACGCCTTC…	ACCCACTACGGTCGCGTATGTCCGATCGAAACGCCTGAAGGTCCGAACATCGGTCTGATTAACTCCCTGTCCGTGTACGCGCAGACCAACGAATATGGCTTCCTTGAGACGCCGTATCGTAAAGTGACCGACGGTGTGGTTACTGACGAAATTCACTACCTGTCTGCTATCGAAGAAGGCAACTACGTTATCGCTCAGGCGAACTCCAACCTGGATGAAAACGGCCACTTCGTAGAAGATCTGGTTACCTGCCGTAGCAAAGGCGAATCCAGCTTGTTCAGCCGCGACCAGGTTGACTACATGGACGTATCCACCCAGCAGGTGGTATCCGTCGGTGCGTCCCTGATCCCGTTCCTGGAACACGATGACGCCAACCGTGCATTGATGGGTGCGAACATG…	ATGGTGGCGCCGGCCGATCTTGAGCCGCCTCCGGCGGCGCAGCCTGTCGTGGAGCCCGTTGTTGAACCCGAACCTGAGCCGGAGCCAGAGGTAGTGCCTGAACCGCCGAAAGAGGCGCCGGTGGTGATCCATAAACCGGAACCTAAGCCGAAGCCCAAACCTAAACCCAAGCCTAAGCCGGAGAAAAAGGTTGAACAGCCGAAGCGGGAAGTGAAGCCGGCTGCAGAGCCGCGTCCGGCCTCGCCGTTTGAAAACAACAATACGGCGCCGGCGCGTACAGCGCCAAGCACCTCGACAGCAGCGGCTAAACCCACCGTTACTGCTCCAAGCGGCCCGCGGGCGATCAGCCGCGTTCAGCCGTCCTATCCGGCGCGCGCTCAGGCGCTGCGCATAGAAGGT…
ERR315124	Singleton	364		2	1	1	2	11	4	31	AACCTGAAGTGGGACGAAGTTGGTGTTGACGTTGTTGCTGAAGCAACCGGTATCTTCCTGACCGACGAAACCGCTCGTAAACACATCACCGCTGGCGCGAAAAAAGTCGTTCTGACTGGCCCGTCCAAAGACAACACTCCGATGTTCGTTCGCGGCGCTAACTTCGACGCTTACGCTGGCCAGGACATCGTTTCCAACGCTTCCTGCACCACCAACTGCCTGGCGCCGCTGGCTAAAGTTATCAACGACAACTTCGGTATCGTTGAAGGCCTGATGACCACCGTCCACGCTACCACCGCTACTCAGAAAACCGTTGATGGCCCGTCTCACAAAGACTGGCGCGGCGGCCGCGGCGCAGCTCAGAACATCATCCCGTCCTCTACCGGCGCTGCTAAAGCA…	GGCATGATCACCTTCCTGGATACCCCGGGCCACGCCGCGTTTACCTCCATGCGTGCTCGTGGCGCGCAGGCGACGGATATCGTGGTTCTGGTGGTGGCGGCAGACGACGGCGTGATGCCGCAGACTATCGAAGCTATCCAGCACGCTAAAGCGGCGCAGGTACCGGTGGTAGTGGCGGTGAACAAGATCGATAAGCCAGAAGCCGATCCGGATCGCGTGAAGAACGAACTGTCCCAGTACGGCATCCTGCCGGAAGAGTGGGGCGGCGAGAGCCAGTTCGTCCACGTTTCCGCGAAAGCGGGTACCGGCATCGACGAC	GGCGCGGATGTAGTGCTGATCTCCGCGGGCGTGGCGCGTAAGCCCGGCATGGATCGTTCCGACCTGTTTAATGTGAATGCGGGTATCGTGAAGAACCTCGTGCAGCAGATTGCCAAAACCTGCCCGCAGGCCTGCATCGGCATTATCACCAACCCGGTGAATACCACCGTGGCTATCGCCGCCGAAGTACTGAAAAAAGCCGGCGTGTACGATAAAAACAAACTGTTCGGCGTTACCACGCTGGACATCATCCGTTCCAATACCTTTGTGGCGGAGCTGAAAGGTAAATCGGCAACCGAGGTGGAAGTCCCGGTCATTGGTGGTCACTCCGGGGTCACCATTCTGCCTTTACTGTCGCAGATCCCCGGCGTCAGCTTTAGCGATCAGGAAATTGCCGAC…	GAGTCCAACGGTAAGTATGTTGACCGTAACGGCCACGCGGTAGACTACCAGACTGGCCCAATCATCTGGGGTGAGCCGGGAACCAACGGTCAGCACGCGTTCTACCAGCTGATCCACCAGGGCACCAAAATGGTACCGTGCGATTTCATCGCTCCGGCTATCACCCACAACCCGCTGTCTGACCACCATCAGAAACTGCTGTCTAACTTCTTCGCCCAGACCGAGGCCCTGGCCTTTGGTAAATCCCGCGAAGTGGTTGAGCAGGAATATCGCGATCAGGGTAAAGACCCGGCGACCCTGGAGCACGTGGTGCCGTTCAAAGTGTTCGAAGGTAACCGCCCGACTAACTCCATCCTGCTGCGTGAGATCACCCCGTTCAGCCTCGGGGCGCTGATTGCC…	GTCGGCACCTCGTTAAGCTATGACTTCGGCGGCAGCGACTTCGCCGTCAGCGCAGCCTACACCAGCTCCGACCGTACCAACGATCAGAACCTGCTGGCCCGCGGCCAGGGTTCGAAAGCGGAAGCCTGGGCGACCGGCCTGAAATATGACGCCAACAATATCTACCTGGCGACCATGTACTCTGAAACCCGCAAAATGACCCCGATCAGCGGCGGCTTTGCCAACAAAGCGCAGAACTTTGAAGCGGTGGCCCAGTATCAGTTCGACTTCGGTCTGCGTCCGTCCCTCGGCTATGTGCTGTCGAAAGGGAAGGATATCGAAGGGGTGGGGAGCGAAGATCTGGTTAACTACATTGACGTGGGCCTGACCTACTACTTCAACAAAAACATGAACGCCTTC…	ACCCACTACGGTCGCGTATGTCCGATCGAAACGCCTGAAGGTCCGAACATCGGTCTGATTAACTCCCTGTCCGTGTACGCGCAGACCAACGAATATGGCTTCCTTGAGACGCCGTATCGTAAAGTGACCGACGGTGTGGTTACTGACGAAATTCACTACCTGTCTGCTATCGAAGAAGGCAACTACGTTATCGCTCAGGCGAACTCCAACCTGGATGAAAACGGCCACTTCGTAGAAGATCTGGTTACCTGCCGTAGCAAAGGCGAATCCAGCTTGTTCAGCCGCGACCAGGTTGACTACATGGACGTATCCACCCAGCAGGTGGTATCCGTCGGTGCGTCCCTGATCCCGTTCCTGGAACACGATGACGCCAACCGTGCATTGATGGGTGCGAACATG…	ATGGTGGCGCCGGCCGATCTTGAGCCGCCTCCGGCGGCGCAGCCTGTCGTGGAGCCCGTTGTTGAACCCGAACCTGAGCCGGAGCCAGAGGTAGTGCCTGAACCGCCGAAAGAGGCGCCGGTGGTGATCCATAAACCGGAACCTAAGCCGAAGCCCAAACCTAAACCCAAGCCTAAGCCGGAGAAAAAGGTTGAACAGCCGAAGCGGGAAGTGAAGCCGGCAGCAGAGCCGCGTCCGGCCTCGCCGTTTGAAAACAACAATACGGCGCCGGCGCGTACAGCGCCAAGCACCTCGACAGCAGCGGCTAAACCCACCGTTACTGCTCCGAGCGGCCCGCGGGCGATCAGCCGCGTTCAGCCGTCCTATCCGGCGCGCGCTCAGGCGCTGCGCATTGAAGGG…
ERR315125	Singleton	N17	Novel ST	2	6	1	1	26	1	30	AACCTGAAGTGGGACGAAGTTGGTGTTGACGTTGTTGCTGAAGCAACCGGTATCTTCCTGACCGACGAAACCGCTCGTAAACACATCACCGCTGGCGCGAAAAAAGTCGTTCTGACTGGCCCGTCCAAAGACAACACTCCGATGTTCGTTCGCGGCGCTAACTTCGACGCTTACGCTGGCCAGGACATCGTTTCCAACGCTTCCTGCACCACCAACTGCCTGGCGCCGCTGGCTAAAGTTATCAACGACAACTTCGGTATCGTTGAAGGCCTGATGACCACCGTCCACGCTACCACCGCTACTCAGAAAACCGTTGATGGCCCGTCTCACAAAGACTGGCGCGGCGGCCGCGGCGCAGCTCAGAACATCATCCCGTCCTCTACCGGCGCTGCTAAAGCA…	GGCATGATCACCTTCCTGGATACCCCGGGCCACGCCGCGTTTACCTCCATGCGTGCTCGTGGCGCGCAGGCGACGGATATCGTGGTTCTGGTGGTGGCGGCAGACGACGGCGTGATGCCGCAGACTATCGAAGCTATCCAGCACGCTAAAGCGGCGCAGGTACCGGTGGTAGTGGCGGTGAACAAGATCGATAAGCCAGAAGCCGATCCGGATCGCGTGAAGAACGAACTGTCCCAGTACGGCATCCTGCCGGAAGAGTGGGGCGGCGAGAGCCAGTTCGTCCACGTTTCCGCGAAAGCCGGTACCGGCATCGACGAC	GGCGCGGATGTAGTGCTGATCTCCGCGGGCGTGGCGCGTAAGCCCGGCATGGATCGTTCCGACCTGTTTAATGTGAATGCGGGTATCGTGAAGAACCTCGTGCAGCAGATTGCCAAAACCTGCCCGCAGGCCTGCATCGGCATTATCACCAACCCGGTGAATACCACCGTGGCTATCGCCGCCGAAGTACTGAAAAAAGCCGGCGTGTACGATAAAAACAAACTGTTCGGCGTTACCACGCTGGACATCATCCGTTCCAATACCTTTGTGGCGGAGCTGAAAGGTAAATCGGCAACCGAGGTGGAAGTCCCGGTCATTGGTGGTCACTCCGGGGTCACCATTCTGCCTTTACTGTCGCAGATCCCCGGCGTCAGCTTTAGCGATCAGGAAATTGCCGAC…	GAGTCCAACGGTAAGTATGTTGACCGTAACGGCCACGCGGTAGACTACCAGACTGGCCCAATCATCTGGGGTGAGCCGGGCACCAACGGTCAGCACGCGTTCTACCAGCTGATCCACCAGGGCACCAAAATGGTACCGTGCGATTTCATCGCTCCGGCTATCACCCACAACCCGCTGTCTGACCACCATCAGAAACTGCTGTCTAACTTCTTCGCCCAGACCGAGGCCCTGGCCTTTGGTAAATCCCGCGAAGTGGTTGAGCAGGAATATCGCGATCAGGGTAAAGACCCGGCGACCCTGGAGCACGTGGTGCCGTTCAAAGTGTTCGAAGGTAACCGCCCGACTAACTCCATCCTGCTGCGTGAGATCACCCCGTTCAGCCTCGGGGCGCTGATTGCC…	GTCGGCACCTCGTTAAGCTATGATTTCGGCGGCAGCGACTTCGCCGTCAGCGCAGCCTACACCAGCTCCGACCGTACCAACGATCAGAACCTGCTGGCCCGCGGCCAGGGTTCGAAAGCGGAAGCCTGGGCGACCGGCCTGAAATATGACGCCAACAATATCTACCTGGCGACCATGTACTCTGAAACCCGCAAGATGACCCCGATCAGCGGCGGCTTTGCCAACAAAGCGCAGAACTTTGAAGCGGTGGCGCAGTATCAGTTCGACTTCGGTCTGCGTCCGTCCCTCGGCTATGTGCTGTCGAAAGGGAAGGATATCGAAGGGGTGGGGAGTGAGGATCTGGTTAACTACATTGACGTGGGCCTGACCTACTACTTCAACAAAAACATGAACGCCTTC…	ACCCACTACGGTCGCGTATGTCCGATCGAAACGCCTGAAGGTCCGAACATCGGTCTGATTAACTCCCTGTCCGTGTACGCGCAGACCAACGAATATGGCTTCCTTGAGACGCCGTATCGTAAAGTGACCAACGGTGTGGTTACTGACGAAATTCACTACCTGTCTGCTATCGAAGAAGGCAACTACGTTATCGCTCAGGCGAACTCCAACCTGGATGAAAACGGCCACTTCGTAGAAGATCTGGTTACCTGCCGTAGCAAAGGCGAATCCAGCTTGTTCAGCCGCGACCAGGTTGACTACATGGACGTATCCACCCAGCAGGTGGTATCCGTCGGTGCGTCCCTGATCCCGTTCCTGGAACACGATGACGCCAACCGTGCATTGATGGGTGCGAACATG…	ATGGTGGCGCCGGCCGATCTTGAGCCGCCTCCGGCGGCGCAGCCTGTCGTGGAGCCCGTTGTTGAACCCGAACCTGAGCCGGAGCCAGAGGTAGCGCCTGAACCGCCGAAAGAGGCGCCGGTGGTGATCCATAAACCGGAACCTAAGCCGAAGCCCAAACCTAAACCCAAGCCTAAGCCGGAGAAAAAGGTTGAACAGCCGAAGCGGGAAGTGAAGCCGGCAGCTGAGCCGCGTCCGGCCTCGCCGTTTGAAAACAACAATACGGCGCCGGCGCGTACAGCGCCAAGCACCTCGACCGCAGCGGCTAAACCCACCGTTACTGCTCCGAGCGGCCCGCGGGCGATCAGCCGCGTTCAGCCGTCCTATCCGGCGCGCGCTCAGGCGCTGCGCATAGAAGGG…
ERR315126	Singleton	831		2	1	1	1	10	1	18	AACCTGAAGTGGGACGAAGTTGGTGTTGACGTTGTTGCTGAAGCAACCGGTATCTTCCTGACCGACGAAACCGCTCGTAAACACATCACCGCTGGCGCGAAAAAAGTCGTTCTGACTGGCCCGTCCAAAGACAACACTCCGATGTTCGTTCGCGGCGCTAACTTCGACGCTTACGCTGGCCAGGACATCGTTTCCAACGCTTCCTGCACCACCAACTGCCTGGCGCCGCTGGCTAAAGTTATCAACGACAACTTCGGTATCGTTGAAGGCCTGATGACCACCGTCCACGCTACCACCGCTACTCAGAAAACCGTTGATGGCCCGTCTCACAAAGACTGGCGCGGCGGCCGCGGCGCAGCTCAGAACATCATCCCGTCCTCTACCGGCGCTGCTAAAGCA…	GGCATGATCACCTTCCTGGATACCCCGGGCCACGCCGCGTTTACCTCCATGCGTGCTCGTGGCGCGCAGGCGACGGATATCGTGGTTCTGGTGGTGGCGGCAGACGACGGCGTGATGCCGCAGACTATCGAAGCTATCCAGCACGCTAAAGCGGCGCAGGTACCGGTGGTAGTGGCGGTGAACAAGATCGATAAGCCAGAAGCCGATCCGGATCGCGTGAAGAACGAACTGTCCCAGTACGGCATCCTGCCGGAAGAGTGGGGCGGCGAGAGCCAGTTCGTCCACGTTTCCGCGAAAGCGGGTACCGGCATCGACGAC	GGCGCGGATGTAGTGCTGATCTCCGCGGGCGTGGCGCGTAAGCCCGGCATGGATCGTTCCGACCTGTTTAATGTGAATGCGGGTATCGTGAAGAACCTCGTGCAGCAGATTGCCAAAACCTGCCCGCAGGCCTGCATCGGCATTATCACCAACCCGGTGAATACCACCGTGGCTATCGCCGCCGAAGTACTGAAAAAAGCCGGCGTGTACGATAAAAACAAACTGTTCGGCGTTACCACGCTGGACATCATCCGTTCCAATACCTTTGTGGCGGAGCTGAAAGGTAAATCGGCAACCGAGGTGGAAGTCCCGGTCATTGGTGGTCACTCCGGGGTCACCATTCTGCCTTTACTGTCGCAGATCCCCGGCGTCAGCTTTAGCGATCAGGAAATTGCCGAC…	GAGTCCAACGGTAAGTATGTTGACCGTAACGGCCACGCGGTAGACTACCAGACTGGCCCAATCATCTGGGGTGAGCCGGGCACCAACGGTCAGCACGCGTTCTACCAGCTGATCCACCAGGGCACCAAAATGGTACCGTGCGATTTCATCGCTCCGGCTATCACCCACAACCCGCTGTCTGACCACCATCAGAAACTGCTGTCTAACTTCTTCGCCCAGACCGAGGCCCTGGCCTTTGGTAAATCCCGCGAAGTGGTTGAGCAGGAATATCGCGATCAGGGTAAAGACCCGGCGACCCTGGAGCACGTGGTGCCGTTCAAAGTGTTCGAAGGTAACCGCCCGACTAACTCCATCCTGCTGCGTGAGATCACCCCGTTCAGCCTCGGGGCGCTGATTGCC…	GTCGGCACCTCGTTAAGCTATGATTTCGGCGGCAGCGACTTCGCCGTCAGCGCAGCCTACACCAGCTCCGACCGTACCAACGATCAGAACCTGCTGGCCCGCGGCCAGGGTTCGAAAGCGGAAGCCTGGGCGACCGGCCTGAAATATGACGCCAACAATATCTACCTGGCGACCATGTACTCTGAAACCCGCAAGATGACCCCGATCAGCGGCGGCTTTGCCAACAAAGCGCAGAACTTTGAAGCGGTGGCGCAGTATCAGTTCGACTTCGGTCTGCGTCCGTCCCTCGGCTATGTGCTGTCGAAAGGGAAGGATATCGAAGGGGTGGGGAGTGAAGATCTGGTTAACTACATCGACGTGGGCCTGACCTATTACTTCAACAAAAACATGAACGCCTTC…	ACCCACTACGGTCGCGTATGTCCGATCGAAACGCCTGAAGGTCCGAACATCGGTCTGATTAACTCCCTGTCCGTGTACGCGCAGACCAACGAATATGGCTTCCTTGAGACGCCGTATCGTAAAGTGACCAACGGTGTGGTTACTGACGAAATTCACTACCTGTCTGCTATCGAAGAAGGCAACTACGTTATCGCTCAGGCGAACTCCAACCTGGATGAAAACGGCCACTTCGTAGAAGATCTGGTTACCTGCCGTAGCAAAGGCGAATCCAGCTTGTTCAGCCGCGACCAGGTTGACTACATGGACGTATCCACCCAGCAGGTGGTATCCGTCGGTGCGTCCCTGATCCCGTTCCTGGAACACGATGACGCCAACCGTGCATTGATGGGTGCGAACATG…	ATGGTGGCGCCGGCCGATCTTGAGCCGCCTCCGGCGGCGCAGCCTGTCGTGGAGCCCGTTGTTGAACCCGAACCTGAGCCGGAGCCAGAGGTAGTGCCTGAACCGCCGAAAGAGGCGCCGGTGGTGATCCATAAACCGGAACCTAAGCCGAAGCCCAAACCTAAACCCAAGCCTAAGCCGGAGAAAAAGGTTGAACAGCCGAAGCGGGAAGTGAAGCCGGCAGCAGAGCCGCGTCCGGCCTCGCCGTTTGAAAACAACAATACGGCGCCGGCGCGTACAGCGCCAAGTACCTCGACCGCAGCGGCTAAACCCACCGTTACTGCTCCGAGCGGCCCGCGGGCGATCAGCCGCGTTCAGCCGTCCTATCCGGCGCGCGCTCAGGCGCTGCGCATTGAAGGG…
ERR315127	Singleton	420		2	1	65	2	5	1	36	AACCTGAAGTGGGACGAAGTTGGTGTTGACGTTGTTGCTGAAGCAACCGGTATCTTCCTGACCGACGAAACCGCTCGTAAACACATCACCGCTGGCGCGAAAAAAGTCGTTCTGACTGGCCCGTCCAAAGACAACACTCCGATGTTCGTTCGCGGCGCTAACTTCGACGCTTACGCTGGCCAGGACATCGTTTCCAACGCTTCCTGCACCACCAACTGCCTGGCGCCGCTGGCTAAAGTTATCAACGACAACTTCGGTATCGTTGAAGGCCTGATGACCACCGTCCACGCTACCACCGCTACTCAGAAAACCGTTGATGGCCCGTCTCACAAAGACTGGCGCGGCGGCCGCGGCGCAGCTCAGAACATCATCCCGTCCTCTACCGGCGCTGCTAAAGCA…	GGCATGATCACCTTCCTGGATACCCCGGGCCACGCCGCGTTTACCTCCATGCGTGCTCGTGGCGCGCAGGCGACGGATATCGTGGTTCTGGTGGTGGCGGCAGACGACGGCGTGATGCCGCAGACTATCGAAGCTATCCAGCACGCTAAAGCGGCGCAGGTACCGGTGGTAGTGGCGGTGAACAAGATCGATAAGCCAGAAGCCGATCCGGATCGCGTGAAGAACGAACTGTCCCAGTACGGCATCCTGCCGGAAGAGTGGGGCGGCGAGAGCCAGTTCGTCCACGTTTCCGCGAAAGCGGGTACCGGCATCGACGAC	GGCGCGGATGTAGTGCTGATCTCCGCGGGCGTGGCGCGTAAGCCCGGCATGGATCGTTCCGACCTGTTTAATGTGAATGCGGGTATCGTGAAGAACCTCGTGCAGCAGATTGCCAAAACCTGCCCGCAGGCCTGCATCGGCATTATCACCAACCCGGTGAATACCACCGTGGCTATCGCCGCCGAAGTACTGAAAAAAGCCGGCGTGTACGATAAAAACAAACTGTTCGGCGTTACTACGCTGGACATCATCCGTTCCAATACCTTTGTGGCGGAGCTGAAAGGTAAATCGGCAACCGAGGTGGAAGTCCCGGTCATTGGTGGTCACTCCGGGGTCACCATTCTGCCTTTACTGTCGCAGATCCCCGGCGTCAGCTTTAGCGATCAGGAAATTGCCGAC…	GAGTCCAACGGTAAGTATGTTGACCGTAACGGCCACGCGGTAGACTACCAGACTGGCCCAATCATCTGGGGTGAGCCGGGAACCAACGGTCAGCACGCGTTCTACCAGCTGATCCACCAGGGCACCAAAATGGTACCGTGCGATTTCATCGCTCCGGCTATCACCCACAACCCGCTGTCTGACCACCATCAGAAACTGCTGTCTAACTTCTTCGCCCAGACCGAGGCCCTGGCCTTTGGTAAATCCCGCGAAGTGGTTGAGCAGGAATATCGCGATCAGGGTAAAGACCCGGCGACCCTGGAGCACGTGGTGCCGTTCAAAGTGTTCGAAGGTAACCGCCCGACTAACTCCATCCTGCTGCGTGAGATCACCCCGTTCAGCCTCGGGGCGCTGATTGCC…	GTCGGCACCTCGTTAAGCTATGATTTCGGCGGCAGCGACTTCGCCGTCAGCGCGGCCTACACCAGCTCCGACCGTACCAACGATCAGAACCTGCTGGCCCGCGGCCAGGGTTCGAAAGCGGAAGCTTGGGCGACCGGCCTGAAATATGACGCCAACAATATCTACCTGGCGACCATGTACTCTGAAACCCGCAAGATGACCCCGATCAGCGGCGGTTTTGCCAACAAGGCGCAGAACTTTGAAGCGGTGGCGCAGTATCAGTTCGACTTCGGTCTGCGTCCGTCCCTCGGCTATGTGCTGTCGAAAGGGAAGGATATCGAAGGGGTGGGGAGTGAAGATCTGGTTAACTACATCGATGTGGGCCTGACCTATTACTTCAACAAAAACATGAACGCCTTC…	ACCCACTACGGTCGCGTATGTCCGATCGAAACGCCTGAAGGTCCGAACATCGGTCTGATTAACTCCCTGTCCGTGTACGCGCAGACCAACGAATATGGCTTCCTTGAGACGCCGTATCGTAAAGTGACCAACGGTGTGGTTACTGACGAAATTCACTACCTGTCTGCTATCGAAGAAGGCAACTACGTTATCGCTCAGGCGAACTCCAACCTGGATGAAAACGGCCACTTCGTAGAAGATCTGGTTACCTGCCGTAGCAAAGGCGAATCCAGCTTGTTCAGCCGCGACCAGGTTGACTACATGGACGTATCCACCCAGCAGGTGGTATCCGTCGGTGCGTCCCTGATCCCGTTCCTGGAACACGATGACGCCAACCGTGCATTGATGGGTGCGAACATG…	ATGGTGGCGCCGGCCGATCTTGAGCCGCCTCCGGCGGCGCAGCCTGTCGTGGAGCCCGTTGTTGAACCCGAACCTGAGCCGGAGCCAGAGGTAGTGCCTGAACCGCCGAAAGAGGCGCCGGTGGTGATCCATAAACCGGAACCTAAGCCGAAGCCCAAACCTAAACCCAAGCCTAAGCCGGAGAAAAAGGTTGAACAGCCGAAGCGGGAAGTGAAGCCGGCAGCAGAGCCGCGTCCGGCCTCGCCGTTTGAAAACAACAATACGGCGCCGGCGCGTACAGCGCCAAGTACCTCGACCGCAGCGGCTAAACCCACCGTTACTGCTCCAAGCGGCCCGCGGGCGATCAGCCGCGTTCAGCCGTCCTATCCGGCGCGCGCTCAGGCGCTGCGCATTGAAGGG…
ERR315128	CC6	340		3	3	1	1	1	1	18	AACCTGAAGTGGGACGAAGTTGGTGTTGACGTTGTTGCTGAAGCAACCGGTATCTTCCTGACCGACGAAACCGCTCGTAAACACATCACCGCTGGCGCGAAAAAAGTCGTTCTGACTGGCCCGTCCAAAGACAACACTCCGATGTTCGTTCGCGGCGCTAACTTCGACGCTTACGCTGGCCAGGACATCGTTTCCAACGCTTCCTGCACCACTAACTGCCTGGCGCCGCTGGCTAAAGTTATCAACGACAACTTCGGTATCGTTGAAGGCCTGATGACCACCGTCCACGCTACCACCGCTACTCAGAAAACCGTTGATGGCCCGTCTCACAAAGACTGGCGCGGCGGCCGCGGCGCAGCTCAGAACATCATCCCGTCCTCTACCGGCGCTGCTAAAGCA…	GGCATGATCACCTTCCTGGATACCCCGGGCCACGCCGCGTTTACCTCCATGCGTGCTCGTGGCGCGCAGGCGACGGATATCGTGGTTCTGGTGGTGGCGGCAGACGACGGCGTGATGCCGCAGACTATCGAAGCTATCCAGCACGCTAAAGCGGCGCAGGTACCGGTGGTAGTGGCGGTGAACAAGATCGATAAGCCAGAAGCCGATCCGGATCGCGTGAAGAACGAACTGTCCCAGTACGGCATCCTGCCGGAAGAGTGGGGCGGCGAGAGCCAGTTTGTCCACGTTTCCGCGAAAGCGGGTACCGGCATCGACGAC	GGCGCGGATGTAGTGCTGATCTCCGCGGGCGTGGCGCGTAAGCCCGGCATGGATCGTTCCGACCTGTTTAATGTGAATGCGGGTATCGTGAAGAACCTCGTGCAGCAGATTGCCAAAACCTGCCCGCAGGCCTGCATCGGCATTATCACCAACCCGGTGAATACCACCGTGGCTATCGCCGCCGAAGTACTGAAAAAAGCCGGCGTGTACGATAAAAACAAACTGTTCGGCGTTACCACGCTGGACATCATCCGTTCCAATACCTTTGTGGCGGAGCTGAAAGGTAAATCGGCAACCGAGGTGGAAGTCCCGGTCATTGGTGGTCACTCCGGGGTCACCATTCTGCCTTTACTGTCGCAGATCCCCGGCGTCAGCTTTAGCGATCAGGAAATTGCCGAC…	GAGTCCAACGGTAAGTATGTTGACCGTAACGGCCACGCGGTAGACTACCAGACTGGCCCAATCATCTGGGGTGAGCCGGGCACCAACGGTCAGCACGCGTTCTACCAGCTGATCCACCAGGGCACCAAAATGGTACCGTGCGATTTCATCGCTCCGGCTATCACCCACAACCCGCTGTCTGACCACCATCAGAAACTGCTGTCTAACTTCTTCGCCCAGACCGAGGCCCTGGCCTTTGGTAAATCCCGCGAAGTGGTTGAGCAGGAATATCGCGATCAGGGTAAAGACCCGGCGACCCTGGAGCACGTGGTGCCGTTCAAAGTGTTCGAAGGTAACCGCCCGACTAACTCCATCCTGCTGCGTGAGATCACCCCGTTCAGCCTCGGGGCGCTGATTGCC…	GTCGGCACCTCGTTAAGCTATGATTTCGGCGGCAGCGACTTCGCCGTCAGCGCAGCCTACACCAGCTCCGACCGTACCAACGATCAGAACCTGCTGGCCCGCGGCCAGGGTTCGAAAGCGGAAGCCTGGGCGACCGGCCTGAAATATGACGCCAACAATATCTACCTGGCGACCATGTACTCTGAAACCCGCAAGATGACCCCGATCAGCGGCGGCTTTGCCAACAAAGCGCAGAACTTTGAAGCGGTGGCGCAGTATCAGTTCGACTTCGGTCTGCGTCCGTCCCTCGGCTATGTGCTGTCGAAAGGGAAGGATATCGAAGGGGTGGGGAGTGAAGATCTGGTTAACTACATCGACGTGGGCCTGACCTACTACTTCAACAAAAACATGAACGCCTTC…	ACCCACTACGGTCGCGTATGTCCGATCGAAACGCCTGAAGGTCCGAACATCGGTCTGATTAACTCCCTGTCCGTGTACGCGCAGACCAACGAATATGGCTTCCTTGAGACGCCGTATCGTAAAGTGACCAACGGTGTGGTTACTGACGAAATTCACTACCTGTCTGCTATCGAAGAAGGCAACTACGTTATCGCTCAGGCGAACTCCAACCTGGATGAAAACGGCCACTTCGTAGAAGATCTGGTTACCTGCCGTAGCAAAGGCGAATCCAGCTTGTTCAGCCGCGACCAGGTTGACTACATGGACGTATCCACCCAGCAGGTGGTATCCGTCGGTGCGTCCCTGATCCCGTTCCTGGAACACGATGACGCCAACCGTGCATTGATGGGTGCGAACATG…	ATGGTGGCGCCGGCCGATCTTGAGCCGCCTCCGGCGGCGCAGCCTGTCGTGGAGCCCGTTGTTGAACCCGAACCTGAGCCGGAGCCAGAGGTAGTGCCTGAACCGCCGAAAGAGGCGCCGGTGGTGATCCATAAACCGGAACCTAAGCCGAAGCCCAAACCTAAACCCAAGCCTAAGCCGGAGAAAAAGGTTGAACAGCCGAAGCGGGAAGTGAAGCCGGCAGCAGAGCCGCGTCCGGCCTCGCCGTTTGAAAACAACAATACGGCGCCGGCGCGTACAGCGCCAAGTACCTCGACCGCAGCGGCTAAACCCACCGTTACTGCTCCGAGCGGCCCGCGGGCGATCAGCCGCGTTCAGCCGTCCTATCCGGCGCGCGCTCAGGCGCTGCGCATTGAAGGG…
ERR315129	Singleton	N32	Unknown	2	2	1	1	16	U	New	AACCTGAAGTGGGACGAAGTTGGTGTTGACGTTGTTGCTGAAGCAACCGGTATCTTCCTGACCGACGAAACCGCTCGTAAACACATCACCGCTGGCGCGAAAAAAGTCGTTCTGACTGGCCCGTCCAAAGACAACACTCCGATGTTCGTTCGCGGCGCTAACTTCGACGCTTACGCTGGCCAGGACATCGTTTCCAACGCTTCCTGCACCACCAACTGCCTGGCGCCGCTGGCTAAAGTTATCAACGACAACTTCGGTATCGTTGAAGGCCTGATGACCACCGTCCACGCTACCACCGCTACTCAGAAAACCGTTGATGGCCCGTCTCACAAAGACTGGCGCGGCGGCCGCGGCGCAGCTCAGAACATCATCCCGTCCTCTACCGGCGCTGCTAAAGCA…	GGCATGATCACCTTCCTGGATACCCCGGGCCACGCCGCGTTTACCTCCATGCGTGCTCGTGGCGCGCAGGCGACGGATATCGTGGTTCTGGTGGTGGCGGCAGACGACGGCGTGATGCCGCAGACTATCGAAGCTATCCAGCACGCTAAAGCGGCGCAGGTACCGGTAGTAGTGGCGGTGAACAAGATCGATAAGCCAGAAGCCGATCCGGATCGCGTGAAGAACGAACTGTCCCAGTACGGCATCCTGCCGGAAGAGTGGGGCGGCGAGAGCCAGTTCGTCCACGTTTCCGCGAAAGCGGGTACCGGCATCGACGAC	GGCGCGGATGTAGTGCTGATCTCCGCGGGCGTGGCGCGTAAGCCCGGCATGGATCGTTCCGACCTGTTTAATGTGAATGCGGGTATCGTGAAGAACCTCGTGCAGCAGATTGCCAAAACCTGCCCGCAGGCCTGCATCGGCATTATCACCAACCCGGTGAATACCACCGTGGCTATCGCCGCCGAAGTACTGAAAAAAGCCGGCGTGTACGATAAAAACAAACTGTTCGGCGTTACCACGCTGGACATCATCCGTTCCAATACCTTTGTGGCGGAGCTGAAAGGTAAATCGGCAACCGAGGTGGAAGTCCCGGTCATTGGTGGTCACTCCGGGGTCACCATTCTGCCTTTACTGTCGCAGATCCCCGGCGTCAGCTTTAGCGATCAGGAAATTGCCGAC…	GAGTCCAACGGTAAGTATGTTGACCGTAACGGCCACGCGGTAGACTACCAGACTGGCCCAATCATCTGGGGTGAGCCGGGCACCAACGGTCAGCACGCGTTCTACCAGCTGATCCACCAGGGCACCAAAATGGTACCGTGCGATTTCATCGCTCCGGCTATCACCCACAACCCGCTGTCTGACCACCATCAGAAACTGCTGTCTAACTTCTTCGCCCAGACCGAGGCCCTGGCCTTTGGTAAATCCCGCGAAGTGGTTGAGCAGGAATATCGCGATCAGGGTAAAGACCCGGCGACCCTGGAGCACGTGGTGCCGTTCAAAGTGTTCGAAGGTAACCGCCCGACTAACTCCATCCTGCTGCGTGAGATCACCCCGTTCAGCCTCGGGGCGCTGATTGCC…	GTCGGCACCTCGTTAAGCTATGATTTCGGCGGCAGCGACTTCGCCGTCAGCGCAGCCTACACCAGCTCCGACCGTACCAACGATCAGAACCTGCTGGCCCGCGGCCAGGGTTCGAAAGCGGAAGCCTGGGCGACCGGCCTGAAATATGACGCCAACAATATCTACCTGGCGACCATGTACTCTGAAACCCGCAAGATGACCCCGATCAGCGGCGGCTTTGCCAACAAAGCGCAGAACTTTGAAGCGGTGGCGCAGTATCAGTTCGACTTCGGTCTGCGTCCGTCCCTCGGCTATGTGCTGTCGAAAGGGAAGGATATCGAAGGGGTGGGGAGTGAAGATCTGGTTAACTACATTGACGTGGGCCTGACCTACTACTTCAACAAAAACATGAACGCCTTC…	ACTCACTACGGTCGCGTATGTCCAATCGAAACGCCTGAAGGTCCGAACATCGGTCTGATCAACTCCCTGTCCGTGTACGCGCAGACCAACGAATATGGCTTCCTTGAGACGCCGTATCGTAAAGTGACCGACGGTGTAGTTACTGACGAAATTCACTACCTGTCTGCTATCGAAGAAGGCAACTACGTTATCGCTCAGGCGAACTCCAACCTGGATGAAAACGGCCACTTCGTAGAAGACCTGGTGACCTGCCGTAGCAAAGGCGAATCCAGCTTGTTCAGCCGTGACCAGGTTGACTACATGGACGTATCCACCCAGCAGGTGGTATCCGTCGGTGCGTCCCTGATCCCGTTCCTGGAACACGATGACGCCAACCGTGCATTGATGGGTGCGAACATG…	ATGGTGGCGCCGGCCGATCTTGAGCCGCCTCCGGCGGCGCAGCCTGTCGTGGAGCCCGTTGTTGAACCCGAACCCGAACCTGAGCCGGAGCCAGAGGTAGCGCCTGAACCGCCGAAAGAGGCGCCGGTGGTGATCCATAAACCGGAACCTAAGCCGAAGCCCAAACCTAAACCCAAGCCTAAGCCGGAGAAAAAGGTTGAACAGCCGAAGCGGGAAGTGAAGCCGGCAGCTGAGCCGCGTCCGGCCTCGCCGTTTGAAAACAACAATACGGCGCCGGCGCGTACAGCGCCAAGCACCTCGACCGCAGCGGCTAAACCCACCGTTACTGCTCCGAGCGGCCCGCGGGCGATCAGCCGCGTTCAGCCGTCCTATCCAGCGCGCGCTCAGGCGCTGCGCATA…
ERR315130	Singleton	571		17	19	79	20	108	55	142	AACCTGAAGTGGGACGAAGTTGGTGTTGACGTTGTTGCTGAAGCAACCGGTATCTTCCTGACCGACGAAACCGCTCGTAAACACATCACCGCTGGCGCGAAAAAAGTCGTTCTGACTGGCCCGTCCAAAGACAACACCCCGATGTTCGTTCGCGGCGCTAACTTCGACACTTACGCTGGCCAGGACATCGTTTCCAACGCATCCTGCACCACCAACTGCCTGGCACCGCTGGCTAAAGTCATCAACGACAACTTCGGTATCGTTGAAGGCCTGATGACCACCGTCCACGCAACCACCGCTACTCAGAAAACCGTTGATGGCCCGTCTCACAAAGACTGGCGCGGCGGCCGCGGCGCAGCTCAGAACATCATCCCGTCCTCTACCGGCGCTGCTAAAGCA…	GGCATGATCACCTTCCTGGATACCCCGGGCCACGCCGCGTTTACCTCCATGCGTGCTCGTGGTGCGCAGGCGACGGATATCGTGGTTCTGGTGGTGGCGGCAGACGACGGCGTGATGCCGCAGACTATCGAAGCTATCCAGCACGCCAAAGCGGCGCAGGTGCCGGTGGTGGTTGCGGTGAACAAGATCGATAAGCCTGAAGCCGATCCGGACCGTGTGAAGAACGAACTGTCCCAGTACGGCATCCTGCCGGAAGAGTGGGGCGGCGAGAGCCAGTTCGTCCACGTCTCCGCGAAAGCCGGTACCGGTATCGACGAC	GGCGCTGATGTGGTGCTGATCTCCGCGGGCGTAGCGCGTAAGCCCGGCATGGATCGTTCCGACCTGTTTAATGTGAATGCGGGTATCGTTAAGAACCTCGTGCAGCAGATAGCCAAAACCTGCCCGCAGGCCTGCATCGGCATTATTACCAACCCGGTGAACACCACCGTGGCCATCGCCGCCGAAGTGCTGAAAAAAGCCGGCGTGTACGATAAAAACAAACTGTTCGGCGTGACTACGCTGGACATCATCCGCTCCAATACCTTTGTGGCGGAGCTGAAAGGTCAATCGGCAACCGAGGTGGAAGTCCCGGTTATTGGCGGTCACTCCGGGGTCACCATTCTGCCTTTACTGTCGCAGATCCCGGGCGTCAGCTTTAGCGATCAGGAAGTGGCCGAT…	GAGTCCAATGGTAAGTATGTCGACCGTAACGGCCACGCCGTGGACTACCAGACTGGCCCGATCATCTGGGGCGAGCCGGGCACCAACGGTCAGCACGCGTTCTACCAGCTGATCCATCAGGGCACCAAAATGGTACCGTGCGATTTCATCGCCCCGGCTATCACCCACAACCCGCTCTCCGATCATCATCCGAAGCTGCTGTCCAACTTCTTCGCCCAGACCGAGGCCCTGGCCTTCGGTAAATCCCGTGAAGTGGTGGAGCAGGAATATCGCGATCAGGGTAAAGATCCGGCGACCCTGGAGCACGTGGTGCCGTTCAAAGTGTTCGAAGGCAACCGCCCGACTAACTCTATCCTGCTGCGTGAGATCACCCCGTTCAGCCTCGGGGCGCTGATTGCT…	GTTGGGACCTCGTTAAGCTATGACTTCGGCGGCAGCGACTTCGCCGTCAGCGCGGCCTACACCAGCTCCGACCGTACCAACGATCAGAACCTGCTGGCTCGCGGCCAGGGTTCGAAAGCGGAAGCCTGGGCGACCGGCCTGAAATATGACGCCAACAACATCTACCTGGCGACCATGTACTCTGAAACCCGTAAGATGACCCCGATCAGCGGCGGCTTTGCCAACAAGGCGCAAAACTTTGAAGCGGTGGCGCAGTACCAGTTCGACTTCGGTCTGCGTCCGTCCCTCGGCTATGTGCTGTCGAAAGGGAAGGATATCGAAGGGGTGGGGAGCGAAGATCTGGTTAACTACATTGACGTGGGCCTGACCTACTACTTCAACAAAAACATGAACGCCTTC…	ACTCACTACGGTCGCGTATGTCCAATCGAAACGCCTGAAGGTCCGAACATCGGTCTGATCAACTCCCTGTCCGTATACGCGCAGACCAACGAATATGGCTTCCTCGAGACGCCGTATCGTAAAGTGACCGACGGTGTGGTTACCGACGAAATTCACTACCTGTCTGCTATCGAAGAAGGCAACTACGTTATCGCTCAGGCGAACTCCAACCTGGATGAAAACGGCCACTTCGTAGAAGATCTGGTGACCTGCCGTAGCAAAGGCGAATCCAGCTTGTTCAGCCGCGACCAAGTTGACTACATGGACGTATCCACCCAGCAGGTGGTATCCGTCGGTGCGTCCCTGATCCCGTTCCTGGAACACGATGACGCCAACCGTGCATTGATGGGTGCGAACATG…	ATGGTGGCGCCGGCCGATCTTGAGCCGCCCCCGGCGGCGCAACCCGTCGTGCAGCCCGTTGTTGAACCTGAACCGGAGCCGGAGCCAGAGGTGGTCCCGGAGCCGCCGAAAGAGGCGCCGGTGGTGATCCATAAACCAGAACCTAAGCCGAAGCCCAAACCTAAACCGAAGCCCAGGCCGGAGAAAAAGGTTGAGCAGCCGAAGCGGGACGTCAAACCGGCCGCGGAGCCGCGTCCGGCTTCACCGTTTGAAAACAACAATACGACGCCAGCGCGCACCGCGCCGAGCACCTCCACCGCAGCGGCCAAACCCACCGTCACTGCCCCGAGCGGCCCGCGGGCGATCAGCCGCGTTCAGCCGACCTATCCGGCGCGCGCTCAGGCGCTGCGCATTGAAGGA…
ERR315131	CC5	17		2	1	1	1	4	4	4	AACCTGAAGTGGGACGAAGTTGGTGTTGACGTTGTTGCTGAAGCAACCGGTATCTTCCTGACCGACGAAACCGCTCGTAAACACATCACCGCTGGCGCGAAAAAAGTCGTTCTGACTGGCCCGTCCAAAGACAACACTCCGATGTTCGTTCGCGGCGCTAACTTCGACGCTTACGCTGGCCAGGACATCGTTTCCAACGCTTCCTGCACCACCAACTGCCTGGCGCCGCTGGCTAAAGTTATCAACGACAACTTCGGTATCGTTGAAGGCCTGATGACCACCGTCCACGCTACCACCGCTACTCAGAAAACCGTTGATGGCCCGTCTCACAAAGACTGGCGCGGCGGCCGCGGCGCAGCTCAGAACATCATCCCGTCCTCTACCGGCGCTGCTAAAGCA…	GGCATGATCACCTTCCTGGATACCCCGGGCCACGCCGCGTTTACCTCCATGCGTGCTCGTGGCGCGCAGGCGACGGATATCGTGGTTCTGGTGGTGGCGGCAGACGACGGCGTGATGCCGCAGACTATCGAAGCTATCCAGCACGCTAAAGCGGCGCAGGTACCGGTGGTAGTGGCGGTGAACAAGATCGATAAGCCAGAAGCCGATCCGGATCGCGTGAAGAACGAACTGTCCCAGTACGGCATCCTGCCGGAAGAGTGGGGCGGCGAGAGCCAGTTCGTCCACGTTTCCGCGAAAGCGGGTACCGGCATCGACGAC	GGCGCGGATGTAGTGCTGATCTCCGCGGGCGTGGCGCGTAAGCCCGGCATGGATCGTTCCGACCTGTTTAATGTGAATGCGGGTATCGTGAAGAACCTCGTGCAGCAGATTGCCAAAACCTGCCCGCAGGCCTGCATCGGCATTATCACCAACCCGGTGAATACCACCGTGGCTATCGCCGCCGAAGTACTGAAAAAAGCCGGCGTGTACGATAAAAACAAACTGTTCGGCGTTACCACGCTGGACATCATCCGTTCCAATACCTTTGTGGCGGAGCTGAAAGGTAAATCGGCAACCGAGGTGGAAGTCCCGGTCATTGGTGGTCACTCCGGGGTCACCATTCTGCCTTTACTGTCGCAGATCCCCGGCGTCAGCTTTAGCGATCAGGAAATTGCCGAC…	GAGTCCAACGGTAAGTATGTTGACCGTAACGGCCACGCGGTAGACTACCAGACTGGCCCAATCATCTGGGGTGAGCCGGGCACCAACGGTCAGCACGCGTTCTACCAGCTGATCCACCAGGGCACCAAAATGGTACCGTGCGATTTCATCGCTCCGGCTATCACCCACAACCCGCTGTCTGACCACCATCAGAAACTGCTGTCTAACTTCTTCGCCCAGACCGAGGCCCTGGCCTTTGGTAAATCCCGCGAAGTGGTTGAGCAGGAATATCGCGATCAGGGTAAAGACCCGGCGACCCTGGAGCACGTGGTGCCGTTCAAAGTGTTCGAAGGTAACCGCCCGACTAACTCCATCCTGCTGCGTGAGATCACCCCGTTCAGCCTCGGGGCGCTGATTGCC…	GTCGGCACCTCGTTAAGCTATGATTTCGGCGGCAGCGACTTCGCCGTCAGCGCAGCCTACACCAGCTCCGACCGTACCAACGATCAGAACCTGCTGGCCCGCGGCCAGGGTTCGAAAGCGGAAGCCTGGGCGACCGGCCTGAAATATGACGCCAACAATATCTACCTGGCGACCATGTACTCTGAAACCCGCAAGATGACCCCGATCAGCGGCGGCTTTGCCAACAAAGCGCAGAACTTTGAAGCGGTGGCGCAGTATCAGTTCGACTTCGGTCTGCGTCCGTCCCTCGGCTATGTGCTGTCGAAAGGGAAGGATATCGAAGGGGTGGGAAGTGAGGATCTGGTTAACTACATTGACGTGGGCCTGACCTACTACTTCAACAAAAACATGAACGCCTTC…	ACCCACTACGGTCGCGTATGTCCGATCGAAACGCCTGAAGGTCCGAACATCGGTCTGATTAACTCCCTGTCCGTGTACGCGCAGACCAACGAATATGGCTTCCTTGAGACGCCGTATCGTAAAGTGACCGACGGTGTGGTTACTGACGAAATTCACTACCTGTCTGCTATCGAAGAAGGCAACTACGTTATCGCTCAGGCGAACTCCAACCTGGATGAAAACGGCCACTTCGTAGAAGATCTGGTTACCTGCCGTAGCAAAGGCGAATCCAGCTTGTTCAGCCGCGACCAGGTTGACTACATGGACGTATCCACCCAGCAGGTGGTATCCGTCGGTGCGTCCCTGATCCCGTTCCTGGAACACGATGACGCCAACCGTGCATTGATGGGTGCGAACATG…	ATGGTGGCGCCGGCCGATCTTGAGCCGCCTCCGGCGGCGCAGCCTGTCGTGGAGCCCGTTGTTGAACCCGAACCTGAGCCGGAGCCAGAGGTAGCGCCTGAACCGCCGAAAGAGGCGCCGGTGGTGATCCATAAACCGGAACCTAAGCCGAAGCCCAAACCTAAACCCAAGCCTAAGCCGGAGAAAAAGGTTGAACAGCCGAAGCGGGAAGTGAAGCCGGCAGCAGAGCCGCGTCCGGCCTCGCCGTTTGAAAACAACAATACGGCGCCGGCGCGTACAGCGCCAAGTACCTCGACCGCAGCGGCTAAACCCACCGTTACTGCTCCGAGCGGCCCGCGGGCGATCAGCCGCGTTCAGCCGTCCTATCCGCCGCGCGCTCAGGCGCTGCGCATTGAAGGG…
ERR315105	Singleton	N33	Unknown	18	22	18	16	11	13	New	AACCTGAAGTGGGACGAAGTTGGTGTTGACGTTGTTGCTGAAGCAACCGGTATCTTCCTGACCGACGAAACCGCTCGTAAACACATCACCGCTGGCGCGAAAAAAGTCGTTCTGACTGGCCCGTCCAAAGACAACACCCCGATGTTCGTTCGCGGCGCTAACTTCGACACTTACGCTGGCCAGGACATCGTTTCCAACGCATCCTGCACCACCAACTGCCTGGCGCCGCTGGCTAAAGTCATCAACGACAACTTCGGTATCGTTGAAGGCCTGATGACCACCGTCCACGCTACCACCGCTACCCAGAAAACCGTTGATGGCCCGTCTCACAAAGACTGGCGCGGCGGCCGCGGCGCAGCTCAGAACATCATCCCGTCCTCTACCGGCGCTGCTAAAGCA…	GGCATGATCACCTTCCTGGATACCCCGGGCCACGCCGCGTTTACCTCCATGCGTGCTCGTGGTGCGCAGGCGACGGATATCGTGGTTCTGGTGGTGGCGGCAGACGACGGCGTGATGCCGCAGACTATCGAAGCTATCCAGCACGCCAAAGCGGCGCAGGTGCCGGTGGTAGTTGCGGTGAACAAGATCGATAAGCCTGAAGCCGATCCGGACCGCGTGAAGAATGAACTGTCCCAGTACGGCATCCTGCCGGAAGAGTGGGGCGGCGAGAGCCAGTTCGTCCACGTCTCCGCGAAAGCCGGTACCGGTATCGACGAC	GGCGCTGATGTGGTGCTGATCTCCGCGGGCGTAGCGCGTAAGCCCGGCATGGATCGTTCAGACCTGTTTAATGTGAATGCGGGTATCGTTAAGAACCTCGTGCAGCAGATTGCCAAAACCTGCCCGCAGGCCTGCATCGGCATTATCACCAACCCGGTGAATACCACCGTGGCTATCGCCGCCGAAGTGCTGAAAAAAGCTGGCGTGTACGATAAAAACAAACTGTTCGGCGTGACTACGCTGGACATCATCCGCTCCAATACCTTTGTGGCGGAGCTGAAAGGTAAATCGGCAACCGAGGTGGAAGTCCCGGTCATTGGCGGTCACTCCGGGGTCACCATTCTGCCTTTACTGTCGCAGATCCCGGGCGTCAGCTTTAGCGATCAGGAAGTGGCCGAT…	GAGTCCAATGGTAAGTATGTCGACCGTAACGGCCACGCCGTGGACTACCAGACTGGCCCGATTATCTGGGGCGAGCCGGGCACCAACGGTCAGCACGCGTTCTACCAGCTGATCCATCAGGGCACCAAAATGGTACCGTGCGATTTCATCGCCCCGGCTATCACCCACAACCCGCTCTCCGATCATCATCCGAAGCTGCTGTCCAACTTCTTCGCCCAGACCGAGGCCCTGGCCTTCGGTAAATCCCGTGAAGTGGTGGAGCAGGAATATCGCGATCAGGGTAAAGATCCGGCGACCCTGGAGCACGTGGTGCCGTTCAAAGTGTTCGAAGGCAACCGCCCGACTAACTCCATCCTGCTGCGTGAGATCACCCCGTTCAGCCTCGGGGCGCTGATTGCT…	GTCGGCACCTCGTTAAGCTATGACTTCGGCGGCAGCGACTTCGCCGTCAGCGCAGCCTACACCAGCTCCGACCGTACCAACGATCAGAACCTGCTGGCCCGCGGCCAGGGTTCGAAAGCGGAAGCCTGGGCGACCGGCCTGAAATATGACGCCAACAATATCTACCTGGCGACCATGTACTCTGAAACCCGCAAAATGACCCCGATCAGCGGCGGCTTTGCCAACAAAGCGCAGAACTTTGAAGCGGTGGCCCAGTATCAGTTCGACTTCGGTCTGCGTCCGTCCCTCGGCTATGTGCTGTCGAAAGGGAAGGATATCGAAGGGGTGGGGAGCGAAGATCTGGTTAACTACATTGACGTGGGCCTGACCTACTACTTCAACAAAAACATGAACGCCTTC…	ACTCACTATGGTCGCGTATGTCCAATCGAAACGCCTGAAGGTCCGAACATCGGTCTGATCAACTCCCTGTCCGTGTACGCGCAGACCAACGAATATGGCTTCCTTGAGACGCCGTATCGTAAAGTGACCGACGGTGTGGTTACTGACGAAATTCACTACCTGTCTGCTATCGAAGAAGGCAACTACGTTATCGCTCAGGCGAACTCCAACCTGGATGAAAACGGCCACTTCGTAGAAGACCTGGTGACCTGCCGTAGCAAAGGCGAATCCAGCTTGTTCAGCCGTGACCAGGTTGACTACATGGACGTATCCACCCAGCAGGTGGTATCCGTCGGTGCGTCCCTGATCCCGTTCCTGGAACACGATGACGCCAACCGTGCATTGATGGGTGCAAACATG…	ATGGTGGCGCCGGCCGATCTTGAGCCGCCCCCGGCGGCGCAACCCGTCGTTCAACCCGTCGTTCAACCCGTTGTTGAACCCGAACCAGAGCCGGAACCTGAGGTGGTCCCTGAGCCGCCGAAAGAGGCGCCGGTGGTGATCCATAAACCAGAACCTAAGCCGAAGCCCAAACCTAAACCGAAGCCCAAGCCGGAGAAAAAGGTTGAGCAGCCGAAGCGGGACGTCAAGCCGGCAGCGGAGCCGCGTCCGGCTTCACCGTTTGAAAACAACAATACGACGCCAGCGCGCACCGCGCCGAGCACCTCCACCGCAGCGGCCAAACCCACCGTCACTGCCCCGAGCGGCCCGCGGGCCATCAGCCGTGTCCAGCCGACCTATCCGGCGCGCGCTCAGGCGCTG…
ERR315132	CC5	17		2	1	1	1	4	4	4	AACCTGAAGTGGGACGAAGTTGGTGTTGACGTTGTTGCTGAAGCAACCGGTATCTTCCTGACCGACGAAACCGCTCGTAAACACATCACCGCTGGCGCGAAAAAAGTCGTTCTGACTGGCCCGTCCAAAGACAACACTCCGATGTTCGTTCGCGGCGCTAACTTCGACGCTTACGCTGGCCAGGACATCGTTTCCAACGCTTCCTGCACCACCAACTGCCTGGCGCCGCTGGCTAAAGTTATCAACGACAACTTCGGTATCGTTGAAGGCCTGATGACCACCGTCCACGCTACCACCGCTACTCAGAAAACCGTTGATGGCCCGTCTCACAAAGACTGGCGCGGCGGCCGCGGCGCAGCTCAGAACATCATCCCGTCCTCTACCGGCGCTGCTAAAGCA…	GGCATGATCACCTTCCTGGATACCCCGGGCCACGCCGCGTTTACCTCCATGCGTGCTCGTGGCGCGCAGGCGACGGATATCGTGGTTCTGGTGGTGGCGGCAGACGACGGCGTGATGCCGCAGACTATCGAAGCTATCCAGCACGCTAAAGCGGCGCAGGTACCGGTGGTAGTGGCGGTGAACAAGATCGATAAGCCAGAAGCCGATCCGGATCGCGTGAAGAACGAACTGTCCCAGTACGGCATCCTGCCGGAAGAGTGGGGCGGCGAGAGCCAGTTCGTCCACGTTTCCGCGAAAGCGGGTACCGGCATCGACGAC	GGCGCGGATGTAGTGCTGATCTCCGCGGGCGTGGCGCGTAAGCCCGGCATGGATCGTTCCGACCTGTTTAATGTGAATGCGGGTATCGTGAAGAACCTCGTGCAGCAGATTGCCAAAACCTGCCCGCAGGCCTGCATCGGCATTATCACCAACCCGGTGAATACCACCGTGGCTATCGCCGCCGAAGTACTGAAAAAAGCCGGCGTGTACGATAAAAACAAACTGTTCGGCGTTACCACGCTGGACATCATCCGTTCCAATACCTTTGTGGCGGAGCTGAAAGGTAAATCGGCAACCGAGGTGGAAGTCCCGGTCATTGGTGGTCACTCCGGGGTCACCATTCTGCCTTTACTGTCGCAGATCCCCGGCGTCAGCTTTAGCGATCAGGAAATTGCCGAC…	GAGTCCAACGGTAAGTATGTTGACCGTAACGGCCACGCGGTAGACTACCAGACTGGCCCAATCATCTGGGGTGAGCCGGGCACCAACGGTCAGCACGCGTTCTACCAGCTGATCCACCAGGGCACCAAAATGGTACCGTGCGATTTCATCGCTCCGGCTATCACCCACAACCCGCTGTCTGACCACCATCAGAAACTGCTGTCTAACTTCTTCGCCCAGACCGAGGCCCTGGCCTTTGGTAAATCCCGCGAAGTGGTTGAGCAGGAATATCGCGATCAGGGTAAAGACCCGGCGACCCTGGAGCACGTGGTGCCGTTCAAAGTGTTCGAAGGTAACCGCCCGACTAACTCCATCCTGCTGCGTGAGATCACCCCGTTCAGCCTCGGGGCGCTGATTGCC…	GTCGGCACCTCGTTAAGCTATGATTTCGGCGGCAGCGACTTCGCCGTCAGCGCAGCCTACACCAGCTCCGACCGTACCAACGATCAGAACCTGCTGGCCCGCGGCCAGGGTTCGAAAGCGGAAGCCTGGGCGACCGGCCTGAAATATGACGCCAACAATATCTACCTGGCGACCATGTACTCTGAAACCCGCAAGATGACCCCGATCAGCGGCGGCTTTGCCAACAAAGCGCAGAACTTTGAAGCGGTGGCGCAGTATCAGTTCGACTTCGGTCTGCGTCCGTCCCTCGGCTATGTGCTGTCGAAAGGGAAGGATATCGAAGGGGTGGGAAGTGAGGATCTGGTTAACTACATTGACGTGGGCCTGACCTACTACTTCAACAAAAACATGAACGCCTTC…	ACCCACTACGGTCGCGTATGTCCGATCGAAACGCCTGAAGGTCCGAACATCGGTCTGATTAACTCCCTGTCCGTGTACGCGCAGACCAACGAATATGGCTTCCTTGAGACGCCGTATCGTAAAGTGACCGACGGTGTGGTTACTGACGAAATTCACTACCTGTCTGCTATCGAAGAAGGCAACTACGTTATCGCTCAGGCGAACTCCAACCTGGATGAAAACGGCCACTTCGTAGAAGATCTGGTTACCTGCCGTAGCAAAGGCGAATCCAGCTTGTTCAGCCGCGACCAGGTTGACTACATGGACGTATCCACCCAGCAGGTGGTATCCGTCGGTGCGTCCCTGATCCCGTTCCTGGAACACGATGACGCCAACCGTGCATTGATGGGTGCGAACATG…	ATGGTGGCGCCGGCCGATCTTGAGCCGCCTCCGGCGGCGCAGCCTGTCGTGGAGCCCGTTGTTGAACCCGAACCTGAGCCGGAGCCAGAGGTAGCGCCTGAACCGCCGAAAGAGGCGCCGGTGGTGATCCATAAACCGGAACCTAAGCCGAAGCCCAAACCTAAACCCAAGCCTAAGCCGGAGAAAAAGGTTGAACAGCCGAAGCGGGAAGTGAAGCCGGCAGCAGAGCCGCGTCCGGCCTCGCCGTTTGAAAACAACAATACGGCGCCGGCGCGTACAGCGCCAAGTACCTCGACCGCAGCGGCTAAACCCACCGTTACTGCTCCGAGCGGCCCGCGGGCGATCAGCCGCGTTCAGCCGTCCTATCCGCCGCGCGCTCAGGCGCTGCGCATTGAAGGG…
ERR315133	Singleton	48		2	5	2	2	7	1	10	AACCTGAAGTGGGACGAAGTTGGTGTTGACGTTGTTGCTGAAGCAACCGGTATCTTCCTGACCGACGAAACCGCTCGTAAACACATCACCGCTGGCGCGAAAAAAGTCGTTCTGACTGGCCCGTCCAAAGACAACACTCCGATGTTCGTTCGCGGCGCTAACTTCGACGCTTACGCTGGCCAGGACATCGTTTCCAACGCTTCCTGCACCACCAACTGCCTGGCGCCGCTGGCTAAAGTTATCAACGACAACTTCGGTATCGTTGAAGGCCTGATGACCACCGTCCACGCTACCACCGCTACTCAGAAAACCGTTGATGGCCCGTCTCACAAAGACTGGCGCGGCGGCCGCGGCGCAGCTCAGAACATCATCCCGTCCTCTACCGGCGCTGCTAAAGCA…	GGCATGATCACCTTCCTGGATACCCCGGGCCACGCCGCGTTTACCTCCATGCGTGCTCGTGGCGCGCAGGCGACGGATATCGTGGTTCTGGTGGTGGCGGCAGACGACGGCGTGATGCCGCAGACTATCGAAGCTATCCAGCACGCTAAAGCGGCGCAGGTACCGGTGGTAGTAGCGGTGAACAAGATCGATAAGCCAGAAGCCGATCCGGATCGCGTGAAGAACGAACTGTCCCAGTACGGCATCCTGCCGGAAGAGTGGGGCGGCGAGAGCCAGTTCGTCCACGTTTCCGCGAAAGCGGGTACCGGCATCGACGAC	GGCGCGGATGTAGTGCTGATCTCCGCGGGCGTGGCGCGTAAGCCCGGCATGGATCGTTCCGACCTGTTTAATGTGAATGCGGGTATCGTGAAGAACCTCGTGCAGCAGATTGCCAAAACCTGCCCGCAGGCCTGCATCGGCATTATCACCAACCCGGTGAATACCACCGTGGCTATCGCCGCCGAAGTACTGAAAAAAGCCGGCGTGTACGATAAAAACAAACTGTTCGGCGTTACCACGCTGGACATCATCCGTTCCAATACCTTTGTGGCGGAGCTGAAAGGTAAATCGGCAACCGAGGTGGAAGTCCCGGTCATTGGTGGTCACTCCGGGGTCACCATTCTGCCTTTACTGTCGCAGATCCCCGGCGTCAGCTTTAGCGATCAGGAAATTGCCGAC…	GAGTCCAACGGTAAGTATGTTGACCGTAACGGCCACGCGGTAGACTACCAGACTGGCCCAATCATCTGGGGTGAGCCGGGAACCAACGGTCAGCACGCGTTCTACCAGCTGATCCACCAGGGCACCAAAATGGTACCGTGCGATTTCATCGCTCCGGCTATCACCCACAACCCGCTGTCTGACCACCATCAGAAACTGCTGTCTAACTTCTTCGCCCAGACCGAGGCCCTGGCCTTTGGTAAATCCCGCGAAGTGGTTGAGCAGGAATATCGCGATCAGGGTAAAGACCCGGCGACCCTGGAGCACGTGGTGCCGTTCAAAGTGTTCGAAGGTAACCGCCCGACTAACTCCATCCTGCTGCGTGAGATCACCCCGTTCAGCCTCGGGGCGCTGATTGCC…	GTCGGCACCTCGTTAAGCTATGATTTCGGCGGCAGCGACTTCGCCGTCAGCGCAGCCTACACCAGCTCCGACCGTACCAACGATCAGAACCTGCTGGCCCGCGGCCAGGGTTCGAAAGCGGAAGCCTGGGCGACCGGCCTGAAATATGACGCCAACAATATCTACCTGGCGACCATGTACTCTGAAACCCGCAAAATGACCCCGATCAGCGGCGGCTTTGCCAACAAAGCGCAGAACTTTGAAGCGGTGGCGCAGTATCAGTTCGACTTCGGTCTGCGTCCGTCCCTCGGCTATGTGCTGTCGAAAGGGAAGGATATCGAAGGGGTGGGGAGTGAGGATCTGGTTAACTACATTGACGTGGGCCTGACCTACTACTTCAACAAAAACATGAACGCCTTC…	ACCCACTACGGTCGCGTATGTCCGATCGAAACGCCTGAAGGTCCGAACATCGGTCTGATTAACTCCCTGTCCGTGTACGCGCAGACCAACGAATATGGCTTCCTTGAGACGCCGTATCGTAAAGTGACCAACGGTGTGGTTACTGACGAAATTCACTACCTGTCTGCTATCGAAGAAGGCAACTACGTTATCGCTCAGGCGAACTCCAACCTGGATGAAAACGGCCACTTCGTAGAAGATCTGGTTACCTGCCGTAGCAAAGGCGAATCCAGCTTGTTCAGCCGCGACCAGGTTGACTACATGGACGTATCCACCCAGCAGGTGGTATCCGTCGGTGCGTCCCTGATCCCGTTCCTGGAACACGATGACGCCAACCGTGCATTGATGGGTGCGAACATG…	ATGGTGGCGCCGGCCGATCTTGAGCCGCCTCCGGCGGCGCAGCCTGTCGTGGAGCCCGTTGTTGAACCCGAACCTGAGCCGGAGCCAGAGGTAGTGCCTGAACCGCCGAAAGAGGCGCCGGTGGTGATCCATAAACCGGAACCTAAGCCGAAGCCCAAACCTAAACCCAAGCCTAAGCCGGAGAAAAAGGTTGAACAGCCGAAGCGGGAAGTGAAGCCGGCAGCAGAGCCGCGTCCGGCCTCGCCGTTTGAAAACAACAATACGGCGCCGGCGCGTACAGCGCCAAGTACCTCGACCGCAGCGGCTAAACCCACCGTTACTGCTCCGAGCGGCCCGCGGGCGATCAGCCGCGTTCAGCCGTCCTATCCAGCGCGCGCTCAGGCGCTGCGCATTGAAGGG…
ERR315134	Singleton	48		2	5	2	2	7	1	10	AACCTGAAGTGGGACGAAGTTGGTGTTGACGTTGTTGCTGAAGCAACCGGTATCTTCCTGACCGACGAAACCGCTCGTAAACACATCACCGCTGGCGCGAAAAAAGTCGTTCTGACTGGCCCGTCCAAAGACAACACTCCGATGTTCGTTCGCGGCGCTAACTTCGACGCTTACGCTGGCCAGGACATCGTTTCCAACGCTTCCTGCACCACCAACTGCCTGGCGCCGCTGGCTAAAGTTATCAACGACAACTTCGGTATCGTTGAAGGCCTGATGACCACCGTCCACGCTACCACCGCTACTCAGAAAACCGTTGATGGCCCGTCTCACAAAGACTGGCGCGGCGGCCGCGGCGCAGCTCAGAACATCATCCCGTCCTCTACCGGCGCTGCTAAAGCA…	GGCATGATCACCTTCCTGGATACCCCGGGCCACGCCGCGTTTACCTCCATGCGTGCTCGTGGCGCGCAGGCGACGGATATCGTGGTTCTGGTGGTGGCGGCAGACGACGGCGTGATGCCGCAGACTATCGAAGCTATCCAGCACGCTAAAGCGGCGCAGGTACCGGTGGTAGTAGCGGTGAACAAGATCGATAAGCCAGAAGCCGATCCGGATCGCGTGAAGAACGAACTGTCCCAGTACGGCATCCTGCCGGAAGAGTGGGGCGGCGAGAGCCAGTTCGTCCACGTTTCCGCGAAAGCGGGTACCGGCATCGACGAC	GGCGCGGATGTAGTGCTGATCTCCGCGGGCGTGGCGCGTAAGCCCGGCATGGATCGTTCCGACCTGTTTAATGTGAATGCGGGTATCGTGAAGAACCTCGTGCAGCAGATTGCCAAAACCTGCCCGCAGGCCTGCATCGGCATTATCACCAACCCGGTGAATACCACCGTGGCTATCGCCGCCGAAGTACTGAAAAAAGCCGGCGTGTACGATAAAAACAAACTGTTCGGCGTTACCACGCTGGACATCATCCGTTCCAATACCTTTGTGGCGGAGCTGAAAGGTAAATCGGCAACCGAGGTGGAAGTCCCGGTCATTGGTGGTCACTCCGGGGTCACCATTCTGCCTTTACTGTCGCAGATCCCCGGCGTCAGCTTTAGCGATCAGGAAATTGCCGAC…	GAGTCCAACGGTAAGTATGTTGACCGTAACGGCCACGCGGTAGACTACCAGACTGGCCCAATCATCTGGGGTGAGCCGGGAACCAACGGTCAGCACGCGTTCTACCAGCTGATCCACCAGGGCACCAAAATGGTACCGTGCGATTTCATCGCTCCGGCTATCACCCACAACCCGCTGTCTGACCACCATCAGAAACTGCTGTCTAACTTCTTCGCCCAGACCGAGGCCCTGGCCTTTGGTAAATCCCGCGAAGTGGTTGAGCAGGAATATCGCGATCAGGGTAAAGACCCGGCGACCCTGGAGCACGTGGTGCCGTTCAAAGTGTTCGAAGGTAACCGCCCGACTAACTCCATCCTGCTGCGTGAGATCACCCCGTTCAGCCTCGGGGCGCTGATTGCC…	GTCGGCACCTCGTTAAGCTATGATTTCGGCGGCAGCGACTTCGCCGTCAGCGCAGCCTACACCAGCTCCGACCGTACCAACGATCAGAACCTGCTGGCCCGCGGCCAGGGTTCGAAAGCGGAAGCCTGGGCGACCGGCCTGAAATATGACGCCAACAATATCTACCTGGCGACCATGTACTCTGAAACCCGCAAAATGACCCCGATCAGCGGCGGCTTTGCCAACAAAGCGCAGAACTTTGAAGCGGTGGCGCAGTATCAGTTCGACTTCGGTCTGCGTCCGTCCCTCGGCTATGTGCTGTCGAAAGGGAAGGATATCGAAGGGGTGGGGAGTGAGGATCTGGTTAACTACATTGACGTGGGCCTGACCTACTACTTCAACAAAAACATGAACGCCTTC…	ACCCACTACGGTCGCGTATGTCCGATCGAAACGCCTGAAGGTCCGAACATCGGTCTGATTAACTCCCTGTCCGTGTACGCGCAGACCAACGAATATGGCTTCCTTGAGACGCCGTATCGTAAAGTGACCAACGGTGTGGTTACTGACGAAATTCACTACCTGTCTGCTATCGAAGAAGGCAACTACGTTATCGCTCAGGCGAACTCCAACCTGGATGAAAACGGCCACTTCGTAGAAGATCTGGTTACCTGCCGTAGCAAAGGCGAATCCAGCTTGTTCAGCCGCGACCAGGTTGACTACATGGACGTATCCACCCAGCAGGTGGTATCCGTCGGTGCGTCCCTGATCCCGTTCCTGGAACACGATGACGCCAACCGTGCATTGATGGGTGCGAACATG…	ATGGTGGCGCCGGCCGATCTTGAGCCGCCTCCGGCGGCGCAGCCTGTCGTGGAGCCCGTTGTTGAACCCGAACCTGAGCCGGAGCCAGAGGTAGTGCCTGAACCGCCGAAAGAGGCGCCGGTGGTGATCCATAAACCGGAACCTAAGCCGAAGCCCAAACCTAAACCCAAGCCTAAGCCGGAGAAAAAGGTTGAACAGCCGAAGCGGGAAGTGAAGCCGGCAGCAGAGCCGCGTCCGGCCTCGCCGTTTGAAAACAACAATACGGCGCCGGCGCGTACAGCGCCAAGTACCTCGACCGCAGCGGCTAAACCCACCGTTACTGCTCCGAGCGGCCCGCGGGCGATCAGCCGCGTTCAGCCGTCCTATCCAGCGCGCGCTCAGGCGCTGCGCATTGAAGGG…
ERR315135	CC5	17		2	1	1	1	4	4	4	AACCTGAAGTGGGACGAAGTTGGTGTTGACGTTGTTGCTGAAGCAACCGGTATCTTCCTGACCGACGAAACCGCTCGTAAACACATCACCGCTGGCGCGAAAAAAGTCGTTCTGACTGGCCCGTCCAAAGACAACACTCCGATGTTCGTTCGCGGCGCTAACTTCGACGCTTACGCTGGCCAGGACATCGTTTCCAACGCTTCCTGCACCACCAACTGCCTGGCGCCGCTGGCTAAAGTTATCAACGACAACTTCGGTATCGTTGAAGGCCTGATGACCACCGTCCACGCTACCACCGCTACTCAGAAAACCGTTGATGGCCCGTCTCACAAAGACTGGCGCGGCGGCCGCGGCGCAGCTCAGAACATCATCCCGTCCTCTACCGGCGCTGCTAAAGCA…	GGCATGATCACCTTCCTGGATACCCCGGGCCACGCCGCGTTTACCTCCATGCGTGCTCGTGGCGCGCAGGCGACGGATATCGTGGTTCTGGTGGTGGCGGCAGACGACGGCGTGATGCCGCAGACTATCGAAGCTATCCAGCACGCTAAAGCGGCGCAGGTACCGGTGGTAGTGGCGGTGAACAAGATCGATAAGCCAGAAGCCGATCCGGATCGCGTGAAGAACGAACTGTCCCAGTACGGCATCCTGCCGGAAGAGTGGGGCGGCGAGAGCCAGTTCGTCCACGTTTCCGCGAAAGCGGGTACCGGCATCGACGAC	GGCGCGGATGTAGTGCTGATCTCCGCGGGCGTGGCGCGTAAGCCCGGCATGGATCGTTCCGACCTGTTTAATGTGAATGCGGGTATCGTGAAGAACCTCGTGCAGCAGATTGCCAAAACCTGCCCGCAGGCCTGCATCGGCATTATCACCAACCCGGTGAATACCACCGTGGCTATCGCCGCCGAAGTACTGAAAAAAGCCGGCGTGTACGATAAAAACAAACTGTTCGGCGTTACCACGCTGGACATCATCCGTTCCAATACCTTTGTGGCGGAGCTGAAAGGTAAATCGGCAACCGAGGTGGAAGTCCCGGTCATTGGTGGTCACTCCGGGGTCACCATTCTGCCTTTACTGTCGCAGATCCCCGGCGTCAGCTTTAGCGATCAGGAAATTGCCGAC…	GAGTCCAACGGTAAGTATGTTGACCGTAACGGCCACGCGGTAGACTACCAGACTGGCCCAATCATCTGGGGTGAGCCGGGCACCAACGGTCAGCACGCGTTCTACCAGCTGATCCACCAGGGCACCAAAATGGTACCGTGCGATTTCATCGCTCCGGCTATCACCCACAACCCGCTGTCTGACCACCATCAGAAACTGCTGTCTAACTTCTTCGCCCAGACCGAGGCCCTGGCCTTTGGTAAATCCCGCGAAGTGGTTGAGCAGGAATATCGCGATCAGGGTAAAGACCCGGCGACCCTGGAGCACGTGGTGCCGTTCAAAGTGTTCGAAGGTAACCGCCCGACTAACTCCATCCTGCTGCGTGAGATCACCCCGTTCAGCCTCGGGGCGCTGATTGCC…	GTCGGCACCTCGTTAAGCTATGATTTCGGCGGCAGCGACTTCGCCGTCAGCGCAGCCTACACCAGCTCCGACCGTACCAACGATCAGAACCTGCTGGCCCGCGGCCAGGGTTCGAAAGCGGAAGCCTGGGCGACCGGCCTGAAATATGACGCCAACAATATCTACCTGGCGACCATGTACTCTGAAACCCGCAAGATGACCCCGATCAGCGGCGGCTTTGCCAACAAAGCGCAGAACTTTGAAGCGGTGGCGCAGTATCAGTTCGACTTCGGTCTGCGTCCGTCCCTCGGCTATGTGCTGTCGAAAGGGAAGGATATCGAAGGGGTGGGAAGTGAGGATCTGGTTAACTACATTGACGTGGGCCTGACCTACTACTTCAACAAAAACATGAACGCCTTC…	ACCCACTACGGTCGCGTATGTCCGATCGAAACGCCTGAAGGTCCGAACATCGGTCTGATTAACTCCCTGTCCGTGTACGCGCAGACCAACGAATATGGCTTCCTTGAGACGCCGTATCGTAAAGTGACCGACGGTGTGGTTACTGACGAAATTCACTACCTGTCTGCTATCGAAGAAGGCAACTACGTTATCGCTCAGGCGAACTCCAACCTGGATGAAAACGGCCACTTCGTAGAAGATCTGGTTACCTGCCGTAGCAAAGGCGAATCCAGCTTGTTCAGCCGCGACCAGGTTGACTACATGGACGTATCCACCCAGCAGGTGGTATCCGTCGGTGCGTCCCTGATCCCGTTCCTGGAACACGATGACGCCAACCGTGCATTGATGGGTGCGAACATG…	ATGGTGGCGCCGGCCGATCTTGAGCCGCCTCCGGCGGCGCAGCCTGTCGTGGAGCCCGTTGTTGAACCCGAACCTGAGCCGGAGCCAGAGGTAGCGCCTGAACCGCCGAAAGAGGCGCCGGTGGTGATCCATAAACCGGAACCTAAGCCGAAGCCCAAACCTAAACCCAAGCCTAAGCCGGAGAAAAAGGTTGAACAGCCGAAGCGGGAAGTGAAGCCGGCAGCAGAGCCGCGTCCGGCCTCGCCGTTTGAAAACAACAATACGGCGCCGGCGCGTACAGCGCCAAGTACCTCGACCGCAGCGGCTAAACCCACCGTTACTGCTCCGAGCGGCCCGCGGGCGATCAGCCGCGTTCAGCCGTCCTATCCGCCGCGCGCTCAGGCGCTGCGCATTGAAGGG…
ERR315136	Singleton	N26	Novel ST	17	19	28	20	51	18	196	AACCTGAAGTGGGACGAAGTTGGTGTTGACGTTGTTGCTGAAGCAACCGGTATCTTCCTGACCGACGAAACCGCTCGTAAACACATCACCGCTGGCGCGAAAAAAGTCGTTCTGACTGGCCCGTCCAAAGACAACACCCCGATGTTCGTTCGCGGCGCTAACTTCGACACTTACGCTGGCCAGGACATCGTTTCCAACGCATCCTGCACCACCAACTGCCTGGCACCGCTGGCTAAAGTCATCAACGACAACTTCGGTATCGTTGAAGGCCTGATGACCACCGTCCACGCAACCACCGCTACTCAGAAAACCGTTGATGGCCCGTCTCACAAAGACTGGCGCGGCGGCCGCGGCGCAGCTCAGAACATCATCCCGTCCTCTACCGGCGCTGCTAAAGCA…	GGCATGATCACCTTCCTGGATACCCCGGGCCACGCCGCGTTTACCTCCATGCGTGCTCGTGGTGCGCAGGCGACGGATATCGTGGTTCTGGTGGTGGCGGCAGACGACGGCGTGATGCCGCAGACTATCGAAGCTATCCAGCACGCCAAAGCGGCGCAGGTGCCGGTGGTGGTTGCGGTGAACAAGATCGATAAGCCTGAAGCCGATCCGGACCGTGTGAAGAACGAACTGTCCCAGTACGGCATCCTGCCGGAAGAGTGGGGCGGCGAGAGCCAGTTCGTCCACGTCTCCGCGAAAGCCGGTACCGGTATCGACGAC	GGCGCTGATGTGGTGCTGATCTCCGCGGGCGTAGCGCGTAAGCCCGGCATGGATCGTTCCGACCTGTTTAATGTGAATGCGGGTATCGTTAAGAACCTCGTGCAGCAGATTGCCAAAACCTGCCCGCAGGCCTGCATCGGCATTATTACCAACCCGGTGAACACCACCGTGGCCATCGCCGCCGAAGTGCTGAAAAAAGCCGGCGTGTACGATAAAAACAAACTGTTCGGCGTGACTACGCTGGACATCATCCGCTCCAATACCTTTGTGGCGGAGCTGAAAGGTCAATCGGCAACCGAGGTGGAAGTCCCGGTTATTGGCGGTCACTCCGGGGTCACCATTCTGCCTTTACTGTCGCAGATCCCTGGCGTCAGCTTTAGCGATCAGGAAGTGGCCGAT…	GAGTCCAATGGTAAGTATGTCGACCGTAACGGCCACGCCGTGGACTACCAGACTGGCCCGATCATCTGGGGCGAGCCGGGCACCAACGGTCAGCACGCGTTCTACCAGCTGATCCATCAGGGCACCAAAATGGTACCGTGCGATTTCATCGCCCCGGCTATCACCCACAACCCGCTCTCCGATCATCATCCGAAGCTGCTGTCCAACTTCTTCGCCCAGACCGAGGCCCTGGCCTTCGGTAAATCCCGTGAAGTGGTGGAGCAGGAATATCGCGATCAGGGTAAAGATCCGGCGACCCTGGAGCACGTGGTGCCGTTCAAAGTGTTCGAAGGCAACCGCCCGACTAACTCTATCCTGCTGCGTGAGATCACCCCGTTCAGCCTCGGGGCGCTGATTGCT…	GTTGGGACCTCGTTAAGCTATGACTTCGGCGGCAGCGACTTCGCCGTCAGCGCGGCCTACACCAGCTCCGACCGTACCAACGATCAGAACCTGCTGGCCCGCGGTCAGGGTTCGAAAGCGGAAGCCTGGGCGACCGGCCTGAAATATGACGCCAACAACATCTATCTGGCGACCATGTACTCTGAAACCCGCAAGATGACCCCGATCAGCGGCGGCTTTGCCAACAAAGCGCAGAACTTTGAAGCGGTGGCGCAGTATCAGTTCGACTTCGGTCTGCGTCCGTCCCTCGGCTATGTGCTGTCGAAAGGGAAGGATATCGAAGGGGTGGGGAGCGAAGATCTGGTTAACTACATTGACGTGGGCCTGACCTACTACTTCAACAAAAACATGAACGCCTTC…	ACTCACTACGGTCGCGTATGTCCAATCGAAACGCCTGAAGGTCCGAACATCGGTCTGATCAACTCCCTGTCCGTATACGCGCAGACCAACGAATATGGCTTCCTTGAGACGCCGTATCGTAAAGTGACCGACGGTGTGGTTACCGACGAAATTCACTACCTGTCTGCTATCGAAGAAGGCAACTACGTTATCGCTCAGGCGAACTCCAACCTGGATGAAAACGGCCACTTCGTAGAAGATCTGGTGACCTGCCGTAGCAAAGGCGAATCCAGCTTGTTCAGCCGCGACCAGGTTGACTACATGGACGTATCCACCCAGCAGGTGGTATCCGTCGGTGCGTCCCTGATCCCGTTCCTGGAACACGATGACGCCAACCGTGCATTGATGGGTGCGAACATG…	ATGGTGGCGCCGGCCGATCTTGAGCCGCCCCCGGCGGCGCAACCCGTCGTGCAGCCCGTTGTTGAACCTGAACCGGAGCCGGAACCTGAGGTGGTCCCGGAGCCGCCCAAAGAGGCGCCGGTGGTGATCCATAAACCAGAACCTAAGCCGAAGCCCAAACCTAAACCGAAGCCCAGGCCGGAGAAAAAGGTTGAGCAGCCGAAGCGGGACGTCAAACCGGCCGCGGAGCCGCGTCCGGCTTCACCGTTTGAAAACAACAATACGACGCCAGCGCGCACCGCGCCGAGCACCTCCACCGCAGCGGCCAAACCCACCGTCACTGCCCCGAGCGGCCCGCGGGCGATCAGCCGCGTTCAGCCGACCTATCCGGCGCGCGCTCAGGCGCTGCGCATTGAAGGA…
ERR315137	CC5	17		2	1	1	1	4	4	4	AACCTGAAGTGGGACGAAGTTGGTGTTGACGTTGTTGCTGAAGCAACCGGTATCTTCCTGACCGACGAAACCGCTCGTAAACACATCACCGCTGGCGCGAAAAAAGTCGTTCTGACTGGCCCGTCCAAAGACAACACTCCGATGTTCGTTCGCGGCGCTAACTTCGACGCTTACGCTGGCCAGGACATCGTTTCCAACGCTTCCTGCACCACCAACTGCCTGGCGCCGCTGGCTAAAGTTATCAACGACAACTTCGGTATCGTTGAAGGCCTGATGACCACCGTCCACGCTACCACCGCTACTCAGAAAACCGTTGATGGCCCGTCTCACAAAGACTGGCGCGGCGGCCGCGGCGCAGCTCAGAACATCATCCCGTCCTCTACCGGCGCTGCTAAAGCA…	GGCATGATCACCTTCCTGGATACCCCGGGCCACGCCGCGTTTACCTCCATGCGTGCTCGTGGCGCGCAGGCGACGGATATCGTGGTTCTGGTGGTGGCGGCAGACGACGGCGTGATGCCGCAGACTATCGAAGCTATCCAGCACGCTAAAGCGGCGCAGGTACCGGTGGTAGTGGCGGTGAACAAGATCGATAAGCCAGAAGCCGATCCGGATCGCGTGAAGAACGAACTGTCCCAGTACGGCATCCTGCCGGAAGAGTGGGGCGGCGAGAGCCAGTTCGTCCACGTTTCCGCGAAAGCGGGTACCGGCATCGACGAC	GGCGCGGATGTAGTGCTGATCTCCGCGGGCGTGGCGCGTAAGCCCGGCATGGATCGTTCCGACCTGTTTAATGTGAATGCGGGTATCGTGAAGAACCTCGTGCAGCAGATTGCCAAAACCTGCCCGCAGGCCTGCATCGGCATTATCACCAACCCGGTGAATACCACCGTGGCTATCGCCGCCGAAGTACTGAAAAAAGCCGGCGTGTACGATAAAAACAAACTGTTCGGCGTTACCACGCTGGACATCATCCGTTCCAATACCTTTGTGGCGGAGCTGAAAGGTAAATCGGCAACCGAGGTGGAAGTCCCGGTCATTGGTGGTCACTCCGGGGTCACCATTCTGCCTTTACTGTCGCAGATCCCCGGCGTCAGCTTTAGCGATCAGGAAATTGCCGAC…	GAGTCCAACGGTAAGTATGTTGACCGTAACGGCCACGCGGTAGACTACCAGACTGGCCCAATCATCTGGGGTGAGCCGGGCACCAACGGTCAGCACGCGTTCTACCAGCTGATCCACCAGGGCACCAAAATGGTACCGTGCGATTTCATCGCTCCGGCTATCACCCACAACCCGCTGTCTGACCACCATCAGAAACTGCTGTCTAACTTCTTCGCCCAGACCGAGGCCCTGGCCTTTGGTAAATCCCGCGAAGTGGTTGAGCAGGAATATCGCGATCAGGGTAAAGACCCGGCGACCCTGGAGCACGTGGTGCCGTTCAAAGTGTTCGAAGGTAACCGCCCGACTAACTCCATCCTGCTGCGTGAGATCACCCCGTTCAGCCTCGGGGCGCTGATTGCC…	GTCGGCACCTCGTTAAGCTATGATTTCGGCGGCAGCGACTTCGCCGTCAGCGCAGCCTACACCAGCTCCGACCGTACCAACGATCAGAACCTGCTGGCCCGCGGCCAGGGTTCGAAAGCGGAAGCCTGGGCGACCGGCCTGAAATATGACGCCAACAATATCTACCTGGCGACCATGTACTCTGAAACCCGCAAGATGACCCCGATCAGCGGCGGCTTTGCCAACAAAGCGCAGAACTTTGAAGCGGTGGCGCAGTATCAGTTCGACTTCGGTCTGCGTCCGTCCCTCGGCTATGTGCTGTCGAAAGGGAAGGATATCGAAGGGGTGGGAAGTGAGGATCTGGTTAACTACATTGACGTGGGCCTGACCTACTACTTCAACAAAAACATGAACGCCTTC…	ACCCACTACGGTCGCGTATGTCCGATCGAAACGCCTGAAGGTCCGAACATCGGTCTGATTAACTCCCTGTCCGTGTACGCGCAGACCAACGAATATGGCTTCCTTGAGACGCCGTATCGTAAAGTGACCGACGGTGTGGTTACTGACGAAATTCACTACCTGTCTGCTATCGAAGAAGGCAACTACGTTATCGCTCAGGCGAACTCCAACCTGGATGAAAACGGCCACTTCGTAGAAGATCTGGTTACCTGCCGTAGCAAAGGCGAATCCAGCTTGTTCAGCCGCGACCAGGTTGACTACATGGACGTATCCACCCAGCAGGTGGTATCCGTCGGTGCGTCCCTGATCCCGTTCCTGGAACACGATGACGCCAACCGTGCATTGATGGGTGCGAACATG…	ATGGTGGCGCCGGCCGATCTTGAGCCGCCTCCGGCGGCGCAGCCTGTCGTGGAGCCCGTTGTTGAACCCGAACCTGAGCCGGAGCCAGAGGTAGCGCCTGAACCGCCGAAAGAGGCGCCGGTGGTGATCCATAAACCGGAACCTAAGCCGAAGCCCAAACCTAAACCCAAGCCTAAGCCGGAGAAAAAGGTTGAACAGCCGAAGCGGGAAGTGAAGCCGGCAGCAGAGCCGCGTCCGGCCTCGCCGTTTGAAAACAACAATACGGCGCCGGCGCGTACAGCGCCAAGTACCTCGACCGCAGCGGCTAAACCCACCGTTACTGCTCCGAGCGGCCCGCGGGCGATCAGCCGCGTTCAGCCGTCCTATCCGCCGCGCGCTCAGGCGCTGCGCATTGAAGGG…
ERR315138	Singleton	48		2	5	2	2	7	1	10	AACCTGAAGTGGGACGAAGTTGGTGTTGACGTTGTTGCTGAAGCAACCGGTATCTTCCTGACCGACGAAACCGCTCGTAAACACATCACCGCTGGCGCGAAAAAAGTCGTTCTGACTGGCCCGTCCAAAGACAACACTCCGATGTTCGTTCGCGGCGCTAACTTCGACGCTTACGCTGGCCAGGACATCGTTTCCAACGCTTCCTGCACCACCAACTGCCTGGCGCCGCTGGCTAAAGTTATCAACGACAACTTCGGTATCGTTGAAGGCCTGATGACCACCGTCCACGCTACCACCGCTACTCAGAAAACCGTTGATGGCCCGTCTCACAAAGACTGGCGCGGCGGCCGCGGCGCAGCTCAGAACATCATCCCGTCCTCTACCGGCGCTGCTAAAGCA…	GGCATGATCACCTTCCTGGATACCCCGGGCCACGCCGCGTTTACCTCCATGCGTGCTCGTGGCGCGCAGGCGACGGATATCGTGGTTCTGGTGGTGGCGGCAGACGACGGCGTGATGCCGCAGACTATCGAAGCTATCCAGCACGCTAAAGCGGCGCAGGTACCGGTGGTAGTAGCGGTGAACAAGATCGATAAGCCAGAAGCCGATCCGGATCGCGTGAAGAACGAACTGTCCCAGTACGGCATCCTGCCGGAAGAGTGGGGCGGCGAGAGCCAGTTCGTCCACGTTTCCGCGAAAGCGGGTACCGGCATCGACGAC	GGCGCGGATGTAGTGCTGATCTCCGCGGGCGTGGCGCGTAAGCCCGGCATGGATCGTTCCGACCTGTTTAATGTGAATGCGGGTATCGTGAAGAACCTCGTGCAGCAGATTGCCAAAACCTGCCCGCAGGCCTGCATCGGCATTATCACCAACCCGGTGAATACCACCGTGGCTATCGCCGCCGAAGTACTGAAAAAAGCCGGCGTGTACGATAAAAACAAACTGTTCGGCGTTACCACGCTGGACATCATCCGTTCCAATACCTTTGTGGCGGAGCTGAAAGGTAAATCGGCAACCGAGGTGGAAGTCCCGGTCATTGGTGGTCACTCCGGGGTCACCATTCTGCCTTTACTGTCGCAGATCCCCGGCGTCAGCTTTAGCGATCAGGAAATTGCCGAC…	GAGTCCAACGGTAAGTATGTTGACCGTAACGGCCACGCGGTAGACTACCAGACTGGCCCAATCATCTGGGGTGAGCCGGGAACCAACGGTCAGCACGCGTTCTACCAGCTGATCCACCAGGGCACCAAAATGGTACCGTGCGATTTCATCGCTCCGGCTATCACCCACAACCCGCTGTCTGACCACCATCAGAAACTGCTGTCTAACTTCTTCGCCCAGACCGAGGCCCTGGCCTTTGGTAAATCCCGCGAAGTGGTTGAGCAGGAATATCGCGATCAGGGTAAAGACCCGGCGACCCTGGAGCACGTGGTGCCGTTCAAAGTGTTCGAAGGTAACCGCCCGACTAACTCCATCCTGCTGCGTGAGATCACCCCGTTCAGCCTCGGGGCGCTGATTGCC…	GTCGGCACCTCGTTAAGCTATGATTTCGGCGGCAGCGACTTCGCCGTCAGCGCAGCCTACACCAGCTCCGACCGTACCAACGATCAGAACCTGCTGGCCCGCGGCCAGGGTTCGAAAGCGGAAGCCTGGGCGACCGGCCTGAAATATGACGCCAACAATATCTACCTGGCGACCATGTACTCTGAAACCCGCAAAATGACCCCGATCAGCGGCGGCTTTGCCAACAAAGCGCAGAACTTTGAAGCGGTGGCGCAGTATCAGTTCGACTTCGGTCTGCGTCCGTCCCTCGGCTATGTGCTGTCGAAAGGGAAGGATATCGAAGGGGTGGGGAGTGAGGATCTGGTTAACTACATTGACGTGGGCCTGACCTACTACTTCAACAAAAACATGAACGCCTTC…	ACCCACTACGGTCGCGTATGTCCGATCGAAACGCCTGAAGGTCCGAACATCGGTCTGATTAACTCCCTGTCCGTGTACGCGCAGACCAACGAATATGGCTTCCTTGAGACGCCGTATCGTAAAGTGACCAACGGTGTGGTTACTGACGAAATTCACTACCTGTCTGCTATCGAAGAAGGCAACTACGTTATCGCTCAGGCGAACTCCAACCTGGATGAAAACGGCCACTTCGTAGAAGATCTGGTTACCTGCCGTAGCAAAGGCGAATCCAGCTTGTTCAGCCGCGACCAGGTTGACTACATGGACGTATCCACCCAGCAGGTGGTATCCGTCGGTGCGTCCCTGATCCCGTTCCTGGAACACGATGACGCCAACCGTGCATTGATGGGTGCGAACATG…	ATGGTGGCGCCGGCCGATCTTGAGCCGCCTCCGGCGGCGCAGCCTGTCGTGGAGCCCGTTGTTGAACCCGAACCTGAGCCGGAGCCAGAGGTAGTGCCTGAACCGCCGAAAGAGGCGCCGGTGGTGATCCATAAACCGGAACCTAAGCCGAAGCCCAAACCTAAACCCAAGCCTAAGCCGGAGAAAAAGGTTGAACAGCCGAAGCGGGAAGTGAAGCCGGCAGCAGAGCCGCGTCCGGCCTCGCCGTTTGAAAACAACAATACGGCGCCGGCGCGTACAGCGCCAAGTACCTCGACCGCAGCGGCTAAACCCACCGTTACTGCTCCGAGCGGCCCGCGGGCGATCAGCCGCGTTCAGCCGTCCTATCCAGCGCGCGCTCAGGCGCTGCGCATTGAAGGG…
ERR315139	Singleton	54		2	1	1	13	16	15	4	AACCTGAAGTGGGACGAAGTTGGTGTTGACGTTGTTGCTGAAGCAACCGGTATCTTCCTGACCGACGAAACCGCTCGTAAACACATCACCGCTGGCGCGAAAAAAGTCGTTCTGACTGGCCCGTCCAAAGACAACACTCCGATGTTCGTTCGCGGCGCTAACTTCGACGCTTACGCTGGCCAGGACATCGTTTCCAACGCTTCCTGCACCACCAACTGCCTGGCGCCGCTGGCTAAAGTTATCAACGACAACTTCGGTATCGTTGAAGGCCTGATGACCACCGTCCACGCTACCACCGCTACTCAGAAAACCGTTGATGGCCCGTCTCACAAAGACTGGCGCGGCGGCCGCGGCGCAGCTCAGAACATCATCCCGTCCTCTACCGGCGCTGCTAAAGCA…	GGCATGATCACCTTCCTGGATACCCCGGGCCACGCCGCGTTTACCTCCATGCGTGCTCGTGGCGCGCAGGCGACGGATATCGTGGTTCTGGTGGTGGCGGCAGACGACGGCGTGATGCCGCAGACTATCGAAGCTATCCAGCACGCTAAAGCGGCGCAGGTACCGGTGGTAGTGGCGGTGAACAAGATCGATAAGCCAGAAGCCGATCCGGATCGCGTGAAGAACGAACTGTCCCAGTACGGCATCCTGCCGGAAGAGTGGGGCGGCGAGAGCCAGTTCGTCCACGTTTCCGCGAAAGCGGGTACCGGCATCGACGAC	GGCGCGGATGTAGTGCTGATCTCCGCGGGCGTGGCGCGTAAGCCCGGCATGGATCGTTCCGACCTGTTTAATGTGAATGCGGGTATCGTGAAGAACCTCGTGCAGCAGATTGCCAAAACCTGCCCGCAGGCCTGCATCGGCATTATCACCAACCCGGTGAATACCACCGTGGCTATCGCCGCCGAAGTACTGAAAAAAGCCGGCGTGTACGATAAAAACAAACTGTTCGGCGTTACCACGCTGGACATCATCCGTTCCAATACCTTTGTGGCGGAGCTGAAAGGTAAATCGGCAACCGAGGTGGAAGTCCCGGTCATTGGTGGTCACTCCGGGGTCACCATTCTGCCTTTACTGTCGCAGATCCCCGGCGTCAGCTTTAGCGATCAGGAAATTGCCGAC…	GAGTCCAACGGTAAGTATGTTGACCGTAACGGCCACGCGGTAGACTACCAGACTGGCCCAATCATCTGGGGTGAGCCGGGCACCAACGGTCAGCACGCGTTCTACCAGCTGATCCACCAGGGCACCAAAATGGTACCGTGCGATTTCATCGCTCCGGCTATCACCCACAACCCGCTGTCTGACCACCATCAGAAACTGCTGTCTAACTTCTTCGCCCAGACCGAGGCCCTGGCCTTTGGTAAATCCCGCGAAGTGGTTGAGCAGGAATATCGCGATCAGGGTAAAGACCCGGCGACCCTGGAGCACGTGGTGCCGTTCAAAGTGTTCGAAGGCAACCGCCCGACCAACTCCATCCTGCTGCGTGAGATCACCCCGTTCAGCCTCGGGGCGCTGATTGCC…	GTCGGCACCTCGTTAAGCTATGATTTCGGCGGCAGCGACTTCGCCGTCAGCGCAGCCTACACCAGCTCCGACCGTACCAACGATCAGAACCTGCTGGCCCGCGGCCAGGGTTCGAAAGCGGAAGCCTGGGCGACCGGCCTGAAATATGACGCCAACAATATCTACCTGGCGACCATGTACTCTGAAACCCGCAAGATGACCCCGATCAGCGGCGGCTTTGCCAACAAAGCGCAGAACTTTGAAGCGGTGGCGCAGTATCAGTTCGACTTCGGTCTGCGTCCGTCCCTCGGCTATGTGCTGTCGAAAGGGAAGGATATCGAAGGGGTGGGGAGTGAAGATCTGGTTAACTACATTGACGTGGGCCTGACCTACTACTTCAACAAAAACATGAACGCCTTC…	ACCCACTACGGTCGCGTATGTCCGATCGAAACGCCTGAAGGTCCGAACATCGGTCTGATTAACTCCCTGTCCGTGTACGCGCAGACCAACGAATATGGCTTCCTTGAGACGCCGTATCGTAAAGTGACCAACGGTGTGGTTACTGACGAAATTCACTACCTGTCTGCTATCGAAGAAGGCAACTACGTTATCGCTCAGGCGAACTCCAACCTGGATGAAAACGGCCACTTCGTAGAAGATCTGGTTACCTGCCGTAGCAAAGGCGAATCCAGCTTGTTCAGCCGCGACCAGGTTGACTACATGGACGTATCCACCCAGCAGGTGGTATCCGTCGGTGCGTCCCTGATCCCGTTCCTGGAACACGATGACGCCAACCGTGCATTGATGGGTGCGAACATG…	ATGGTGGCGCCGGCCGATCTTGAGCCGCCTCCGGCGGCGCAGCCTGTCGTGGAGCCCGTTGTTGAACCCGAACCTGAGCCGGAGCCAGAGGTAGCGCCTGAACCGCCGAAAGAGGCGCCGGTGGTGATCCATAAACCGGAACCTAAGCCGAAGCCCAAACCTAAACCCAAGCCTAAGCCGGAGAAAAAGGTTGAACAGCCGAAGCGGGAAGTGAAGCCGGCAGCAGAGCCGCGTCCGGCCTCGCCGTTTGAAAACAACAATACGGCGCCGGCGCGTACAGCGCCAAGTACCTCGACCGCAGCGGCTAAACCCACCGTTACTGCTCCGAGCGGCCCGCGGGCGATCAGCCGCGTTCAGCCGTCCTATCCGCCGCGCGCTCAGGCGCTGCGCATTGAAGGG…
ERR315140	Singleton	54		2	1	1	13	16	15	4	AACCTGAAGTGGGACGAAGTTGGTGTTGACGTTGTTGCTGAAGCAACCGGTATCTTCCTGACCGACGAAACCGCTCGTAAACACATCACCGCTGGCGCGAAAAAAGTCGTTCTGACTGGCCCGTCCAAAGACAACACTCCGATGTTCGTTCGCGGCGCTAACTTCGACGCTTACGCTGGCCAGGACATCGTTTCCAACGCTTCCTGCACCACCAACTGCCTGGCGCCGCTGGCTAAAGTTATCAACGACAACTTCGGTATCGTTGAAGGCCTGATGACCACCGTCCACGCTACCACCGCTACTCAGAAAACCGTTGATGGCCCGTCTCACAAAGACTGGCGCGGCGGCCGCGGCGCAGCTCAGAACATCATCCCGTCCTCTACCGGCGCTGCTAAAGCA…	GGCATGATCACCTTCCTGGATACCCCGGGCCACGCCGCGTTTACCTCCATGCGTGCTCGTGGCGCGCAGGCGACGGATATCGTGGTTCTGGTGGTGGCGGCAGACGACGGCGTGATGCCGCAGACTATCGAAGCTATCCAGCACGCTAAAGCGGCGCAGGTACCGGTGGTAGTGGCGGTGAACAAGATCGATAAGCCAGAAGCCGATCCGGATCGCGTGAAGAACGAACTGTCCCAGTACGGCATCCTGCCGGAAGAGTGGGGCGGCGAGAGCCAGTTCGTCCACGTTTCCGCGAAAGCGGGTACCGGCATCGACGAC	GGCGCGGATGTAGTGCTGATCTCCGCGGGCGTGGCGCGTAAGCCCGGCATGGATCGTTCCGACCTGTTTAATGTGAATGCGGGTATCGTGAAGAACCTCGTGCAGCAGATTGCCAAAACCTGCCCGCAGGCCTGCATCGGCATTATCACCAACCCGGTGAATACCACCGTGGCTATCGCCGCCGAAGTACTGAAAAAAGCCGGCGTGTACGATAAAAACAAACTGTTCGGCGTTACCACGCTGGACATCATCCGTTCCAATACCTTTGTGGCGGAGCTGAAAGGTAAATCGGCAACCGAGGTGGAAGTCCCGGTCATTGGTGGTCACTCCGGGGTCACCATTCTGCCTTTACTGTCGCAGATCCCCGGCGTCAGCTTTAGCGATCAGGAAATTGCCGAC…	GAGTCCAACGGTAAGTATGTTGACCGTAACGGCCACGCGGTAGACTACCAGACTGGCCCAATCATCTGGGGTGAGCCGGGCACCAACGGTCAGCACGCGTTCTACCAGCTGATCCACCAGGGCACCAAAATGGTACCGTGCGATTTCATCGCTCCGGCTATCACCCACAACCCGCTGTCTGACCACCATCAGAAACTGCTGTCTAACTTCTTCGCCCAGACCGAGGCCCTGGCCTTTGGTAAATCCCGCGAAGTGGTTGAGCAGGAATATCGCGATCAGGGTAAAGACCCGGCGACCCTGGAGCACGTGGTGCCGTTCAAAGTGTTCGAAGGCAACCGCCCGACCAACTCCATCCTGCTGCGTGAGATCACCCCGTTCAGCCTCGGGGCGCTGATTGCC…	GTCGGCACCTCGTTAAGCTATGATTTCGGCGGCAGCGACTTCGCCGTCAGCGCAGCCTACACCAGCTCCGACCGTACCAACGATCAGAACCTGCTGGCCCGCGGCCAGGGTTCGAAAGCGGAAGCCTGGGCGACCGGCCTGAAATATGACGCCAACAATATCTACCTGGCGACCATGTACTCTGAAACCCGCAAGATGACCCCGATCAGCGGCGGCTTTGCCAACAAAGCGCAGAACTTTGAAGCGGTGGCGCAGTATCAGTTCGACTTCGGTCTGCGTCCGTCCCTCGGCTATGTGCTGTCGAAAGGGAAGGATATCGAAGGGGTGGGGAGTGAAGATCTGGTTAACTACATTGACGTGGGCCTGACCTACTACTTCAACAAAAACATGAACGCCTTC…	ACCCACTACGGTCGCGTATGTCCGATCGAAACGCCTGAAGGTCCGAACATCGGTCTGATTAACTCCCTGTCCGTGTACGCGCAGACCAACGAATATGGCTTCCTTGAGACGCCGTATCGTAAAGTGACCAACGGTGTGGTTACTGACGAAATTCACTACCTGTCTGCTATCGAAGAAGGCAACTACGTTATCGCTCAGGCGAACTCCAACCTGGATGAAAACGGCCACTTCGTAGAAGATCTGGTTACCTGCCGTAGCAAAGGCGAATCCAGCTTGTTCAGCCGCGACCAGGTTGACTACATGGACGTATCCACCCAGCAGGTGGTATCCGTCGGTGCGTCCCTGATCCCGTTCCTGGAACACGATGACGCCAACCGTGCATTGATGGGTGCGAACATG…	ATGGTGGCGCCGGCCGATCTTGAGCCGCCTCCGGCGGCGCAGCCTGTCGTGGAGCCCGTTGTTGAACCCGAACCTGAGCCGGAGCCAGAGGTAGCGCCTGAACCGCCGAAAGAGGCGCCGGTGGTGATCCATAAACCGGAACCTAAGCCGAAGCCCAAACCTAAACCCAAGCCTAAGCCGGAGAAAAAGGTTGAACAGCCGAAGCGGGAAGTGAAGCCGGCAGCAGAGCCGCGTCCGGCCTCGCCGTTTGAAAACAACAATACGGCGCCGGCGCGTACAGCGCCAAGTACCTCGACCGCAGCGGCTAAACCCACCGTTACTGCTCCGAGCGGCCCGCGGGCGATCAGCCGCGTTCAGCCGTCCTATCCGCCGCGCGCTCAGGCGCTGCGCATTGAAGGG…
ERR315141	CC11	13		2	3	1	1	10	1	19	AACCTGAAGTGGGACGAAGTTGGTGTTGACGTTGTTGCTGAAGCAACCGGTATCTTCCTGACCGACGAAACCGCTCGTAAACACATCACCGCTGGCGCGAAAAAAGTCGTTCTGACTGGCCCGTCCAAAGACAACACTCCGATGTTCGTTCGCGGCGCTAACTTCGACGCTTACGCTGGCCAGGACATCGTTTCCAACGCTTCCTGCACCACCAACTGCCTGGCGCCGCTGGCTAAAGTTATCAACGACAACTTCGGTATCGTTGAAGGCCTGATGACCACCGTCCACGCTACCACCGCTACTCAGAAAACCGTTGATGGCCCGTCTCACAAAGACTGGCGCGGCGGCCGCGGCGCAGCTCAGAACATCATCCCGTCCTCTACCGGCGCTGCTAAAGCA…	GGCATGATCACCTTCCTGGATACCCCGGGCCACGCCGCGTTTACCTCCATGCGTGCTCGTGGCGCGCAGGCGACGGATATCGTGGTTCTGGTGGTGGCGGCAGACGACGGCGTGATGCCGCAGACTATCGAAGCTATCCAGCACGCTAAAGCGGCGCAGGTACCGGTGGTAGTGGCGGTGAACAAGATCGATAAGCCAGAAGCCGATCCGGATCGCGTGAAGAACGAACTGTCCCAGTACGGCATCCTGCCGGAAGAGTGGGGCGGCGAGAGCCAGTTTGTCCACGTTTCCGCGAAAGCGGGTACCGGCATCGACGAC	GGCGCGGATGTAGTGCTGATCTCCGCGGGCGTGGCGCGTAAGCCCGGCATGGATCGTTCCGACCTGTTTAATGTGAATGCGGGTATCGTGAAGAACCTCGTGCAGCAGATTGCCAAAACCTGCCCGCAGGCCTGCATCGGCATTATCACCAACCCGGTGAATACCACCGTGGCTATCGCCGCCGAAGTACTGAAAAAAGCCGGCGTGTACGATAAAAACAAACTGTTCGGCGTTACCACGCTGGACATCATCCGTTCCAATACCTTTGTGGCGGAGCTGAAAGGTAAATCGGCAACCGAGGTGGAAGTCCCGGTCATTGGTGGTCACTCCGGGGTCACCATTCTGCCTTTACTGTCGCAGATCCCCGGCGTCAGCTTTAGCGATCAGGAAATTGCCGAC…	GAGTCCAACGGTAAGTATGTTGACCGTAACGGCCACGCGGTAGACTACCAGACTGGCCCAATCATCTGGGGTGAGCCGGGCACCAACGGTCAGCACGCGTTCTACCAGCTGATCCACCAGGGCACCAAAATGGTACCGTGCGATTTCATCGCTCCGGCTATCACCCACAACCCGCTGTCTGACCACCATCAGAAACTGCTGTCTAACTTCTTCGCCCAGACCGAGGCCCTGGCCTTTGGTAAATCCCGCGAAGTGGTTGAGCAGGAATATCGCGATCAGGGTAAAGACCCGGCGACCCTGGAGCACGTGGTGCCGTTCAAAGTGTTCGAAGGTAACCGCCCGACTAACTCCATCCTGCTGCGTGAGATCACCCCGTTCAGCCTCGGGGCGCTGATTGCC…	GTCGGCACCTCGTTAAGCTATGATTTCGGCGGCAGCGACTTCGCCGTCAGCGCAGCCTACACCAGCTCCGACCGTACCAACGATCAGAACCTGCTGGCCCGCGGCCAGGGTTCGAAAGCGGAAGCCTGGGCGACCGGCCTGAAATATGACGCCAACAATATCTACCTGGCGACCATGTACTCTGAAACCCGCAAGATGACCCCGATCAGCGGCGGCTTTGCCAACAAAGCGCAGAACTTTGAAGCGGTGGCGCAGTATCAGTTCGACTTCGGTCTGCGTCCGTCCCTCGGCTATGTGCTGTCGAAAGGGAAGGATATCGAAGGGGTGGGGAGTGAAGATCTGGTTAACTACATCGACGTGGGCCTGACCTATTACTTCAACAAAAACATGAACGCCTTC…	ACCCACTACGGTCGCGTATGTCCGATCGAAACGCCTGAAGGTCCGAACATCGGTCTGATTAACTCCCTGTCCGTGTACGCGCAGACCAACGAATATGGCTTCCTTGAGACGCCGTATCGTAAAGTGACCAACGGTGTGGTTACTGACGAAATTCACTACCTGTCTGCTATCGAAGAAGGCAACTACGTTATCGCTCAGGCGAACTCCAACCTGGATGAAAACGGCCACTTCGTAGAAGATCTGGTTACCTGCCGTAGCAAAGGCGAATCCAGCTTGTTCAGCCGCGACCAGGTTGACTACATGGACGTATCCACCCAGCAGGTGGTATCCGTCGGTGCGTCCCTGATCCCGTTCCTGGAACACGATGACGCCAACCGTGCATTGATGGGTGCGAACATG…	ATGGTGGCGCCGGCCGATCTTGAGCCGCCTCCGGCGGCGCAGCCTGTCGTGGAGCCCGTTGTTGAACCCGAACCTGAGCCGGAGCCAGAGGTAGTGCCTGAACCGCCGAAAGAGGCGCCGGTGGTGATCCATAAACCGGAACCTAAGCCGAAGCCCAAACCTAAACCCAAGCCTAAGCCGGAGAAAAAGGTTGAACAGCCGAAGCGGGAAGTGAAGCCGGCAGCAGAGCCGCGTCCGGCCTCGCCGTTTGAAAACAACAATACGGCGCCGGCGCGTACAGCGCCAAGCACCTCGACCGCAGCGGCTAAACCCACCGTTACTGCTCCAAGCGGCCCGCGGGCGATCAGCCGCGTTCAGCCGTCCTATCCGGCGCGCGCTCAGGCGCTGCGCATTGAAGGG…
ERR315106	Singleton	N34	Unknown	16	24	U	66	50	U	67	AACCTGAAGTGGGACGAAGTTGGTGTTGACGTTGTTGCTGAAGCAACCGGTATCTTCCTGACCGACGAAACCGCTCGTAAACACATCACCGCTGGCGCGAAAAAAGTCGTTCTGACTGGCCCGTCCAAAGACAACACCCCGATGTTCGTTCGCGGCGCTAACTTCGAAACTTACGCTGGCCAGGACATCGTTTCCAACGCTTCCTGCACCACCAACTGCCTGGCACCGCTGGCTAAAGTTATCAACGACAACTTCGGTATCGTTGAAGGCCTGATGACCACCGTCCACGCGACCACCGCGACTCAGAAAACCGTTGATGGCCCGTCTCACAAAGACTGGCGCGGCGGCCGCGGCGCAGCTCAGAACATCATCCCGTCCTCTACCGGTGCTGCTAAAGCA…	GGCATGATCACCTTCCTGGACACCCCGGGCCACGCCGCGTTTACCTCCATGCGTGCTCGTGGTGCGCAGGCGACGGATATCGTGGTTCTGGTGGTGGCGGCAGACGACGGCGTGATGCCGCAGACCATCGAAGCTATCCAGCACGCTAAAGCGGCGCAGGTACCGGTGGTGGTTGCGGTGAACAAAATCGATAAGCCAGAAGCTGATCCGGATCGCGTGAAGAATGAACTGTCCCAGTACGGCATCCTGCCGGAAGAGTGGGGCGGCGAGAGCCAGTTCGTCCACGTTTCCGCGAAAGCCGGTACCGGCATCGACGAC	GGCGCTGATGTGGTGCTGATCTCCGCGGGCGTAGCGCGTAAGCCCGGCATGGATCGTTCCGACCTGTTTAATGTGAATGCCGGCATCGTTAAGAACCTGGTGCAGCAGATTGCCAAAACCTGCCCACAGGCCTGCATCGGTGTTATCACCAACCCGGTGAATACCACCGTGGCTATCGCCGCCGAAGTGCTGAAAAAAGCCGGCGTGTACGATAAAAACAAGCTGTTCGGCGTCACCACGCTGGACATTATCCGCTCCAATACCTTTGTCGCTGAGCTGAAAGGTAAATCGGCAACCGAGGTGGAAGTCCCGGTCATTGGTGGTCACTCCGGCGTCACCATTCTGCCATTATTGTCGCAGATCCCAGGCGTCAGCTTCAGCGATCAGGAAGTGGCCGAT…	GAGTCCAACGGTAAGTATGTTGACCGTAACGGCCACGCGGTAGACTACCAGACTGGCCCGATCATCTGGGGTGAGCCGGGCACCAACGGTCAGCACGCGTTCTACCAGCTGATCCACCAGGGCACCAAAATGGTACCGTGCGATTTCATCGCCCCAGCTATCACCCACAACCCGCTGTCCGACCATCATCCGAAGCTGCTGTCCAACTTCTTCGCTCAGACCGAGGCCCTGGCTTTCGGTAAATCCCGTGAAGTGGTCGAGCAGGAATATCGCGATCAGGGTAAAGATCCGGCGACCCTGGAGCACGTGGTGCCGTTCAAAGTGTTTGAAGGCAACCGTCCGACGAACTCCATCCTGCTGCGTGAAATCACCCCGTTCAGCCTGGGGGCGTTGATTGCC…	GTTGGTACCTCATTAAGCTATGATTTCGGCGGCAGCGACTTCGCCGTCAGCGCGGCCTACACCAGCTCCGACCGTACCAACGATCAGAATCTGCTGGCCCGCGGCCAGGGTTCGAAAGCGGAAGCCTGGGCGACCGGCCTGAAATATGACGCCAACAATATCTACCTGGCGACCATGTACTCTGAAACCCGCAAAATGACCCCGATCAGCGGCGGTTTTGCCAACAAAGCGCAGAACTTTGAAGCGGTGGCGCAGTATCAGTTCGACTTCGGTCTGCGTCCGTCCCTCGGCTATGTGCTGTCGAAAGGGAAAGATATTGAAGGGGTGGGTAGTGAAGATCTGGTTAACTACATTGACGTGGGCCTGACCTACTACTTCAACAAAAACATGAACGCCTTC…	ACGCACTACGGTCGCGTATGTCCAATCGAAACGCCTGAAGGTCCGAACATCGGTCTGATCAACTCCCTGTCCGTGTACGCACAGACTAACGAATACGGTTTCCTTGAGACCCCGTATCGTAAAGTGACCGACGGTGTGGTTACCGATGAAATTCACTACCTGTCTGCTATCGAAGAAGGCAACTACGTTATTGCTCAGGCGAACTCCAACCTGGATGAAAACGGCCACTTCGTAGAAGACCTGGTTACCTGCCGTAGCAAAGGCGAATCCAGCTTGTTCAGCCGCGACCAGGTTGACTACATGGACGTATCCACCCAGCAGGTGGTATCCGTCGGTGCATCCCTGATCCCGTTCCTGGAGCACGATGACGCCAACCGTGCATTGATGGGTGCGAACATG…	ATGGTCGCGCCGGCCGATCTTGAACCGCCCCCGGCGGCACAGCCAGTCGTGGAGCCCGTTGTCGAACCTGATCCTGAGCCGGAACCCGAGGTGGTGCCTGAACCGCCGAAAGAGGCGCCGGTGGTGATCCATAAACCGGAACCGAAGCCGAAGCCTAAACCCAAACCGAAACCCAAGCCGGAGAAAAAGGTTGAGCAGCCGAAGCGGGACGTGAAGCCGGCAGCAGAGCCGCGTCCGGCCTCGCCGTTTGAAAACAACAACACGACGCCAGCGCGCACCGCGCCAAGCACCTCGACCGCGGCCGCCAAACCCACCGTTACTGCCCCGAGCGGCCCGCGGGCGATCAGCCGTGTCCAGCCGACCTATCCGGCCCGCGCCCAGGCGCTGCGCATCGAAGGG…
ERR315142	Singleton	N5	Novel ST	2	1	2	1	3	25	2	AACCTGAAGTGGGACGAAGTTGGTGTTGACGTTGTTGCTGAAGCAACCGGTATCTTCCTGACCGACGAAACCGCTCGTAAACACATCACCGCTGGCGCGAAAAAAGTCGTTCTGACTGGCCCGTCCAAAGACAACACTCCGATGTTCGTTCGCGGCGCTAACTTCGACGCTTACGCTGGCCAGGACATCGTTTCCAACGCTTCCTGCACCACCAACTGCCTGGCGCCGCTGGCTAAAGTTATCAACGACAACTTCGGTATCGTTGAAGGCCTGATGACCACCGTCCACGCTACCACCGCTACTCAGAAAACCGTTGATGGCCCGTCTCACAAAGACTGGCGCGGCGGCCGCGGCGCAGCTCAGAACATCATCCCGTCCTCTACCGGCGCTGCTAAAGCA…	GGCATGATCACCTTCCTGGATACCCCGGGCCACGCCGCGTTTACCTCCATGCGTGCTCGTGGCGCGCAGGCGACGGATATCGTGGTTCTGGTGGTGGCGGCAGACGACGGCGTGATGCCGCAGACTATCGAAGCTATCCAGCACGCTAAAGCGGCGCAGGTACCGGTGGTAGTGGCGGTGAACAAGATCGATAAGCCAGAAGCCGATCCGGATCGCGTGAAGAACGAACTGTCCCAGTACGGCATCCTGCCGGAAGAGTGGGGCGGCGAGAGCCAGTTCGTCCACGTTTCCGCGAAAGCGGGTACCGGCATCGACGAC	GGCGCGGATGTAGTGCTGATCTCCGCGGGCGTGGCGCGTAAGCCCGGCATGGATCGTTCCGACCTGTTTAATGTGAATGCGGGTATCGTGAAGAACCTCGTGCAGCAGATTGCCAAAACCTGCCCGCAGGCCTGCATCGGCATTATCACCAACCCGGTGAATACCACCGTGGCTATCGCCGCCGAAGTACTGAAAAAAGCCGGCGTGTACGATAAAAACAAACTGTTCGGCGTTACCACGCTGGACATCATCCGTTCCAATACCTTTGTGGCGGAGCTGAAAGGTAAATCGGCAACCGAGGTGGAAGTCCCGGTCATTGGTGGTCACTCCGGGGTCACCATTCTGCCTTTACTGTCGCAGATCCCCGGCGTCAGCTTTAGCGATCAGGAAATTGCCGAC…	GAGTCCAACGGTAAGTATGTTGACCGTAACGGCCACGCGGTAGACTACCAGACTGGCCCAATCATCTGGGGTGAGCCGGGCACCAACGGTCAGCACGCGTTCTACCAGCTGATCCACCAGGGCACCAAAATGGTACCGTGCGATTTCATCGCTCCGGCTATCACCCACAACCCGCTGTCTGACCACCATCAGAAACTGCTGTCTAACTTCTTCGCCCAGACCGAGGCCCTGGCCTTTGGTAAATCCCGCGAAGTGGTTGAGCAGGAATATCGCGATCAGGGTAAAGACCCGGCGACCCTGGAGCACGTGGTGCCGTTCAAAGTGTTCGAAGGTAACCGCCCGACTAACTCCATCCTGCTGCGTGAGATCACCCCGTTCAGCCTCGGGGCGCTGATTGCC…	GTCGGCACCTCGTTAAGCTATGATTTCGGCGGCAGCGACTTCGCCATCAGCGCAGCCTACACCAGCTCCGACCGTACCAACGATCAGAACCTGCTGGCCCGCGGCCAGGGTTCGAAAGCGGAAGCCTGGGCGACCGGCCTGAAATATGACGCCAACAATATCTACCTGGCGACCATGTACTCTGAAACCCGCAAGATGACCCCGATCAGCGGCGGCTTTGCCAACAAAGCGCAGAACTTTGAAGCGGTGGCGCAGTATCAGTTCGACTTCGGTCTGCGTCCGTCCCTCGGCTATGTGCTGTCGAAAGGGAAGGATATCGAAGGGGTGGGAAGTGAGGATCTGGTTAACTACATTGACGTGGGCCTGACCTACTACTTCAACAAAAACATGAACGCCTTC…	ACCCACTACGGTCGCGTATGTCCGATCGAAACGCCTGAAGGTCCGAACATCGGTCTGATTAACTCCCTGTCCGTGTACGCGCAGACCAACGAATATGGCTTCCTTGAGACGCCGTATCGTAAAGTGACCGACGGTGTGGTTACTGACGAAATTCACTACCTGTCTGCTATCGAAGAAGGCAACTACGTTATCGCTCAGGCGAACTCCAACCTGGATGAAAACGGCCACTTCGTAGAAGATCTGGTTACCTGCCGTAGCAAAGGCGAATCCAGCTTGTTCAGCCGCGACCAGGTTGACTACATGGACGTATCCACCCAGCAGGTGGTATCCGTCGGTGCATCCCTGATCCCGTTCCTGGAACACGATGACGCCAACCGTGCATTGATGGGTGCGAACATG…	ATGGTGGCGCCGGCCGATCTTGAGCCGCCTCCGGCGGCGCAGCCTGTCGTGGAGCCCGTTGTTGAACCCGAACCTGAGCCGGAGCCAGAGGTAGTGCCTGAACCGCCGAAAGAGGCGCCGGTGGTGATCCATAAACCGGAACCTAAGCCGAAGCCCAAACCTAAACCCAAGCCTAAGCCGGAGAAAAAGGTTGAACAGCCGAAGCGGGAAGTGAAGCCGGCAGCAGAGCCGCGTCCGGCCTCGCCGTTTGAAAACAACAATACGGCGCCGGCGCGTACAGCGCCAAGTACCTCGACCGCAGCGGCTAAACCCACCGTTACTGCTCCGAGCGGCCCGCGGGCGATCAGCCGCGTTCAGCCGTCCTATCCGCCGCGCGCTCAGGCGCTGCGCATTGAAGGG…
ERR315143	Singleton	48		2	5	2	2	7	1	10	AACCTGAAGTGGGACGAAGTTGGTGTTGACGTTGTTGCTGAAGCAACCGGTATCTTCCTGACCGACGAAACCGCTCGTAAACACATCACCGCTGGCGCGAAAAAAGTCGTTCTGACTGGCCCGTCCAAAGACAACACTCCGATGTTCGTTCGCGGCGCTAACTTCGACGCTTACGCTGGCCAGGACATCGTTTCCAACGCTTCCTGCACCACCAACTGCCTGGCGCCGCTGGCTAAAGTTATCAACGACAACTTCGGTATCGTTGAAGGCCTGATGACCACCGTCCACGCTACCACCGCTACTCAGAAAACCGTTGATGGCCCGTCTCACAAAGACTGGCGCGGCGGCCGCGGCGCAGCTCAGAACATCATCCCGTCCTCTACCGGCGCTGCTAAAGCA…	GGCATGATCACCTTCCTGGATACCCCGGGCCACGCCGCGTTTACCTCCATGCGTGCTCGTGGCGCGCAGGCGACGGATATCGTGGTTCTGGTGGTGGCGGCAGACGACGGCGTGATGCCGCAGACTATCGAAGCTATCCAGCACGCTAAAGCGGCGCAGGTACCGGTGGTAGTAGCGGTGAACAAGATCGATAAGCCAGAAGCCGATCCGGATCGCGTGAAGAACGAACTGTCCCAGTACGGCATCCTGCCGGAAGAGTGGGGCGGCGAGAGCCAGTTCGTCCACGTTTCCGCGAAAGCGGGTACCGGCATCGACGAC	GGCGCGGATGTAGTGCTGATCTCCGCGGGCGTGGCGCGTAAGCCCGGCATGGATCGTTCCGACCTGTTTAATGTGAATGCGGGTATCGTGAAGAACCTCGTGCAGCAGATTGCCAAAACCTGCCCGCAGGCCTGCATCGGCATTATCACCAACCCGGTGAATACCACCGTGGCTATCGCCGCCGAAGTACTGAAAAAAGCCGGCGTGTACGATAAAAACAAACTGTTCGGCGTTACCACGCTGGACATCATCCGTTCCAATACCTTTGTGGCGGAGCTGAAAGGTAAATCGGCAACCGAGGTGGAAGTCCCGGTCATTGGTGGTCACTCCGGGGTCACCATTCTGCCTTTACTGTCGCAGATCCCCGGCGTCAGCTTTAGCGATCAGGAAATTGCCGAC…	GAGTCCAACGGTAAGTATGTTGACCGTAACGGCCACGCGGTAGACTACCAGACTGGCCCAATCATCTGGGGTGAGCCGGGAACCAACGGTCAGCACGCGTTCTACCAGCTGATCCACCAGGGCACCAAAATGGTACCGTGCGATTTCATCGCTCCGGCTATCACCCACAACCCGCTGTCTGACCACCATCAGAAACTGCTGTCTAACTTCTTCGCCCAGACCGAGGCCCTGGCCTTTGGTAAATCCCGCGAAGTGGTTGAGCAGGAATATCGCGATCAGGGTAAAGACCCGGCGACCCTGGAGCACGTGGTGCCGTTCAAAGTGTTCGAAGGTAACCGCCCGACTAACTCCATCCTGCTGCGTGAGATCACCCCGTTCAGCCTCGGGGCGCTGATTGCC…	GTCGGCACCTCGTTAAGCTATGATTTCGGCGGCAGCGACTTCGCCGTCAGCGCAGCCTACACCAGCTCCGACCGTACCAACGATCAGAACCTGCTGGCCCGCGGCCAGGGTTCGAAAGCGGAAGCCTGGGCGACCGGCCTGAAATATGACGCCAACAATATCTACCTGGCGACCATGTACTCTGAAACCCGCAAAATGACCCCGATCAGCGGCGGCTTTGCCAACAAAGCGCAGAACTTTGAAGCGGTGGCGCAGTATCAGTTCGACTTCGGTCTGCGTCCGTCCCTCGGCTATGTGCTGTCGAAAGGGAAGGATATCGAAGGGGTGGGGAGTGAGGATCTGGTTAACTACATTGACGTGGGCCTGACCTACTACTTCAACAAAAACATGAACGCCTTC…	ACCCACTACGGTCGCGTATGTCCGATCGAAACGCCTGAAGGTCCGAACATCGGTCTGATTAACTCCCTGTCCGTGTACGCGCAGACCAACGAATATGGCTTCCTTGAGACGCCGTATCGTAAAGTGACCAACGGTGTGGTTACTGACGAAATTCACTACCTGTCTGCTATCGAAGAAGGCAACTACGTTATCGCTCAGGCGAACTCCAACCTGGATGAAAACGGCCACTTCGTAGAAGATCTGGTTACCTGCCGTAGCAAAGGCGAATCCAGCTTGTTCAGCCGCGACCAGGTTGACTACATGGACGTATCCACCCAGCAGGTGGTATCCGTCGGTGCGTCCCTGATCCCGTTCCTGGAACACGATGACGCCAACCGTGCATTGATGGGTGCGAACATG…	ATGGTGGCGCCGGCCGATCTTGAGCCGCCTCCGGCGGCGCAGCCTGTCGTGGAGCCCGTTGTTGAACCCGAACCTGAGCCGGAGCCAGAGGTAGTGCCTGAACCGCCGAAAGAGGCGCCGGTGGTGATCCATAAACCGGAACCTAAGCCGAAGCCCAAACCTAAACCCAAGCCTAAGCCGGAGAAAAAGGTTGAACAGCCGAAGCGGGAAGTGAAGCCGGCAGCAGAGCCGCGTCCGGCCTCGCCGTTTGAAAACAACAATACGGCGCCGGCGCGTACAGCGCCAAGTACCTCGACCGCAGCGGCTAAACCCACCGTTACTGCTCCGAGCGGCCCGCGGGCGATCAGCCGCGTTCAGCCGTCCTATCCAGCGCGCGCTCAGGCGCTGCGCATTGAAGGG…
ERR315144	Singleton	48		2	5	2	2	7	1	10	AACCTGAAGTGGGACGAAGTTGGTGTTGACGTTGTTGCTGAAGCAACCGGTATCTTCCTGACCGACGAAACCGCTCGTAAACACATCACCGCTGGCGCGAAAAAAGTCGTTCTGACTGGCCCGTCCAAAGACAACACTCCGATGTTCGTTCGCGGCGCTAACTTCGACGCTTACGCTGGCCAGGACATCGTTTCCAACGCTTCCTGCACCACCAACTGCCTGGCGCCGCTGGCTAAAGTTATCAACGACAACTTCGGTATCGTTGAAGGCCTGATGACCACCGTCCACGCTACCACCGCTACTCAGAAAACCGTTGATGGCCCGTCTCACAAAGACTGGCGCGGCGGCCGCGGCGCAGCTCAGAACATCATCCCGTCCTCTACCGGCGCTGCTAAAGCA…	GGCATGATCACCTTCCTGGATACCCCGGGCCACGCCGCGTTTACCTCCATGCGTGCTCGTGGCGCGCAGGCGACGGATATCGTGGTTCTGGTGGTGGCGGCAGACGACGGCGTGATGCCGCAGACTATCGAAGCTATCCAGCACGCTAAAGCGGCGCAGGTACCGGTGGTAGTAGCGGTGAACAAGATCGATAAGCCAGAAGCCGATCCGGATCGCGTGAAGAACGAACTGTCCCAGTACGGCATCCTGCCGGAAGAGTGGGGCGGCGAGAGCCAGTTCGTCCACGTTTCCGCGAAAGCGGGTACCGGCATCGACGAC	GGCGCGGATGTAGTGCTGATCTCCGCGGGCGTGGCGCGTAAGCCCGGCATGGATCGTTCCGACCTGTTTAATGTGAATGCGGGTATCGTGAAGAACCTCGTGCAGCAGATTGCCAAAACCTGCCCGCAGGCCTGCATCGGCATTATCACCAACCCGGTGAATACCACCGTGGCTATCGCCGCCGAAGTACTGAAAAAAGCCGGCGTGTACGATAAAAACAAACTGTTCGGCGTTACCACGCTGGACATCATCCGTTCCAATACCTTTGTGGCGGAGCTGAAAGGTAAATCGGCAACCGAGGTGGAAGTCCCGGTCATTGGTGGTCACTCCGGGGTCACCATTCTGCCTTTACTGTCGCAGATCCCCGGCGTCAGCTTTAGCGATCAGGAAATTGCCGAC…	GAGTCCAACGGTAAGTATGTTGACCGTAACGGCCACGCGGTAGACTACCAGACTGGCCCAATCATCTGGGGTGAGCCGGGAACCAACGGTCAGCACGCGTTCTACCAGCTGATCCACCAGGGCACCAAAATGGTACCGTGCGATTTCATCGCTCCGGCTATCACCCACAACCCGCTGTCTGACCACCATCAGAAACTGCTGTCTAACTTCTTCGCCCAGACCGAGGCCCTGGCCTTTGGTAAATCCCGCGAAGTGGTTGAGCAGGAATATCGCGATCAGGGTAAAGACCCGGCGACCCTGGAGCACGTGGTGCCGTTCAAAGTGTTCGAAGGTAACCGCCCGACTAACTCCATCCTGCTGCGTGAGATCACCCCGTTCAGCCTCGGGGCGCTGATTGCC…	GTCGGCACCTCGTTAAGCTATGATTTCGGCGGCAGCGACTTCGCCGTCAGCGCAGCCTACACCAGCTCCGACCGTACCAACGATCAGAACCTGCTGGCCCGCGGCCAGGGTTCGAAAGCGGAAGCCTGGGCGACCGGCCTGAAATATGACGCCAACAATATCTACCTGGCGACCATGTACTCTGAAACCCGCAAAATGACCCCGATCAGCGGCGGCTTTGCCAACAAAGCGCAGAACTTTGAAGCGGTGGCGCAGTATCAGTTCGACTTCGGTCTGCGTCCGTCCCTCGGCTATGTGCTGTCGAAAGGGAAGGATATCGAAGGGGTGGGGAGTGAGGATCTGGTTAACTACATTGACGTGGGCCTGACCTACTACTTCAACAAAAACATGAACGCCTTC…	ACCCACTACGGTCGCGTATGTCCGATCGAAACGCCTGAAGGTCCGAACATCGGTCTGATTAACTCCCTGTCCGTGTACGCGCAGACCAACGAATATGGCTTCCTTGAGACGCCGTATCGTAAAGTGACCAACGGTGTGGTTACTGACGAAATTCACTACCTGTCTGCTATCGAAGAAGGCAACTACGTTATCGCTCAGGCGAACTCCAACCTGGATGAAAACGGCCACTTCGTAGAAGATCTGGTTACCTGCCGTAGCAAAGGCGAATCCAGCTTGTTCAGCCGCGACCAGGTTGACTACATGGACGTATCCACCCAGCAGGTGGTATCCGTCGGTGCGTCCCTGATCCCGTTCCTGGAACACGATGACGCCAACCGTGCATTGATGGGTGCGAACATG…	ATGGTGGCGCCGGCCGATCTTGAGCCGCCTCCGGCGGCGCAGCCTGTCGTGGAGCCCGTTGTTGAACCCGAACCTGAGCCGGAGCCAGAGGTAGTGCCTGAACCGCCGAAAGAGGCGCCGGTGGTGATCCATAAACCGGAACCTAAGCCGAAGCCCAAACCTAAACCCAAGCCTAAGCCGGAGAAAAAGGTTGAACAGCCGAAGCGGGAAGTGAAGCCGGCAGCAGAGCCGCGTCCGGCCTCGCCGTTTGAAAACAACAATACGGCGCCGGCGCGTACAGCGCCAAGTACCTCGACCGCAGCGGCTAAACCCACCGTTACTGCTCCGAGCGGCCCGCGGGCGATCAGCCGCGTTCAGCCGTCCTATCCAGCGCGCGCTCAGGCGCTGCGCATTGAAGGG…
ERR315145	Singleton	664		52	1	20	2	1	1	47	AACCTGAAGTGGGACGAAGTTGGTGTTGACGTTGTTGCTGAAGCAACCGGTATCTTCCTGACCGACGAAACCGCTCGTAAACACATTACCGCTGGCGCGAAAAAAGTCGTTCTGACTGGCCCGTCCAAAGACAACACTCCGATGTTCGTTCGCGGCGCTAACTTCGACGCTTACGCTGGCCAGGACATCGTTTCCAACGCTTCCTGCACCACCAACTGCCTGGCGCCGCTGGCTAAAGTTATCAACGACAACTTCGGTATCGTTGAAGGCCTGATGACCACCGTCCACGCTACCACCGCTACTCAGAAAACCGTTGATGGCCCGTCTCACAAAGACTGGCGCGGCGGCCGCGGCGCAGCTCAGAACATCATCCCGTCCTCTACCGGCGCTGCTAAAGCA…	GGCATGATCACCTTCCTGGATACCCCGGGCCACGCCGCGTTTACCTCCATGCGTGCTCGTGGCGCGCAGGCGACGGATATCGTGGTTCTGGTGGTGGCGGCAGACGACGGCGTGATGCCGCAGACTATCGAAGCTATCCAGCACGCTAAAGCGGCGCAGGTACCGGTGGTAGTGGCGGTGAACAAGATCGATAAGCCAGAAGCCGATCCGGATCGCGTGAAGAACGAACTGTCCCAGTACGGCATCCTGCCGGAAGAGTGGGGCGGCGAGAGCCAGTTCGTCCACGTTTCCGCGAAAGCGGGTACCGGCATCGACGAC	GGCGCGGATGTAGTGCTGATCTCCGCGGGCGTGGCGCGTAAGCCCGGCATGGATCGTTCCGACCTGTTTAATGTGAATGCGGGTATCGTGAAGAACCTCGTGCAGCAGATTGCCAAAACCTGCCCGCAGGCCTGCATCGGCATTATCACCAACCCGGTGAATACCACCGTGGCTATCGCCGCCGAAGTACTGAAAAAAGCCGGCGTGTACGATAAAAACAAACTGTTCGGCGTTACCACGCTGGACATCATCCGTTCCAATACCTTTGTGGCGGAGCTGAAAGGTAAAGCGGCAACCGAGGTGGAAGTCCCGGTCATTGGTGGTCACTCCGGGGTCACCATTCTGCCTTTACTGTCGCAGATCCCCGGCGTCAGCTTTAGCGATCAGGAAATTGCCGAC…	GAGTCCAACGGTAAGTATGTTGACCGTAACGGCCACGCGGTAGACTACCAGACTGGCCCAATCATCTGGGGTGAGCCGGGAACCAACGGTCAGCACGCGTTCTACCAGCTGATCCACCAGGGCACCAAAATGGTACCGTGCGATTTCATCGCTCCGGCTATCACCCACAACCCGCTGTCTGACCACCATCAGAAACTGCTGTCTAACTTCTTCGCCCAGACCGAGGCCCTGGCCTTTGGTAAATCCCGCGAAGTGGTTGAGCAGGAATATCGCGATCAGGGTAAAGACCCGGCGACCCTGGAGCACGTGGTGCCGTTCAAAGTGTTCGAAGGTAACCGCCCGACTAACTCCATCCTGCTGCGTGAGATCACCCCGTTCAGCCTCGGGGCGCTGATTGCC…	GTCGGCACCTCGTTAAGCTATGATTTCGGCGGCAGCGACTTCGCCGTCAGCGCAGCCTACACCAGCTCCGACCGTACCAACGATCAGAACCTGCTGGCCCGCGGCCAGGGTTCGAAAGCGGAAGCCTGGGCGACCGGCCTGAAATATGACGCCAACAATATCTACCTGGCGACCATGTACTCTGAAACCCGCAAGATGACCCCGATCAGCGGCGGCTTTGCCAACAAAGCGCAGAACTTTGAAGCGGTGGCGCAGTATCAGTTCGACTTCGGTCTGCGTCCGTCCCTCGGCTATGTGCTGTCGAAAGGGAAGGATATCGAAGGGGTGGGGAGTGAAGATCTGGTTAACTACATCGACGTGGGCCTGACCTACTACTTCAACAAAAACATGAACGCCTTC…	ACCCACTACGGTCGCGTATGTCCGATCGAAACGCCTGAAGGTCCGAACATCGGTCTGATTAACTCCCTGTCCGTGTACGCGCAGACCAACGAATATGGCTTCCTTGAGACGCCGTATCGTAAAGTGACCAACGGTGTGGTTACTGACGAAATTCACTACCTGTCTGCTATCGAAGAAGGCAACTACGTTATCGCTCAGGCGAACTCCAACCTGGATGAAAACGGCCACTTCGTAGAAGATCTGGTTACCTGCCGTAGCAAAGGCGAATCCAGCTTGTTCAGCCGCGACCAGGTTGACTACATGGACGTATCCACCCAGCAGGTGGTATCCGTCGGTGCGTCCCTGATCCCGTTCCTGGAACACGATGACGCCAACCGTGCATTGATGGGTGCGAACATG…	ATGGTGGCGCCGGCCGATCTTGAGCCGCCTCCGGCGGCGCAGCCTGTCGTGGAGCCCGTTGTTGAACCCGAACCTGAGCCGGAGCCAGAGGTAGCGCCTGAACCGCCGAAAGAGGCGCCGGTGGTGATCCATAAACCGGAACCTAAGCCGAAGCCCAAACCTAAACCCAAGCCTAAGCCGGAGAAAAAGGTTGAACAGCCGAAGCGGGAAGTGAAGCCGGCAGCAGAGCCGCGTCCGGCCTCGCCGTTTGAAAACAACAATACGGCGCCGGCGCGTACAGCGCCAAGCACCTCGACAGCAGCGGCTAAACCCACCGTTACTGCTCCGAGCGGCCCGCGGGCGATCAGCCGCGTTCAGCCGTCCTATCCGCCGCGCGCTCAGGCGCTGCGCATTGAAGGG…
ERR315146	Singleton	N35	Unknown	41	1	1	1	7	4	New	AACCTGAAGTGGGACGAAGTTGGTGTTGACGTTGTTGCTGAAGCAACCGGTATCTTCCTGACCGACGAAACCGCTCGTAAACACATCACCGCTGGCGCGAAAAAAGTCGTTCTGACTGGCCCGTCCAAAGACAACACTCCGATGTTCGTTCGCGGCGCTAACTTCGACGCTTACGCTGGCCAGGACATCGTTTCCAACGCTTCCTGCACCACCAACTGCCTAGCGCCGCTGGCTAAAGTTATCAACGACAACTTCGGTATCGTTGAAGGCCTGATGACCACCGTCCACGCTACCACCGCTACTCAGAAAACCGTTGATGGCCCGTCTCACAAAGACTGGCGCGGCGGCCGCGGCGCAGCTCAGAACATCATCCCGTCCTCTACCGGCGCTGCTAAAGCA…	GGCATGATCACCTTCCTGGATACCCCGGGCCACGCCGCGTTTACCTCCATGCGTGCTCGTGGCGCGCAGGCGACGGATATCGTGGTTCTGGTGGTGGCGGCAGACGACGGCGTGATGCCGCAGACTATCGAAGCTATCCAGCACGCTAAAGCGGCGCAGGTACCGGTGGTAGTGGCGGTGAACAAGATCGATAAGCCAGAAGCCGATCCGGATCGCGTGAAGAACGAACTGTCCCAGTACGGCATCCTGCCGGAAGAGTGGGGCGGCGAGAGCCAGTTCGTCCACGTTTCCGCGAAAGCGGGTACCGGCATCGACGAC	GGCGCGGATGTAGTGCTGATCTCCGCGGGCGTGGCGCGTAAGCCCGGCATGGATCGTTCCGACCTGTTTAATGTGAATGCGGGTATCGTGAAGAACCTCGTGCAGCAGATTGCCAAAACCTGCCCGCAGGCCTGCATCGGCATTATCACCAACCCGGTGAATACCACCGTGGCTATCGCCGCCGAAGTACTGAAAAAAGCCGGCGTGTACGATAAAAACAAACTGTTCGGCGTTACCACGCTGGACATCATCCGTTCCAATACCTTTGTGGCGGAGCTGAAAGGTAAATCGGCAACCGAGGTGGAAGTCCCGGTCATTGGTGGTCACTCCGGGGTCACCATTCTGCCTTTACTGTCGCAGATCCCCGGCGTCAGCTTTAGCGATCAGGAAATTGCCGAC…	GAGTCCAACGGTAAGTATGTTGACCGTAACGGCCACGCGGTAGACTACCAGACTGGCCCAATCATCTGGGGTGAGCCGGGCACCAACGGTCAGCACGCGTTCTACCAGCTGATCCACCAGGGCACCAAAATGGTACCGTGCGATTTCATCGCTCCGGCTATCACCCACAACCCGCTGTCTGACCACCATCAGAAACTGCTGTCTAACTTCTTCGCCCAGACCGAGGCCCTGGCCTTTGGTAAATCCCGCGAAGTGGTTGAGCAGGAATATCGCGATCAGGGTAAAGACCCGGCGACCCTGGAGCACGTGGTGCCGTTCAAAGTGTTCGAAGGTAACCGCCCGACTAACTCCATCCTGCTGCGTGAGATCACCCCGTTCAGCCTCGGGGCGCTGATTGCC…	GTCGGCACCTCGTTAAGCTATGATTTCGGCGGCAGCGACTTCGCCGTCAGCGCAGCCTACACCAGCTCCGACCGTACCAACGATCAGAACCTGCTGGCCCGCGGCCAGGGTTCGAAAGCGGAAGCCTGGGCGACCGGCCTGAAATATGACGCCAACAATATCTACCTGGCGACCATGTACTCTGAAACCCGCAAAATGACCCCGATCAGCGGCGGCTTTGCCAACAAAGCGCAGAACTTTGAAGCGGTGGCGCAGTATCAGTTCGACTTCGGTCTGCGTCCGTCCCTCGGCTATGTGCTGTCGAAAGGGAAGGATATCGAAGGGGTGGGGAGTGAGGATCTGGTTAACTACATTGACGTGGGCCTGACCTACTACTTCAACAAAAACATGAACGCCTTC…	ACCCACTACGGTCGCGTATGTCCGATCGAAACGCCTGAAGGTCCGAACATCGGTCTGATTAACTCCCTGTCCGTGTACGCGCAGACCAACGAATATGGCTTCCTTGAGACGCCGTATCGTAAAGTGACCGACGGTGTGGTTACTGACGAAATTCACTACCTGTCTGCTATCGAAGAAGGCAACTACGTTATCGCTCAGGCGAACTCCAACCTGGATGAAAACGGCCACTTCGTAGAAGATCTGGTTACCTGCCGTAGCAAAGGCGAATCCAGCTTGTTCAGCCGCGACCAGGTTGACTACATGGACGTATCCACCCAGCAGGTGGTATCCGTCGGTGCGTCCCTGATCCCGTTCCTGGAACACGATGACGCCAACCGTGCATTGATGGGTGCGAACATG…	ATGGTGGCGCCGGCCGATCTTGAGCCGCCTCCGGCGGCGCAGCCTGTCGTGGAGCCCGTTGTTGAACCCGAACCCGAACCTGAGCCGGAGCCAGAGGTAGTGCCTGAACCGCCGAAAGAGGCGCCGGTGGTGATCCATAAACCGGAACCTAAGCCGAAGCCCAAACCTAAACCCAAGCCTAAGCCGGAGAAAAAGGTTGAACAGCCGAAGCGGGAAGTGAAGCCGGCAGCAGAGCCGCGTCCGGCCTCGCCGTTTGAAAACAACAATACGGCGCCGGCGCGTACAGCGCCAAGCACCTCGACCGCAGCGGCTAAACCCACCGTTACTGCTCCAAGCGGCCCGCGGGCGATCAGCCGCGTTCAGCCGTCCTATCCGGCGCGCGCTCAGGCGCTGCGCATT…
ERR315147	Singleton	297		31	1	1	37	3	27	64	AACCTGAAGTGGGACGAAGTTGGTGTTGACGTTGTTGCTGAAGCAACCGGTATCTTCCTGACCGACGAAACCGCTCGTAAACACATCACCGCTGGCGCGAAAAAAGTCGTTCTGACTGGCCCGTCCAAAGACAACACTCCGATGTTCGTTCGCGGCGCTAACTTCGACGCTTACGCTGGCCAGGACATCGTTTCCAACGCTTCCTGCACCACCAACTGCCTGGCGCCGCTGGCTAAAGTTATCAACGACAACTTCGGTATCGTTGAAGGCCTGATGACCACCGTCCACGCTACCACCGCTACACAGAAAACCGTTGATGGCCCGTCTCACAAAGACTGGCGCGGCGGCCGCGGCGCAGCTCAAAACATCATCCCGTCCTCTACCGGCGCTGCTAAAGCA…	GGCATGATCACCTTCCTGGATACCCCGGGCCACGCCGCGTTTACCTCCATGCGTGCTCGTGGCGCGCAGGCGACGGATATCGTGGTTCTGGTGGTGGCGGCAGACGACGGCGTGATGCCGCAGACTATCGAAGCTATCCAGCACGCTAAAGCGGCGCAGGTACCGGTGGTAGTGGCGGTGAACAAGATCGATAAGCCAGAAGCCGATCCGGATCGCGTGAAGAACGAACTGTCCCAGTACGGCATCCTGCCGGAAGAGTGGGGCGGCGAGAGCCAGTTCGTCCACGTTTCCGCGAAAGCGGGTACCGGCATCGACGAC	GGCGCGGATGTAGTGCTGATCTCCGCGGGCGTGGCGCGTAAGCCCGGCATGGATCGTTCCGACCTGTTTAATGTGAATGCGGGTATCGTGAAGAACCTCGTGCAGCAGATTGCCAAAACCTGCCCGCAGGCCTGCATCGGCATTATCACCAACCCGGTGAATACCACCGTGGCTATCGCCGCCGAAGTACTGAAAAAAGCCGGCGTGTACGATAAAAACAAACTGTTCGGCGTTACCACGCTGGACATCATCCGTTCCAATACCTTTGTGGCGGAGCTGAAAGGTAAATCGGCAACCGAGGTGGAAGTCCCGGTCATTGGTGGTCACTCCGGGGTCACCATTCTGCCTTTACTGTCGCAGATCCCCGGCGTCAGCTTTAGCGATCAGGAAATTGCCGAC…	GAGTCCAACGGTAAGTATGTTGACCGTAACGGCCACGCGGTAGACTACCAGACTGGCCCAATCATCTGGGGTGAGCCGGGCACCAACGGTCAGCACGCGTTCTACCAGCTGATCCACCAGGGCACCAAAATGGTACCGTGCGATTTCATCGCTCCGGCTATCACCCACAACCCGCTGTCTGACCACCATCAGAAACTGCTGTCTAACTTCTTCGCCCAGACCGAGGCCTTGGCCTTTGGTAAATCCCGCGAAGTGGTTGAGCAGGAATATCGCGATCAGGGTAAAGACCCGGCGACCCTGGAGCACGTGGTGCCGTTCAAAGTGTTCGAAGGTAACCGCCCGACTAACTCCATCCTGCTGCGTGAGATCACCCCGTTCAGCCTCGGGGCGCTGATTGCC…	GTCGGCACCTCGTTAAGCTATGATTTCGGCGGCAGCGACTTCGCCATCAGCGCAGCCTACACCAGCTCCGACCGTACCAACGATCAGAACCTGCTGGCCCGCGGCCAGGGTTCGAAAGCGGAAGCCTGGGCGACCGGCCTGAAATATGACGCCAACAATATCTACCTGGCGACCATGTACTCTGAAACCCGCAAGATGACCCCGATCAGCGGCGGCTTTGCCAACAAAGCGCAGAACTTTGAAGCGGTGGCGCAGTATCAGTTCGACTTCGGTCTGCGTCCGTCCCTCGGCTATGTGCTGTCGAAAGGGAAGGATATCGAAGGGGTGGGAAGTGAGGATCTGGTTAACTACATTGACGTGGGCCTGACCTACTACTTCAACAAAAACATGAACGCCTTC…	ACCCACTACGGTCGCGTATGTCCGATCGAAACGCCTGAAGGTCCGAACATCGGTCTGATTAACTCCCTGTCCGTGTACGCGCAGACCAACGAATATGGCTTCCTTGAGACGCCGTATCGTAAAGTGACCGACGGTGTGGTTACTGACGAAATTCACTACCTGTCTGCTATCGAAGAAGGCAACTACGTTATCGCTCAGGCGAACTCCAACCTGGATGAAAACGGCCACTTCGTAGAAGATCTGGTTACCTGCCGTAGCAAAGGCGAATCCAGCTTGTTCAGCCGCGACCAGGTTGACTACATGGACGTATCCACCCAGCAGGTGGTATCCGTCGGTGCGTCCCTGATCCCGTTCCTGGAACACGATGACGCCAACCGTGCATTGATGGGTGCGAACATG…	ATGGTGGCGCCGGCCGATCTTGAGCCGCCTCCGGCGGCGCAGCCTGTCGTGGAGCCCGTTGTTGAACCCGAACCTGAGCCGGAGCCAGAGGTAGCGCCTGAACCGCCGAAAGAGGCGCCGGTGGTGATCCATAAACCGGAACCTAAGCCGAAGCCCAAACCTAAACCCAAGCCTAAGCCGGAGAAAAAGGTTGAACAGCCGAAGCGGGAAGTGAAGCCGGCAGCAGAGACGCGTCCGGCCTCGCCGTTTGAAAACAACAATACGGCGCCGGCGCGTACAGCGCCAAGTACCTCGACCGCAGCGGCTAAACCCACCGTTACTGCTCCGAGCGGCCCGCGGGCGATCAGCCGCGTTCAGCCGTCCTATCCGGCGCGCGCTCAGGCGCTGCGCATAGAAGGG…
ERR315148	Singleton	N16	Novel ST	2	5	1	8	1	4	56	AACCTGAAGTGGGACGAAGTTGGTGTTGACGTTGTTGCTGAAGCAACCGGTATCTTCCTGACCGACGAAACCGCTCGTAAACACATCACCGCTGGCGCGAAAAAAGTCGTTCTGACTGGCCCGTCCAAAGACAACACTCCGATGTTCGTTCGCGGCGCTAACTTCGACGCTTACGCTGGCCAGGACATCGTTTCCAACGCTTCCTGCACCACCAACTGCCTGGCGCCGCTGGCTAAAGTTATCAACGACAACTTCGGTATCGTTGAAGGCCTGATGACCACCGTCCACGCTACCACCGCTACTCAGAAAACCGTTGATGGCCCGTCTCACAAAGACTGGCGCGGCGGCCGCGGCGCAGCTCAGAACATCATCCCGTCCTCTACCGGCGCTGCTAAAGCA…	GGCATGATCACCTTCCTGGATACCCCGGGCCACGCCGCGTTTACCTCCATGCGTGCTCGTGGCGCGCAGGCGACGGATATCGTGGTTCTGGTGGTGGCGGCAGACGACGGCGTGATGCCGCAGACTATCGAAGCTATCCAGCACGCTAAAGCGGCGCAGGTACCGGTGGTAGTAGCGGTGAACAAGATCGATAAGCCAGAAGCCGATCCGGATCGCGTGAAGAACGAACTGTCCCAGTACGGCATCCTGCCGGAAGAGTGGGGCGGCGAGAGCCAGTTCGTCCACGTTTCCGCGAAAGCGGGTACCGGCATCGACGAC	GGCGCGGATGTAGTGCTGATCTCCGCGGGCGTGGCGCGTAAGCCCGGCATGGATCGTTCCGACCTGTTTAATGTGAATGCGGGTATCGTGAAGAACCTCGTGCAGCAGATTGCCAAAACCTGCCCGCAGGCCTGCATCGGCATTATCACCAACCCGGTGAATACCACCGTGGCTATCGCCGCCGAAGTACTGAAAAAAGCCGGCGTGTACGATAAAAACAAACTGTTCGGCGTTACCACGCTGGACATCATCCGTTCCAATACCTTTGTGGCGGAGCTGAAAGGTAAATCGGCAACCGAGGTGGAAGTCCCGGTCATTGGTGGTCACTCCGGGGTCACCATTCTGCCTTTACTGTCGCAGATCCCCGGCGTCAGCTTTAGCGATCAGGAAATTGCCGAC…	GAGTCCAACGGTAAGTATGTTGACCGTAACGGCCACGCGGTAGACTACCAGACTGGCCCAATCATCTGGGGTGAGCCGGGCACCAACGGTCAGCACGCGTTCTACCAGCTGATCCACCAGGGCACCAAAATGGTACCGTGCGATTTCATCGCTCCGGCTATCACCCACAACCCGCTGTCTGACCACCATCAGAAACTGCTGTCTAACTTCTTCGCCCAGACCGAGGCCCTGGCCTTTGGTAAATCCCGCGAAGTGGTTGAGCAGGAATATCGCGATCAGGGTAAAGATCCGGCGACCCTGGAGCACGTGGTGCCGTTCAAAGTGTTCGAAGGTAACCGCCCGACTAACTCCATCCTGCTGCGTGAGATCACCCCGTTCAGCCTCGGGGCGCTGATTGCC…	GTCGGCACCTCGTTAAGCTATGATTTCGGCGGCAGCGACTTCGCCGTCAGCGCAGCCTACACCAGCTCCGACCGTACCAACGATCAGAACCTGCTGGCCCGCGGCCAGGGTTCGAAAGCGGAAGCCTGGGCGACCGGCCTGAAATATGACGCCAACAATATCTACCTGGCGACCATGTACTCTGAAACCCGCAAGATGACCCCGATCAGCGGCGGCTTTGCCAACAAAGCGCAGAACTTTGAAGCGGTGGCGCAGTATCAGTTCGACTTCGGTCTGCGTCCGTCCCTCGGCTATGTGCTGTCGAAAGGGAAGGATATCGAAGGGGTGGGGAGTGAAGATCTGGTTAACTACATCGACGTGGGCCTGACCTACTACTTCAACAAAAACATGAACGCCTTC…	ACCCACTACGGTCGCGTATGTCCGATCGAAACGCCTGAAGGTCCGAACATCGGTCTGATTAACTCCCTGTCCGTGTACGCGCAGACCAACGAATATGGCTTCCTTGAGACGCCGTATCGTAAAGTGACCGACGGTGTGGTTACTGACGAAATTCACTACCTGTCTGCTATCGAAGAAGGCAACTACGTTATCGCTCAGGCGAACTCCAACCTGGATGAAAACGGCCACTTCGTAGAAGATCTGGTTACCTGCCGTAGCAAAGGCGAATCCAGCTTGTTCAGCCGCGACCAGGTTGACTACATGGACGTATCCACCCAGCAGGTGGTATCCGTCGGTGCGTCCCTGATCCCGTTCCTGGAACACGATGACGCCAACCGTGCATTGATGGGTGCGAACATG…	ATGGTGGCGCCGGCCGATCTTGAGCCGCCTCCGGCGGCGCAGCCTGTCGTGGAGCCCGTTGTTGAACCCGAACCTGAGCCGGAGCCAGAGGTAGCGCCTGAACCGCCGAAAGAGGCGCCGGTGGTGATCCATAAACCGGAACCTAAGCCGAAGCCCAAACCTAAACCCAAGCCTAAGCCGGAGAAAAAGGTTGAACAGCCGAAGCGGGAAGTGAAGCCGGCAGCAGAGCCGCGTCCGGCCTCGCCGTTTGAAAACAACAATACGGCGCCGGCGCGTACAGCGCCAAGCACCTCGACCGCAGCGGCTAAACCCACCGTTACTGCTCCGAGCGGCCCGCGGGCGATCAGCCGCGTTCAGCCGTCCTATCCGGCGCGCGCTCAGGCGCTGCGCATTGAAGGG…
ERR315149	CC4	37		2	9	2	1	13	1	16	AACCTGAAGTGGGACGAAGTTGGTGTTGACGTTGTTGCTGAAGCAACCGGTATCTTCCTGACCGACGAAACCGCTCGTAAACACATCACCGCTGGCGCGAAAAAAGTCGTTCTGACTGGCCCGTCCAAAGACAACACTCCGATGTTCGTTCGCGGCGCTAACTTCGACGCTTACGCTGGCCAGGACATCGTTTCCAACGCTTCCTGCACCACCAACTGCCTGGCGCCGCTGGCTAAAGTTATCAACGACAACTTCGGTATCGTTGAAGGCCTGATGACCACCGTCCACGCTACCACCGCTACTCAGAAAACCGTTGATGGCCCGTCTCACAAAGACTGGCGCGGCGGCCGCGGCGCAGCTCAGAACATCATCCCGTCCTCTACCGGCGCTGCTAAAGCA…	GGCATGATCACCTTCCTGGATACCCCGGGCCACGCCGCGTTTACCTCCATGCGTGCTCGTGGCGCGCAGGCGACGGATATCGTGGTTCTGGTGGTGGCGGCAGACGACGGCGTGATGCCGCAGACTATCGAAGCTATCCAGCACGCTAAAGCGGCGCAGGTACCGGTGGTAGTGGCGGTGAACAAGATCGATAAGCCAGAAGCCGATCCGGATCGCGTGAAGAACGAACTGTCCCAGTACGGCATCCTGCCGGAAGAGTGGGGCGGCGAGAGCCAGTTTGTCCACGTTTCTGCGAAAGCGGGTACCGGCATCGACGAC	GGCGCGGATGTAGTGCTGATCTCCGCGGGCGTGGCGCGTAAGCCCGGCATGGATCGTTCCGACCTGTTTAATGTGAATGCGGGTATCGTGAAGAACCTCGTGCAGCAGATTGCCAAAACCTGCCCGCAGGCCTGCATCGGCATTATCACCAACCCGGTGAATACCACCGTGGCTATCGCCGCCGAAGTACTGAAAAAAGCCGGCGTGTACGATAAAAACAAACTGTTCGGCGTTACCACGCTGGACATCATCCGTTCCAATACCTTTGTGGCGGAGCTGAAAGGTAAATCGGCAACCGAGGTGGAAGTCCCGGTCATTGGTGGTCACTCCGGGGTCACCATTCTGCCTTTACTGTCGCAGATCCCCGGCGTCAGCTTTAGCGATCAGGAAATTGCCGAC…	GAGTCCAACGGTAAGTATGTTGACCGTAACGGCCACGCGGTAGACTACCAGACTGGCCCAATCATCTGGGGTGAGCCGGGCACCAACGGTCAGCACGCGTTCTACCAGCTGATCCACCAGGGCACCAAAATGGTACCGTGCGATTTCATCGCTCCGGCTATCACCCACAACCCGCTGTCTGACCACCATCAGAAACTGCTGTCTAACTTCTTCGCCCAGACCGAGGCCCTGGCCTTTGGTAAATCCCGCGAAGTGGTTGAGCAGGAATATCGCGATCAGGGTAAAGACCCGGCGACCCTGGAGCACGTGGTGCCGTTCAAAGTGTTCGAAGGTAACCGCCCGACTAACTCCATCCTGCTGCGTGAGATCACCCCGTTCAGCCTCGGGGCGCTGATTGCC…	GTCGGCACCTCGTTAAGCTATGATTTCGGCGGCAGCGACTTCGCCGTCAGCGCAGCCTACACCAGCTCCGACCGTACCAACGATCAGAACCTGCTGGCCCGCGGCCAGGGTTCGAAAGCGGAAGCCTGGGCGACCGGCCTGAAATATGACGCCAACAATATCTACCTGGCGACCATGTACTCTGAAACCCGCAAGATGACCCCGATCAGCGGCGGCTTTGCCAACAAAGCGCAGAACTTTGAAGCGGTGGCGCAATATCAGTTCGACTTCGGTCTGCGTCCGTCCCTCGGCTATGTGCTGTCGAAAGGGAAGGATATCGAAGGGGTGGGGAGTGAAGATCTGGTTAACTACATCGACGTGGGCCTGACCTACTACTTCAACAAAAACATGAACGCCTTC…	ACCCACTACGGTCGCGTATGTCCGATCGAAACGCCTGAAGGTCCGAACATCGGTCTGATTAACTCCCTGTCCGTGTACGCGCAGACCAACGAATATGGCTTCCTTGAGACGCCGTATCGTAAAGTGACCAACGGTGTGGTTACTGACGAAATTCACTACCTGTCTGCTATCGAAGAAGGCAACTACGTTATCGCTCAGGCGAACTCCAACCTGGATGAAAACGGCCACTTCGTAGAAGATCTGGTTACCTGCCGTAGCAAAGGCGAATCCAGCTTGTTCAGCCGCGACCAGGTTGACTACATGGACGTATCCACCCAGCAGGTGGTATCCGTCGGTGCGTCCCTGATCCCGTTCCTGGAACACGATGACGCCAACCGTGCATTGATGGGTGCGAACATG…	ATGGTGGCGCCGGCCGATCTTGAGCCGCCTCCGGCGGCGCAGCCTGTCGTGGAGCCCGTTGTTGAACCCGAACCTGAGCCGGAGCCAGAGGTAGCGCCTGAACCGCCGAAAGAGGCGTCGGTGGTGATCCATAAACCGGAACCTAAGCCGAAGCCCAAACCTAAACCCAAGCCTAAGCCGGAGAAAAAGGTTGAACAGCCGAAGCGGGAAGTGAAGCCGGCAGCAGAGCCGCGTCCGGCCTCGCCGTTTGAAAACAACAATACGGCGCCGGCGCGTACAGCGCCAAGCACCTCGACAGCAGCGGCTAAACCCACCGTTACTGCTCCAAGCGGCCCGCGGGCGATCAGCCGCGTTCAGCCGTCCTATCCGCCGCGCGCTCAGGCGCTGCGCATTGAAGGG…
ERR315150	Singleton	348		2	1	20	1	12	15	16	AACCTGAAGTGGGACGAAGTTGGTGTTGACGTTGTTGCTGAAGCAACCGGTATCTTCCTGACCGACGAAACCGCTCGTAAACACATCACCGCTGGCGCGAAAAAAGTCGTTCTGACTGGCCCGTCCAAAGACAACACTCCGATGTTCGTTCGCGGCGCTAACTTCGACGCTTACGCTGGCCAGGACATCGTTTCCAACGCTTCCTGCACCACCAACTGCCTGGCGCCGCTGGCTAAAGTTATCAACGACAACTTCGGTATCGTTGAAGGCCTGATGACCACCGTCCACGCTACCACCGCTACTCAGAAAACCGTTGATGGCCCGTCTCACAAAGACTGGCGCGGCGGCCGCGGCGCAGCTCAGAACATCATCCCGTCCTCTACCGGCGCTGCTAAAGCA…	GGCATGATCACCTTCCTGGATACCCCGGGCCACGCCGCGTTTACCTCCATGCGTGCTCGTGGCGCGCAGGCGACGGATATCGTGGTTCTGGTGGTGGCGGCAGACGACGGCGTGATGCCGCAGACTATCGAAGCTATCCAGCACGCTAAAGCGGCGCAGGTACCGGTGGTAGTGGCGGTGAACAAGATCGATAAGCCAGAAGCCGATCCGGATCGCGTGAAGAACGAACTGTCCCAGTACGGCATCCTGCCGGAAGAGTGGGGCGGCGAGAGCCAGTTCGTCCACGTTTCCGCGAAAGCGGGTACCGGCATCGACGAC	GGCGCGGATGTAGTGCTGATCTCCGCGGGCGTGGCGCGTAAGCCCGGCATGGATCGTTCCGACCTGTTTAATGTGAATGCGGGTATCGTGAAGAACCTCGTGCAGCAGATTGCCAAAACCTGCCCGCAGGCCTGCATCGGCATTATCACCAACCCGGTGAATACCACCGTGGCTATCGCCGCCGAAGTACTGAAAAAAGCCGGCGTGTACGATAAAAACAAACTGTTCGGCGTTACCACGCTGGACATCATCCGTTCCAATACCTTTGTGGCGGAGCTGAAAGGTAAAGCGGCAACCGAGGTGGAAGTCCCGGTCATTGGTGGTCACTCCGGGGTCACCATTCTGCCTTTACTGTCGCAGATCCCCGGCGTCAGCTTTAGCGATCAGGAAATTGCCGAC…	GAGTCCAACGGTAAGTATGTTGACCGTAACGGCCACGCGGTAGACTACCAGACTGGCCCAATCATCTGGGGTGAGCCGGGCACCAACGGTCAGCACGCGTTCTACCAGCTGATCCACCAGGGCACCAAAATGGTACCGTGCGATTTCATCGCTCCGGCTATCACCCACAACCCGCTGTCTGACCACCATCAGAAACTGCTGTCTAACTTCTTCGCCCAGACCGAGGCCCTGGCCTTTGGTAAATCCCGCGAAGTGGTTGAGCAGGAATATCGCGATCAGGGTAAAGACCCGGCGACCCTGGAGCACGTGGTGCCGTTCAAAGTGTTCGAAGGTAACCGCCCGACTAACTCCATCCTGCTGCGTGAGATCACCCCGTTCAGCCTCGGGGCGCTGATTGCC…	GTCGGCACCTCGTTAAGCTATGATTTCGGCGGCAGCGACTTCGCCGTCAGCGCAGCCTACACCAGCTCCGACCGTACCAACGATCAGAACCTGCTGGCCCGCGGCCAGGGTTCGAAAGCGGAAGCCTGGGCGACCGGCCTGAAATATGACGCCAACAATATCTACCTGGCGACCATGTACTCTGAAACCCGCAAGATGACCCCGATCAGCGGCGGCTTTGCCAACAAAGCGCAGAACTTTGAAGCGGTGGCGCAGTATCAGTTCGACTTCGGTCTGCGTCCGTCCCTCGGCTATGTGCTGTCGAAAGGGAAGGATATCGAAGGGGTGGGAAGTGAGGATCTGGTTAACTACATCGACGTGGGCCTGACCTACTACTTCAACAAAAACATGAACGCCTTC…	ACCCACTACGGTCGCGTATGTCCGATCGAAACGCCTGAAGGTCCGAACATCGGTCTGATTAACTCCCTGTCCGTGTACGCGCAGACCAACGAATATGGCTTCCTTGAGACGCCGTATCGTAAAGTGACCAACGGTGTGGTTACTGACGAAATTCACTACCTGTCTGCTATCGAAGAAGGCAACTACGTTATCGCTCAGGCGAACTCCAACCTGGATGAAAACGGCCACTTCGTAGAAGATCTGGTTACCTGCCGTAGCAAAGGCGAATCCAGCTTGTTCAGCCGCGACCAGGTTGACTACATGGACGTATCCACCCAGCAGGTGGTATCCGTCGGTGCGTCCCTGATCCCGTTCCTGGAACACGATGACGCCAACCGTGCATTGATGGGTGCGAACATG…	ATGGTGGCGCCGGCCGATCTTGAGCCGCCTCCGGCGGCGCAGCCTGTCGTGGAGCCCGTTGTTGAACCCGAACCTGAGCCGGAGCCAGAGGTAGCGCCTGAACCGCCGAAAGAGGCGTCGGTGGTGATCCATAAACCGGAACCTAAGCCGAAGCCCAAACCTAAACCCAAGCCTAAGCCGGAGAAAAAGGTTGAACAGCCGAAGCGGGAAGTGAAGCCGGCAGCAGAGCCGCGTCCGGCCTCGCCGTTTGAAAACAACAATACGGCGCCGGCGCGTACAGCGCCAAGCACCTCGACAGCAGCGGCTAAACCCACCGTTACTGCTCCAAGCGGCCCGCGGGCGATCAGCCGCGTTCAGCCGTCCTATCCGCCGCGCGCTCAGGCGCTGCGCATTGAAGGG…
ERR315151	CC3	15		1	1	1	1	1	1	1	AACCTGAAGTGGGACGAAGTTGGTGTTGACGTTGTTGCTGAAGCAACCGGTATCTTCCTGACCGACGAAACCGCTCGTAAACACATCACCGCTGGCGCGAAAAAAGTCGTTCTGACTGGCCCGTCCAAAGACAACACTCCGATGTTCGTTCGCGGCGCTAACTTCGACGCTTACGCAGGCCAGGACATCGTTTCCAACGCTTCCTGCACCACCAACTGCCTGGCGCCGCTGGCTAAAGTTATCAACGACAACTTCGGTATCGTTGAAGGCCTGATGACCACCGTCCACGCTACCACCGCTACTCAGAAAACCGTTGATGGCCCGTCTCACAAAGACTGGCGCGGCGGCCGCGGCGCAGCTCAGAACATCATCCCGTCCTCTACCGGCGCTGCTAAAGCA…	GGCATGATCACCTTCCTGGATACCCCGGGCCACGCCGCGTTTACCTCCATGCGTGCTCGTGGCGCGCAGGCGACGGATATCGTGGTTCTGGTGGTGGCGGCAGACGACGGCGTGATGCCGCAGACTATCGAAGCTATCCAGCACGCTAAAGCGGCGCAGGTACCGGTGGTAGTGGCGGTGAACAAGATCGATAAGCCAGAAGCCGATCCGGATCGCGTGAAGAACGAACTGTCCCAGTACGGCATCCTGCCGGAAGAGTGGGGCGGCGAGAGCCAGTTCGTCCACGTTTCCGCGAAAGCGGGTACCGGCATCGACGAC	GGCGCGGATGTAGTGCTGATCTCCGCGGGCGTGGCGCGTAAGCCCGGCATGGATCGTTCCGACCTGTTTAATGTGAATGCGGGTATCGTGAAGAACCTCGTGCAGCAGATTGCCAAAACCTGCCCGCAGGCCTGCATCGGCATTATCACCAACCCGGTGAATACCACCGTGGCTATCGCCGCCGAAGTACTGAAAAAAGCCGGCGTGTACGATAAAAACAAACTGTTCGGCGTTACCACGCTGGACATCATCCGTTCCAATACCTTTGTGGCGGAGCTGAAAGGTAAATCGGCAACCGAGGTGGAAGTCCCGGTCATTGGTGGTCACTCCGGGGTCACCATTCTGCCTTTACTGTCGCAGATCCCCGGCGTCAGCTTTAGCGATCAGGAAATTGCCGAC…	GAGTCCAACGGTAAGTATGTTGACCGTAACGGCCACGCGGTAGACTACCAGACTGGCCCAATCATCTGGGGTGAGCCGGGCACCAACGGTCAGCACGCGTTCTACCAGCTGATCCACCAGGGCACCAAAATGGTACCGTGCGATTTCATCGCTCCGGCTATCACCCACAACCCGCTGTCTGACCACCATCAGAAACTGCTGTCTAACTTCTTCGCCCAGACCGAGGCCCTGGCCTTTGGTAAATCCCGCGAAGTGGTTGAGCAGGAATATCGCGATCAGGGTAAAGACCCGGCGACCCTGGAGCACGTGGTGCCGTTCAAAGTGTTCGAAGGTAACCGCCCGACTAACTCCATCCTGCTGCGTGAGATCACCCCGTTCAGCCTCGGGGCGCTGATTGCC…	GTCGGCACCTCGTTAAGCTATGATTTCGGCGGCAGCGACTTCGCCGTCAGCGCAGCCTACACCAGCTCCGACCGTACCAACGATCAGAACCTGCTGGCCCGCGGCCAGGGTTCGAAAGCGGAAGCCTGGGCGACCGGCCTGAAATATGACGCCAACAATATCTACCTGGCGACCATGTACTCTGAAACCCGCAAGATGACCCCGATCAGCGGCGGCTTTGCCAACAAAGCGCAGAACTTTGAAGCGGTGGCGCAGTATCAGTTCGACTTCGGTCTGCGTCCGTCCCTCGGCTATGTGCTGTCGAAAGGGAAGGATATCGAAGGGGTGGGGAGTGAAGATCTGGTTAACTACATCGACGTGGGCCTGACCTACTACTTCAACAAAAACATGAACGCCTTC…	ACCCACTACGGTCGCGTATGTCCGATCGAAACGCCTGAAGGTCCGAACATCGGTCTGATTAACTCCCTGTCCGTGTACGCGCAGACCAACGAATATGGCTTCCTTGAGACGCCGTATCGTAAAGTGACCAACGGTGTGGTTACTGACGAAATTCACTACCTGTCTGCTATCGAAGAAGGCAACTACGTTATCGCTCAGGCGAACTCCAACCTGGATGAAAACGGCCACTTCGTAGAAGATCTGGTTACCTGCCGTAGCAAAGGCGAATCCAGCTTGTTCAGCCGCGACCAGGTTGACTACATGGACGTATCCACCCAGCAGGTGGTATCCGTCGGTGCGTCCCTGATCCCGTTCCTGGAACACGATGACGCCAACCGTGCATTGATGGGTGCGAACATG…	ATGGTGGCGCCGGCCGATCTTGAGCCGCCTCCGGCGGCGCAGCCTGTCGTGGAGCCCGTTGTTGAACCCGAACCTGAGCCGGAGCCAGAGGTAGTGCCTGAACCGCCGAAAGAGGCGCCGGTGGTGATCCATAAACCGGAACCTAAGCCGAAGCCCAAACCTAAACCCAAGCCTAAGCCGGAGAAAAAGGTTGAACAGCCGAAGCGGGAAGTGAAGCCGGCAGCAGAGCCGCGTCCGGCCTCGCCGTTTGAAAACAACAATACGGCGCCGGCGCGTACAGCGCCAAGCACCTCGACAGCAGCGGCTAAACCCACCGTTACTGCTCCAAGCGGCCCGCGGGCGATCAGCCGCGTTCAGCCGTCCTATCCAGCGCGCGCTCAGGCGCTGCGCATTGAAGGT…
ERR315107	Singleton	147		3	4	6	1	7	4	38	AACCTGAAGTGGGACGAAGTTGGTGTTGACGTTGTTGCTGAAGCAACCGGTATCTTCCTGACCGACGAAACCGCTCGTAAACACATCACCGCTGGCGCGAAAAAAGTCGTTCTGACTGGCCCGTCCAAAGACAACACTCCGATGTTCGTTCGCGGCGCTAACTTCGACGCTTACGCTGGCCAGGACATCGTTTCCAACGCTTCCTGCACCACTAACTGCCTGGCGCCGCTGGCTAAAGTTATCAACGACAACTTCGGTATCGTTGAAGGCCTGATGACCACCGTCCACGCTACCACCGCTACTCAGAAAACCGTTGATGGCCCGTCTCACAAAGACTGGCGCGGCGGCCGCGGCGCAGCTCAGAACATCATCCCGTCCTCTACCGGCGCTGCTAAAGCA…	GGCATGATCACCTTCCTGGATACCCCGGGCCACGCCGCGTTTACCTCCATGCGTGCTCGTGGCGCACAGGCGACGGATATTGTGGTTCTGGTGGTGGCGGCAGACGACGGCGTGATGCCACAGACTATCGAAGCTATCCAGCACGCTAAAGCGGCGCAGGTACCGGTGGTAGTGGCGGTGAACAAGATCGATAAGCCAGAAGCCGATCCGGATCGCGTGAAGAACGAACTGTCCCAGTACGGCATCCTGCCGGAAGAGTGGGGCGGCGAGAGCCAGTTTGTCCACGTTTCCGCGAAAGCGGGTACCGGCATCGACGAC	GGCGCGGATGTAGTGCTGATCTCCGCGGGCGTGGCGCGTAAGCCCGGCATGGATCGTTCCGACCTGTTTAATGTGAATGCGGGTATCGTGAAGAACCTCGTGCAGCAGATTGCCAAAACCTGCCCGCAGGCCTGCATCGGCATTATCACCAACCCGGTGAATACCACCGTGGCTATTGCCGCCGAAGTACTGAAAAAAGCCGGCGTGTACGATAAAAACAAACTGTTCGGCGTTACCACGCTGGACATCATCCGTTCCAATACCTTTGTGGCTGAGCTGAAAGGTAAATCGGCAACCGAGGTGGAAGTCCCGGTCATTGGTGGTCACTCCGGGGTCACCATTCTGCCTTTACTGTCGCAGATCCCCGGCGTCAGCTTTAGCGATCAGGAAATTGCCGAC…	GAGTCCAACGGTAAGTATGTTGACCGTAACGGCCACGCGGTAGACTACCAGACTGGCCCAATCATCTGGGGTGAGCCGGGCACCAACGGTCAGCACGCGTTCTACCAGCTGATCCACCAGGGCACCAAAATGGTACCGTGCGATTTCATCGCTCCGGCTATCACCCACAACCCGCTGTCTGACCACCATCAGAAACTGCTGTCTAACTTCTTCGCCCAGACCGAGGCCCTGGCCTTTGGTAAATCCCGCGAAGTGGTTGAGCAGGAATATCGCGATCAGGGTAAAGACCCGGCGACCCTGGAGCACGTGGTGCCGTTCAAAGTGTTCGAAGGTAACCGCCCGACTAACTCCATCCTGCTGCGTGAGATCACCCCGTTCAGCCTCGGGGCGCTGATTGCC…	GTCGGCACCTCGTTAAGCTATGATTTCGGCGGCAGCGACTTCGCCGTCAGCGCAGCCTACACCAGCTCCGACCGTACCAACGATCAGAACCTGCTGGCCCGCGGCCAGGGTTCGAAAGCGGAAGCCTGGGCGACCGGCCTGAAATATGACGCCAACAATATCTACCTGGCGACCATGTACTCTGAAACCCGCAAAATGACCCCGATCAGCGGCGGCTTTGCCAACAAAGCGCAGAACTTTGAAGCGGTGGCGCAGTATCAGTTCGACTTCGGTCTGCGTCCGTCCCTCGGCTATGTGCTGTCGAAAGGGAAGGATATCGAAGGGGTGGGGAGTGAGGATCTGGTTAACTACATTGACGTGGGCCTGACCTACTACTTCAACAAAAACATGAACGCCTTC…	ACCCACTACGGTCGCGTATGTCCGATCGAAACGCCTGAAGGTCCGAACATCGGTCTGATTAACTCCCTGTCCGTGTACGCGCAGACCAACGAATATGGCTTCCTTGAGACGCCGTATCGTAAAGTGACCGACGGTGTGGTTACTGACGAAATTCACTACCTGTCTGCTATCGAAGAAGGCAACTACGTTATCGCTCAGGCGAACTCCAACCTGGATGAAAACGGCCACTTCGTAGAAGATCTGGTTACCTGCCGTAGCAAAGGCGAATCCAGCTTGTTCAGCCGCGACCAGGTTGACTACATGGACGTATCCACCCAGCAGGTGGTATCCGTCGGTGCGTCCCTGATCCCGTTCCTGGAACACGATGACGCCAACCGTGCATTGATGGGTGCGAACATG…	ATGGTGGCGCCGGCCGATCTTGAGCCGCCTCCGGCGGCGCAGCCTGTCGTGGAGCCCGTTGTTGAACCCGAACCTGAGCCGGAGCCAGAGGTAGTGCCTGAACCGCCGAAAGAGGCGCCGGTGGTGATCCATAAACCGGAACCTAAGCCGAAGCCCAAACCTAAACCCAAGCCTAAGCCGGAGAAAAAGGTTGAACAGCCGAAGCGGGAAGTGAAGCCGGCTGCAGAGCCGCGTCCGGCCTCGCCGTTTGAAAACAACAATACGGCGCCGGCGCGTACAGCGCCAAGCACCTCGACAGCAGCGGCTAAACCCACCGTTACTGCTCCGAGCGGCCCGCGGGCGATCAGCCGCGTTCAGCCGTCCTATCCGGCGCGCGCTCAGGCGCTGCGCATTGAAGGG…
ERR315152	Singleton	N36	Unknown	U	U	U	U	U	U	U	AACCTGAAGTGGGACGAAGTTGGTGTTGACGTTGTTGCTGAAGCAACCGGTATCTTCCTGACCGACGAAACCGCTCGTAAACACATCACCGCTGGCGCGAAAAAAGTCGTTCTGACTGGCCCGTCCAAAGACAACACTCCGATGTTCGTTCGCGGCGCTAACTTCGACACTTATGCTGGCCAGGACATCGTTTCCAACGCATCCTGCACCACCAACTGCCTGGCACCGCTGGCTAAAGTTATCAACGACAACTTCGGTATCGTTGAAGGCCTGATGACCACCGTCCACGCTACCACCGCTACCCAGAAAACCGTTGATGGCCCGTCTCACAAAGACTGGCGCGGCGGCCGCGGCGCAGCTCAGAACATCATCCCGTCCTCTACCGGTGCTGCTAAAGCA…	GGCATGATCACCTTCCTGGATACCCCGGGCCACGCCGCGTTTACCTCCATGCGTGCTCGTGGTGCGCAGGCGACGGATATCGTGGTTCTGGTAGTGGCGGCAGACGACGGCGTGATGCCGCAGACCATCGAAGCTATCCAGCACGCTAAAGCGGCGCAGGTACCGGTGGTGGTTGCGGTGAACAAAATCGATAAGCCAGAAGCTGATCCGGATCGCGTGAAGAACGAACTGTCCCAGTACGGCATCCTGCCGGAAGAGTGGGGCGGTGAGAGCCAGTTCGTCCACGTTTCCGCGAAAGCCGGTACCGGTATTGACGAC	GGCGCGGATGTGGTGCTGATCTCCGCGGGCGTGGCGCGTAAGCCCGGCATGGATCGTTCCGACCTGTTTAATGTGAACGCGGGTATCGTTAAGAACCTCGTGCAGCAGATTGCCAAAACCTGCCCGCAGGCCTGCATCGGCATTATCACCAACCCGGTGAATACCACCGTGGCCATCGCCGCTGAAGTACTGAAAAAAGCCGGCGTGTACGATAAAAACAAGCTGTTCGGCGTCACCACGCTGGACATTATCCGCTCCAATACCTTTGTGGCGGAGCTGAAAGGTAAATCGGCAACCGAGGTGGAAGTCCCGGTCATTGGTGGTCACTCCGGGGTGACTATTCTGCCATTACTGTCGCAGATCCCCGGCGTTAGTTTTAGCGATCAGGAAGTGGCCGAC…	GAGTCCAACGGTAAGTATGTTGATCGTAACGGCCACGCGGTGGACTACCAGACTGGCCCGATTATCTGGGGCGAGCCGGGCACCAACGGCCAGCACGCGTTCTACCAGCTGATCCACCAGGGCACCAAAATGGTACCGTGCGATTTCATCGCTCCGGCTATCACTCACAACCCGCTGTCCGACCATCATCCGAAGCTGCTGTCCAACTTCTTCGCCCAGACCGAGGCCCTGGCTTTCGGTAAATCCCGTGAAGTGGTAGAGCAGGAATATCGCGATCAGGGTAAAGATCCGGCGACTCTGGAGCACGTGGTGCCGTTCAAAGTGTTCGAAGGCAACCGCCCGACTAACTCCATCCTGCTGCGTGAGATCACCCCGTTCAGCCTCGGGGCGCTGATTGCT…	GTTGGCACCTCGTTAAGCTATGACTTCGGCGGCAGCGACTTTGCCGTCAGCGCGGCCTACACCAGCTCCGACCGTACCAACGATCAGAACCTGCTGGCTCGTGGCCAGGGTTCGAAAGCGGAAGCCTGGGCGACCGGCCTGAAATATGACGCCAACAATATCTACCTGGCGACCATGTACTCTGAAACCCGCAAGATGACCCCGATCAGCGGCGGTTTTGCCAACAAAGCGCAGAACTTTGAAGCAGTGGCGCAGTATCAGTTCGACTTCGGTCTGCGTCCGTCCCTCGGCTATGTGCTGTCGAAAGGGAAGGATATCGAAGGGGTTGGCAGCGAAGATCTGGTTAACTACATTGACGTGGGCCTGACCTACTACTTCAACAAAAACATGAACGCATTC…	ACCCACTACGGTCGCGTATGTCCAATCGAAACGCCTGAAGGTCCGAACATCGGTCTGATCAACTCCCTGTCCGTGTACGCACAGACTAACGAATACGGCTTCCTTGAGACTCCGTATCGTAAAGTGACCGACGGTGTGGTTACCGACGAAATTCACTACCTGTCTGCTATCGAAGAAGGCAACTACGTTATCGCTCAGGCGAACTCCAACCTGGATGAAAACGGCCACTTTGTAGAAGATCTGGTTACCTGCCGTAGTAAAGGCGAATCCAGCTTGTTCAGCCGTGATCAGGTTGACTACATGGACGTATCCACCCAGCAGGTGGTATCCGTCGGTGCGTCCCTGATCCCGTTCCTGGAACACGATGACGCCAACCGTGCATTGATGGGTGCGAACATG…	ATGGTGGCGCCGGCCGATCTTGAGCCGCCTCCGGCGGCGCAGCCTGTCGTGGAGCCCGTTGTTGAACCTGAACCTGAGCCGGAGCCAGAGGTAGTGCCTGAACCGCCGAAAGAGGCGCCGGTGGTGATCCATAAACCGGAACCTAAGCCGAAGCCCAAACCGAAACCCAAGCCAAAGCCAGAGAAAAAGGTTGAGCAGCCGAAGCGGGACGTGAAGCCGGCAGCGGAGCCGCGTCCGGCCTCGCCGTTTGAAAACAACAATACGACGCCGGCACGAACCGCGCCGAGCACCTCGACCGCAGCGGCCAAACCCACGATCACTGCCCCAAGCGGCCCGCGGGCGATCAGCCGTGTCCAGCCCACCTATCCGGCGCGCGCCCAGGCGCTGCGCATTGAAGGA…
ERR315153	CC12	N37	Unknown	18	22	18	22	25	37	U	AACCTGAAGTGGGACGAAGTTGGTGTTGACGTTGTTGCTGAAGCAACCGGTATCTTCCTGACCGACGAAACCGCTCGTAAACACATCACCGCTGGCGCGAAAAAAGTCGTTCTGACTGGCCCGTCCAAAGACAACACCCCGATGTTCGTTCGCGGCGCTAACTTCGACACTTACGCTGGCCAGGACATCGTTTCCAACGCATCCTGCACCACCAACTGCCTGGCGCCGCTGGCTAAAGTCATCAACGACAACTTCGGTATCGTTGAAGGCCTGATGACCACCGTCCACGCTACCACCGCTACCCAGAAAACCGTTGATGGCCCGTCTCACAAAGACTGGCGCGGCGGCCGCGGCGCAGCTCAGAACATCATCCCGTCCTCTACCGGCGCTGCTAAAGCA…	GGCATGATCACCTTCCTGGATACCCCGGGCCACGCCGCGTTTACCTCCATGCGTGCTCGTGGTGCGCAGGCGACGGATATCGTGGTTCTGGTGGTGGCGGCAGACGACGGCGTGATGCCGCAGACTATCGAAGCTATCCAGCACGCCAAAGCGGCGCAGGTGCCGGTGGTAGTTGCGGTGAACAAGATCGATAAGCCTGAAGCCGATCCGGACCGCGTGAAGAATGAACTGTCCCAGTACGGCATCCTGCCGGAAGAGTGGGGCGGCGAGAGCCAGTTCGTCCACGTCTCCGCGAAAGCCGGTACCGGTATCGACGAC	GGCGCTGATGTGGTGCTGATCTCCGCGGGCGTAGCGCGTAAGCCCGGCATGGATCGTTCAGACCTGTTTAATGTGAATGCGGGTATCGTTAAGAACCTCGTGCAGCAGATTGCCAAAACCTGCCCGCAGGCCTGCATCGGCATTATCACCAACCCGGTGAATACCACCGTGGCTATCGCCGCCGAAGTGCTGAAAAAAGCTGGCGTGTACGATAAAAACAAACTGTTCGGCGTGACTACGCTGGACATCATCCGCTCCAATACCTTTGTGGCGGAGCTGAAAGGTAAATCGGCAACCGAGGTGGAAGTCCCGGTCATTGGCGGTCACTCCGGGGTCACCATTCTGCCTTTACTGTCGCAGATCCCGGGCGTCAGCTTTAGCGATCAGGAAGTGGCCGAT…	GAGTCCAATGGTAAGTATGTTGACCGTAATGGCCACGCCGTGGACTACCAGACGGGTCCGATCATCTGGGGCGAGCCGGGCACCAACGGTCAGCACGCGTTCTACCAGCTGATCCATCAGGGCACCAAAATGGTACCGTGCGATTTCATCGCCCCGGCTATCACCCACAACCCGCTCTCCGATCATCATCCGAAGCTGCTGTCCAACTTCTTCGCCCAGACCGAAGCCCTGGCCTTCGGTAAATCCCGTGAGGTGGTGGAGCAGGAATATCGCGATCAGGGTAAAGATCCGGCGACCCTGGAGCACGTGGTGCCGTTCAAAGTGTTCGAAGGCAACCGCCCGACTAACTCCATCCTGCTGCGTGAGATCACCCCGTTCAGCCTCGGGGCGCTGATTGCT…	GTCGGCACCTCGTTAAGCTATGACTTCGGCGGCAGCGACTTCGCTGTCAGCGCAGCCTACACCAGCTCCGACCGTACCAACGATCAGAACCTGCTGGCCCGCGGCCAGGGTTCGAAAGCGGAAGCCTGGGCGACCGGCCTGAAATATGACGCCAACAATATCTACCTGGCGACCATGTACTCTGAAACCCGCAAAATGACCCCGATCAGCGGCGGTTTTGCCAACAAAGCGCAGAACTTTGAAGCGGTGGCCCAGTATCAGTTCGACTTCGGTCTGCGTCCGTCCCTCGGCTATGTGCTGTCGAAAGGGAAGGATATCGAAGGGGTGGGGAGCGAAGATCTGGTTAACTACATTGACGTGGGCCTGACCTACTACTTCAACAAAAACATGAACGCCTTC…	ACTCACTACGGTCGCGTATGTCCAATCGAAACGCCTGAAGGTCCGAACATCGGTCTGATCAACTCCCTGTCCGTGTACGCGCAGACCAACGAATATGGCTTCCTTGAGACGCCGTATCGTAAAGTGACCGACGGTGTGGTTACTGACGAAATTCACTACCTGTCTGCTATCGAAGAAGGCAACTACGTTATCGCTCAGGCGAACTCCAACCTGGATGAAAACGGCCACTTCGTAGAAGACCTGGTGACCTGCCGTAGCAAAGGCGAATCCAGCTTGTTCAGTCGTGACCAGGTTGACTACATGGACGTATCCACCCAGCAGGTGGTATCCGTCGGTGCGTCCCTGATCCCGTTCCTGGAACACGATGACGCCAACCGTGCATTGATGGGTGCGAACATG…	ATGGTGGCGCCGGCCGATCTTGAGCCGCCCCCGGCGGCGCAACCCGTCGTGCAGCCCGTTGTTGAACCCGAACCTGAGCCCGAACCTGAGGTGGTCCCTGAGCCGCCGAAAGAGGCGCCGGTGGTGATCCATAAACCAGAACCTAAGCCGAAGCCCAAACCTAAACCGAAGCCCAAGCCGGAGAAAAAGGTTGAGCAGCCTAAGCGGGACGTCAAGCCGGCAGCGGAGCCGCGTCCGGCTTCACCGTTTGAAAACAACAATACGACGCCAGCGCGCACCGCGCCGAGCACCTCCACCGCAGCGGCCAAACCCACCGTCACTGCCCCGAGCGGCCCGCGGGCCATCAGCCGTGTCCAGCCGACCTATCCGGCGCGCGCTCAGGCGCTGCGCATTGAAGGG…
ERR315154	CC4	37		2	9	2	1	13	1	16	AACCTGAAGTGGGACGAAGTTGGTGTTGACGTTGTTGCTGAAGCAACCGGTATCTTCCTGACCGACGAAACCGCTCGTAAACACATCACCGCTGGCGCGAAAAAAGTCGTTCTGACTGGCCCGTCCAAAGACAACACTCCGATGTTCGTTCGCGGCGCTAACTTCGACGCTTACGCTGGCCAGGACATCGTTTCCAACGCTTCCTGCACCACCAACTGCCTGGCGCCGCTGGCTAAAGTTATCAACGACAACTTCGGTATCGTTGAAGGCCTGATGACCACCGTCCACGCTACCACCGCTACTCAGAAAACCGTTGATGGCCCGTCTCACAAAGACTGGCGCGGCGGCCGCGGCGCAGCTCAGAACATCATCCCGTCCTCTACCGGCGCTGCTAAAGCA…	GGCATGATCACCTTCCTGGATACCCCGGGCCACGCCGCGTTTACCTCCATGCGTGCTCGTGGCGCGCAGGCGACGGATATCGTGGTTCTGGTGGTGGCGGCAGACGACGGCGTGATGCCGCAGACTATCGAAGCTATCCAGCACGCTAAAGCGGCGCAGGTACCGGTGGTAGTGGCGGTGAACAAGATCGATAAGCCAGAAGCCGATCCGGATCGCGTGAAGAACGAACTGTCCCAGTACGGCATCCTGCCGGAAGAGTGGGGCGGCGAGAGCCAGTTTGTCCACGTTTCTGCGAAAGCGGGTACCGGCATCGACGAC	GGCGCGGATGTAGTGCTGATCTCCGCGGGCGTGGCGCGTAAGCCCGGCATGGATCGTTCCGACCTGTTTAATGTGAATGCGGGTATCGTGAAGAACCTCGTGCAGCAGATTGCCAAAACCTGCCCGCAGGCCTGCATCGGCATTATCACCAACCCGGTGAATACCACCGTGGCTATCGCCGCCGAAGTACTGAAAAAAGCCGGCGTGTACGATAAAAACAAACTGTTCGGCGTTACCACGCTGGACATCATCCGTTCCAATACCTTTGTGGCGGAGCTGAAAGGTAAATCGGCAACCGAGGTGGAAGTCCCGGTCATTGGTGGTCACTCCGGGGTCACCATTCTGCCTTTACTGTCGCAGATCCCCGGCGTCAGCTTTAGCGATCAGGAAATTGCCGAC…	GAGTCCAACGGTAAGTATGTTGACCGTAACGGCCACGCGGTAGACTACCAGACTGGCCCAATCATCTGGGGTGAGCCGGGCACCAACGGTCAGCACGCGTTCTACCAGCTGATCCACCAGGGCACCAAAATGGTACCGTGCGATTTCATCGCTCCGGCTATCACCCACAACCCGCTGTCTGACCACCATCAGAAACTGCTGTCTAACTTCTTCGCCCAGACCGAGGCCCTGGCCTTTGGTAAATCCCGCGAAGTGGTTGAGCAGGAATATCGCGATCAGGGTAAAGACCCGGCGACCCTGGAGCACGTGGTGCCGTTCAAAGTGTTCGAAGGTAACCGCCCGACTAACTCCATCCTGCTGCGTGAGATCACCCCGTTCAGCCTCGGGGCGCTGATTGCC…	GTCGGCACCTCGTTAAGCTATGATTTCGGCGGCAGCGACTTCGCCGTCAGCGCAGCCTACACCAGCTCCGACCGTACCAACGATCAGAACCTGCTGGCCCGCGGCCAGGGTTCGAAAGCGGAAGCCTGGGCGACCGGCCTGAAATATGACGCCAACAATATCTACCTGGCGACCATGTACTCTGAAACCCGCAAGATGACCCCGATCAGCGGCGGCTTTGCCAACAAAGCGCAGAACTTTGAAGCGGTGGCGCAATATCAGTTCGACTTCGGTCTGCGTCCGTCCCTCGGCTATGTGCTGTCGAAAGGGAAGGATATCGAAGGGGTGGGGAGTGAAGATCTGGTTAACTACATCGACGTGGGCCTGACCTACTACTTCAACAAAAACATGAACGCCTTC…	ACCCACTACGGTCGCGTATGTCCGATCGAAACGCCTGAAGGTCCGAACATCGGTCTGATTAACTCCCTGTCCGTGTACGCGCAGACCAACGAATATGGCTTCCTTGAGACGCCGTATCGTAAAGTGACCAACGGTGTGGTTACTGACGAAATTCACTACCTGTCTGCTATCGAAGAAGGCAACTACGTTATCGCTCAGGCGAACTCCAACCTGGATGAAAACGGCCACTTCGTAGAAGATCTGGTTACCTGCCGTAGCAAAGGCGAATCCAGCTTGTTCAGCCGCGACCAGGTTGACTACATGGACGTATCCACCCAGCAGGTGGTATCCGTCGGTGCGTCCCTGATCCCGTTCCTGGAACACGATGACGCCAACCGTGCATTGATGGGTGCGAACATG…	ATGGTGGCGCCGGCCGATCTTGAGCCGCCTCCGGCGGCGCAGCCTGTCGTGGAGCCCGTTGTTGAACCCGAACCTGAGCCGGAGCCAGAGGTAGCGCCTGAACCGCCGAAAGAGGCGTCGGTGGTGATCCATAAACCGGAACCTAAGCCGAAGCCCAAACCTAAACCCAAGCCTAAGCCGGAGAAAAAGGTTGAACAGCCGAAGCGGGAAGTGAAGCCGGCAGCAGAGCCGCGTCCGGCCTCGCCGTTTGAAAACAACAATACGGCGCCGGCGCGTACAGCGCCAAGCACCTCGACAGCAGCGGCTAAACCCACCGTTACTGCTCCAAGCGGCCCGCGGGCGATCAGCCGCGTTCAGCCGTCCTATCCGCCGCGCGCTCAGGCGCTGCGCATTGAAGGG…
ERR315155	Singleton	101		2	6	1	5	4	1	6	AACCTGAAGTGGGACGAAGTTGGTGTTGACGTTGTTGCTGAAGCAACCGGTATCTTCCTGACCGACGAAACCGCTCGTAAACACATCACCGCTGGCGCGAAAAAAGTCGTTCTGACTGGCCCGTCCAAAGACAACACTCCGATGTTCGTTCGCGGCGCTAACTTCGACGCTTACGCTGGCCAGGACATCGTTTCCAACGCTTCCTGCACCACCAACTGCCTGGCGCCGCTGGCTAAAGTTATCAACGACAACTTCGGTATCGTTGAAGGCCTGATGACCACCGTCCACGCTACCACCGCTACTCAGAAAACCGTTGATGGCCCGTCTCACAAAGACTGGCGCGGCGGCCGCGGCGCAGCTCAGAACATCATCCCGTCCTCTACCGGCGCTGCTAAAGCA…	GGCATGATCACCTTCCTGGATACCCCGGGCCACGCCGCGTTTACCTCCATGCGTGCTCGTGGCGCGCAGGCGACGGATATCGTGGTTCTGGTGGTGGCGGCAGACGACGGCGTGATGCCGCAGACTATCGAAGCTATCCAGCACGCTAAAGCGGCGCAGGTACCGGTGGTAGTGGCGGTGAACAAGATCGATAAGCCAGAAGCCGATCCGGATCGCGTGAAGAACGAACTGTCCCAGTACGGCATCCTGCCGGAAGAGTGGGGCGGCGAGAGCCAGTTCGTCCACGTTTCCGCGAAAGCCGGTACCGGCATCGACGAC	GGCGCGGATGTAGTGCTGATCTCCGCGGGCGTGGCGCGTAAGCCCGGCATGGATCGTTCCGACCTGTTTAATGTGAATGCGGGTATCGTGAAGAACCTCGTGCAGCAGATTGCCAAAACCTGCCCGCAGGCCTGCATCGGCATTATCACCAACCCGGTGAATACCACCGTGGCTATCGCCGCCGAAGTACTGAAAAAAGCCGGCGTGTACGATAAAAACAAACTGTTCGGCGTTACCACGCTGGACATCATCCGTTCCAATACCTTTGTGGCGGAGCTGAAAGGTAAATCGGCAACCGAGGTGGAAGTCCCGGTCATTGGTGGTCACTCCGGGGTCACCATTCTGCCTTTACTGTCGCAGATCCCCGGCGTCAGCTTTAGCGATCAGGAAATTGCCGAC…	GAGTCCAACGGTAAGTATGTTGACCGTAACGGCCACGCGGTAGACTACCAGACTGGCCCAATCATCTGGGGGGAGCCGGGCACCAACGGTCAGCACGCGTTCTACCAGCTGATCCACCAGGGCACCAAAATGGTACCGTGCGATTTCATCGCTCCGGCTATCACCCACAACCCGCTGTCTGACCACCATCAGAAACTGCTGTCTAACTTCTTCGCCCAGACCGAGGCCCTGGCCTTTGGTAAATCCCGCGAAGTGGTTGAGCAGGAATATCGCGATCAGGGTAAAGACCCGGCGACCCTGGAGCACGTGGTGCCGTTCAAAGTGTTCGAAGGTAACCGCCCGACTAACTCCATCCTGCTGCGTGAGATCACCCCGTTCAGCCTCGGGGCGCTGATTGCC…	GTCGGCACCTCGTTAAGCTATGATTTCGGCGGCAGCGACTTCGCCGTCAGCGCAGCCTACACCAGCTCCGACCGTACCAACGATCAGAACCTGCTGGCCCGCGGCCAGGGTTCGAAAGCGGAAGCCTGGGCGACCGGCCTGAAATATGACGCCAACAATATCTACCTGGCGACCATGTACTCTGAAACCCGCAAGATGACCCCGATCAGCGGCGGCTTTGCCAACAAAGCGCAGAACTTTGAAGCGGTGGCGCAGTATCAGTTCGACTTCGGTCTGCGTCCGTCCCTCGGCTATGTGCTGTCGAAAGGGAAGGATATCGAAGGGGTGGGAAGTGAGGATCTGGTTAACTACATTGACGTGGGCCTGACCTACTACTTCAACAAAAACATGAACGCCTTC…	ACCCACTACGGTCGCGTATGTCCGATCGAAACGCCTGAAGGTCCGAACATCGGTCTGATTAACTCCCTGTCCGTGTACGCGCAGACCAACGAATATGGCTTCCTTGAGACGCCGTATCGTAAAGTGACCAACGGTGTGGTTACTGACGAAATTCACTACCTGTCTGCTATCGAAGAAGGCAACTACGTTATCGCTCAGGCGAACTCCAACCTGGATGAAAACGGCCACTTCGTAGAAGATCTGGTTACCTGCCGTAGCAAAGGCGAATCCAGCTTGTTCAGCCGCGACCAGGTTGACTACATGGACGTATCCACCCAGCAGGTGGTATCCGTCGGTGCGTCCCTGATCCCGTTCCTGGAACACGATGACGCCAACCGTGCATTGATGGGTGCGAACATG…	ATGGTGGCGCCGGCCGATCTTGAGCCGCCTCCGGCGGCGCAGCCTGTCGTGGAGCCCGTTGTTGAACCCGAACCTGAGCCGGAGCCAGAGGTAGTGCCTGAACCGCCGAAAGAGGCGCCGGTGGTGATCCATAAACCGGAACCTAAGCCGAAGCCCAAACCTAAACCCAAGCCTAAGCCGGAGAAAAAGGTTGAACAGCCGAAGCGGGAAGTGAAGCCGGCAGCAGAGCCGCGTCCGGCCTCGCCGTTTGAAAACAACAATACGGCGCCGGCGCGTACAGCGCCAAGTACCTCGACCGCAGCGGCTAAACCCACCGTTACTGCTCCGAGCGGCCCGCGGGCGATCAGCCGCGTTCAGCCGTCCTATCCAGCGCGCGCTCAGGCGCTGCGCATAGAAGGG…
ERR315156	Singleton	831		2	1	1	1	10	1	18	AACCTGAAGTGGGACGAAGTTGGTGTTGACGTTGTTGCTGAAGCAACCGGTATCTTCCTGACCGACGAAACCGCTCGTAAACACATCACCGCTGGCGCGAAAAAAGTCGTTCTGACTGGCCCGTCCAAAGACAACACTCCGATGTTCGTTCGCGGCGCTAACTTCGACGCTTACGCTGGCCAGGACATCGTTTCCAACGCTTCCTGCACCACCAACTGCCTGGCGCCGCTGGCTAAAGTTATCAACGACAACTTCGGTATCGTTGAAGGCCTGATGACCACCGTCCACGCTACCACCGCTACTCAGAAAACCGTTGATGGCCCGTCTCACAAAGACTGGCGCGGCGGCCGCGGCGCAGCTCAGAACATCATCCCGTCCTCTACCGGCGCTGCTAAAGCA…	GGCATGATCACCTTCCTGGATACCCCGGGCCACGCCGCGTTTACCTCCATGCGTGCTCGTGGCGCGCAGGCGACGGATATCGTGGTTCTGGTGGTGGCGGCAGACGACGGCGTGATGCCGCAGACTATCGAAGCTATCCAGCACGCTAAAGCGGCGCAGGTACCGGTGGTAGTGGCGGTGAACAAGATCGATAAGCCAGAAGCCGATCCGGATCGCGTGAAGAACGAACTGTCCCAGTACGGCATCCTGCCGGAAGAGTGGGGCGGCGAGAGCCAGTTCGTCCACGTTTCCGCGAAAGCGGGTACCGGCATCGACGAC	GGCGCGGATGTAGTGCTGATCTCCGCGGGCGTGGCGCGTAAGCCCGGCATGGATCGTTCCGACCTGTTTAATGTGAATGCGGGTATCGTGAAGAACCTCGTGCAGCAGATTGCCAAAACCTGCCCGCAGGCCTGCATCGGCATTATCACCAACCCGGTGAATACCACCGTGGCTATCGCCGCCGAAGTACTGAAAAAAGCCGGCGTGTACGATAAAAACAAACTGTTCGGCGTTACCACGCTGGACATCATCCGTTCCAATACCTTTGTGGCGGAGCTGAAAGGTAAATCGGCAACCGAGGTGGAAGTCCCGGTCATTGGTGGTCACTCCGGGGTCACCATTCTGCCTTTACTGTCGCAGATCCCCGGCGTCAGCTTTAGCGATCAGGAAATTGCCGAC…	GAGTCCAACGGTAAGTATGTTGACCGTAACGGCCACGCGGTAGACTACCAGACTGGCCCAATCATCTGGGGTGAGCCGGGCACCAACGGTCAGCACGCGTTCTACCAGCTGATCCACCAGGGCACCAAAATGGTACCGTGCGATTTCATCGCTCCGGCTATCACCCACAACCCGCTGTCTGACCACCATCAGAAACTGCTGTCTAACTTCTTCGCCCAGACCGAGGCCCTGGCCTTTGGTAAATCCCGCGAAGTGGTTGAGCAGGAATATCGCGATCAGGGTAAAGACCCGGCGACCCTGGAGCACGTGGTGCCGTTCAAAGTGTTCGAAGGTAACCGCCCGACTAACTCCATCCTGCTGCGTGAGATCACCCCGTTCAGCCTCGGGGCGCTGATTGCC…	GTCGGCACCTCGTTAAGCTATGATTTCGGCGGCAGCGACTTCGCCGTCAGCGCAGCCTACACCAGCTCCGACCGTACCAACGATCAGAACCTGCTGGCCCGCGGCCAGGGTTCGAAAGCGGAAGCCTGGGCGACCGGCCTGAAATATGACGCCAACAATATCTACCTGGCGACCATGTACTCTGAAACCCGCAAGATGACCCCGATCAGCGGCGGCTTTGCCAACAAAGCGCAGAACTTTGAAGCGGTGGCGCAGTATCAGTTCGACTTCGGTCTGCGTCCGTCCCTCGGCTATGTGCTGTCGAAAGGGAAGGATATCGAAGGGGTGGGGAGTGAAGATCTGGTTAACTACATCGACGTGGGCCTGACCTATTACTTCAACAAAAACATGAACGCCTTC…	ACCCACTACGGTCGCGTATGTCCGATCGAAACGCCTGAAGGTCCGAACATCGGTCTGATTAACTCCCTGTCCGTGTACGCGCAGACCAACGAATATGGCTTCCTTGAGACGCCGTATCGTAAAGTGACCAACGGTGTGGTTACTGACGAAATTCACTACCTGTCTGCTATCGAAGAAGGCAACTACGTTATCGCTCAGGCGAACTCCAACCTGGATGAAAACGGCCACTTCGTAGAAGATCTGGTTACCTGCCGTAGCAAAGGCGAATCCAGCTTGTTCAGCCGCGACCAGGTTGACTACATGGACGTATCCACCCAGCAGGTGGTATCCGTCGGTGCGTCCCTGATCCCGTTCCTGGAACACGATGACGCCAACCGTGCATTGATGGGTGCGAACATG…	ATGGTGGCGCCGGCCGATCTTGAGCCGCCTCCGGCGGCGCAGCCTGTCGTGGAGCCCGTTGTTGAACCCGAACCTGAGCCGGAGCCAGAGGTAGTGCCTGAACCGCCGAAAGAGGCGCCGGTGGTGATCCATAAACCGGAACCTAAGCCGAAGCCCAAACCTAAACCCAAGCCTAAGCCGGAGAAAAAGGTTGAACAGCCGAAGCGGGAAGTGAAGCCGGCAGCAGAGCCGCGTCCGGCCTCGCCGTTTGAAAACAACAATACGGCGCCGGCGCGTACAGCGCCAAGTACCTCGACCGCAGCGGCTAAACCCACCGTTACTGCTCCGAGCGGCCCGCGGGCGATCAGCCGCGTTCAGCCGTCCTATCCGGCGCGCGCTCAGGCGCTGCGCATTGAAGGG…
ERR315157	Singleton	N38	Unknown	5	5	1	1	9	6	New	AACCTGAAGTGGGACGAAGTTGGTGTTGACGTTGTTGCTGAAGCAACCGGTATCTTCCTGACCGACGAAACCGCTCGTAAACACATCACCGCTGGCGCGAAAAAAGTCGTTCTGACTGGCCCGTCCAAAGACAACACTCCGATGTTCGTTCGCGGCGCTAACTTCGACGCTTACGCTGGCCAGGACATCGTTTCCAACGCTTCCTGCACCACCAACTGCCTGGCGCCGCTGGCTAAAGTTATCAACGACAACTTCGGTATCGTTGAAGGCCTGATGACCACCGTCCACGCTACCACCGCTACTCAGAAAACCGTTGATGGCCCGTCTCACAAAGACTGGCGCGGCGGCCGCGGCGCAGCTCAAAACATCATCCCGTCCTCTACCGGCGCTGCTAAAGCA…	GGCATGATCACCTTCCTGGATACCCCGGGCCACGCCGCGTTTACCTCCATGCGTGCTCGTGGCGCGCAGGCGACGGATATCGTGGTTCTGGTGGTGGCGGCAGACGACGGCGTGATGCCGCAGACTATCGAAGCTATCCAGCACGCTAAAGCGGCGCAGGTACCGGTGGTAGTAGCGGTGAACAAGATCGATAAGCCAGAAGCCGATCCGGATCGCGTGAAGAACGAACTGTCCCAGTACGGCATCCTGCCGGAAGAGTGGGGCGGCGAGAGCCAGTTCGTCCACGTTTCCGCGAAAGCGGGTACCGGCATCGACGAC	GGCGCGGATGTAGTGCTGATCTCCGCGGGCGTGGCGCGTAAGCCCGGCATGGATCGTTCCGACCTGTTTAATGTGAATGCGGGTATCGTGAAGAACCTCGTGCAGCAGATTGCCAAAACCTGCCCGCAGGCCTGCATCGGCATTATCACCAACCCGGTGAATACCACCGTGGCTATCGCCGCCGAAGTACTGAAAAAAGCCGGCGTGTACGATAAAAACAAACTGTTCGGCGTTACCACGCTGGACATCATCCGTTCCAATACCTTTGTGGCGGAGCTGAAAGGTAAATCGGCAACCGAGGTGGAAGTCCCGGTCATTGGTGGTCACTCCGGGGTCACCATTCTGCCTTTACTGTCGCAGATCCCCGGCGTCAGCTTTAGCGATCAGGAAATTGCCGAC…	GAGTCCAACGGTAAGTATGTTGACCGTAACGGCCACGCGGTAGACTACCAGACTGGCCCAATCATCTGGGGTGAGCCGGGCACCAACGGTCAGCACGCGTTCTACCAGCTGATCCACCAGGGCACCAAAATGGTACCGTGCGATTTCATCGCTCCGGCTATCACCCACAACCCGCTGTCTGACCACCATCAGAAACTGCTGTCTAACTTCTTCGCCCAGACCGAGGCCCTGGCCTTTGGTAAATCCCGCGAAGTGGTTGAGCAGGAATATCGCGATCAGGGTAAAGACCCGGCGACCCTGGAGCACGTGGTGCCGTTCAAAGTGTTCGAAGGTAACCGCCCGACTAACTCCATCCTGCTGCGTGAGATCACCCCGTTCAGCCTCGGGGCGCTGATTGCC…	GTCGGCACCTCGTTAAGCTATGATTTCGGCGGCAGCGACTTCGCCGTCAGCGCGGCCTACACCAGCTCCGACCGTACCAACGATCAGAACCTGCTGGCCCGCGGCCAGGGTTCGAAAGCGGAAGCCTGGGCGACCGGCCTGAAATATGACGCCAACAATATCTACCTGGCGACCATGTACTCTGAAACCCGCAAGATGACCCCGATCAGCGGCGGCTTTGCCAACAAAGCGCAGAACTTTGAAGCGGTGGCGCAGTATCAGTTCGACTTCGGTCTGCGTCCGTCCCTCGGCTATGTGCTGTCGAAAGGGAAGGATATCGAAGGGGTGGGGAGTGAAGATCTGGTTAACTACATCGACGTGGGCCTGACCTACTACTTCAACAAAAACATGAACGCCTTC…	ACCCACTACGGTCGCGTATGTCCGATCGAAACGCCTGAAGGTCCGAACATCGGTCTGATTAACTCCCTGTCCGTGTACGCGCAGACCAACGAATATGGCTTCCTTGAGACGCCGTATCGTAAAGTGACCGACGGTGTGGTTACTGACGAAATTCACTACCTGTCTGCTATCGAAGAAGGCAACTACGTTATTGCTCAGGCGAACTCCAACCTGGATGAAAACGGCCACTTCGTAGAAGATCTGGTTACCTGCCGTAGCAAAGGCGAATCCAGCTTGTTCAGCCGCGACCAGGTTGACTACATGGACGTATCCACCCAGCAGGTGGTATCCGTCGGTGCGTCCCTGATCCCGTTCCTGGAACACGATGACGCCAACCGTGCATTGATGGGTGCGAACATG…	ATGGTGGCGCCGGCCGATCTTGAGCCGCCTCCGGGGGCGCAGCCTGTCGTGGAGCCCGTTGTTGAACCCGAACCTGAGCCGGAGCCAGAGGTAGCGCCTGAACCGCCGAAAGAGGCGCCGGTGGTGATCCATAAACCGGAACCTAAGCCGAAGCCCAAACCTAAACCGGAGAAAAAGGTTGAACAGCCGAAGCGGGAAGTGAAGCCGGCAGCAGAGCCGCGTCCGGCCTCGCCGTTTGAAAACAACAATACGGCGCCGGCGCGTACAGCGCCAAGTACCTCGACCGCAGCGGCTAAACCCACCGTTACTGCTCCGAGCGGCCCGCGGGCGATCAGCCGCGTTCAGCCGTCCTATCCGCCGCGCGCTCAGGCGCTGCGCATTGAAGGGACGGTACGGGTG…
ERR315158	Singleton	107		2	1	2	17	27	1	39	AACCTGAAGTGGGACGAAGTTGGTGTTGACGTTGTTGCTGAAGCAACCGGTATCTTCCTGACCGACGAAACCGCTCGTAAACACATCACCGCTGGCGCGAAAAAAGTCGTTCTGACTGGCCCGTCCAAAGACAACACTCCGATGTTCGTTCGCGGCGCTAACTTCGACGCTTACGCTGGCCAGGACATCGTTTCCAACGCTTCCTGCACCACCAACTGCCTGGCGCCGCTGGCTAAAGTTATCAACGACAACTTCGGTATCGTTGAAGGCCTGATGACCACCGTCCACGCTACCACCGCTACTCAGAAAACCGTTGATGGCCCGTCTCACAAAGACTGGCGCGGCGGCCGCGGCGCAGCTCAGAACATCATCCCGTCCTCTACCGGCGCTGCTAAAGCA…	GGCATGATCACCTTCCTGGATACCCCGGGCCACGCCGCGTTTACCTCCATGCGTGCTCGTGGCGCGCAGGCGACGGATATCGTGGTTCTGGTGGTGGCGGCAGACGACGGCGTGATGCCGCAGACTATCGAAGCTATCCAGCACGCTAAAGCGGCGCAGGTACCGGTGGTAGTGGCGGTGAACAAGATCGATAAGCCAGAAGCCGATCCGGATCGCGTGAAGAACGAACTGTCCCAGTACGGCATCCTGCCGGAAGAGTGGGGCGGCGAGAGCCAGTTCGTCCACGTTTCCGCGAAAGCGGGTACCGGCATCGACGAC	GGCGCGGATGTAGTGCTGATCTCCGCGGGCGTGGCGCGTAAGCCCGGCATGGATCGTTCCGACCTGTTTAATGTGAATGCGGGTATCGTGAAGAACCTCGTGCAGCAGATTGCCAAAACCTGCCCGCAGGCCTGCATCGGCATTATCACCAACCCGGTGAATACCACCGTGGCTATCGCCGCCGAAGTACTGAAAAAAGCCGGCGTGTACGATAAAAACAAACTGTTCGGCGTTACCACGCTGGACATCATCCGTTCCAATACCTTTGTGGCGGAGCTGAAAGGTAAATCGGCAACCGAGGTGGAAGTCCCGGTCATTGGTGGTCACTCCGGGGTCACCATTCTGCCTTTACTGTCGCAGATCCCCGGCGTCAGCTTTAGCGATCAGGAAATTGCCGAC…	GAGTCCAACGGTAAGTATGTTGACCGTAACGGCCACGCGGTAGACTACCAGACTGGCCCAATCATCTGGGGTGAGCCGGGCACCAACGGTCAGCACGCGTTCTACCAGCTGATCCACCAGGGCACCAAAATGGTACCGTGCGATTTCATCGCTCCGGCTATCACCCACAACCCGCTGTCTGACCACCATCAGAAACTGCTGTCTAACTTCTTCGCCCAGACCGAGGCCCTGGCCTTTGGTAAATCCCGCGAAGTGGTTGAGCAGGAATATCGCGATCAGGGTAAAGACCCGGCGACTCTGGAGCACGTGGTGCCGTTCAAAGTGTTCGAAGGTAACCGCCCGACTAACTCCATCCTGCTGCGTGAGATCACCCCGTTCAGCCTCGGGGCGCTGATTGCC…	GTCGGCACCTCGTTAAGCTATGATTTCGGCGGCAGCGACTTCGCCGTCAGCGCAGCCTACACCAGCTCCGACCGTACCAACGATCAGAACCTGCTGGCCCGCGGCCAGGGTTCGAAAGCGGAAGCCTGGGCGACCGGCCTGAAATATGACGCCAACAATATCTACCTGGCGACCATGTACTCTGAAACCCGCAAGATGACCCCGATCAGCGGCGGCTTTGCCAACAAGGCGCAGAACTTTGAAGCGGTGGCGCAGTATCAGTTCGACTTCGGTCTGCGTCCGTCCCTCGGCTATGTGCTGTCGAAAGGGAAGGATATCGAAGGGGTGGGGAGTGAAGATCTGGTTAACTACATCGACGTGGGCCTGACCTACTACTTCAACAAAAACATGAACGCCTTC…	ACCCACTACGGTCGCGTATGTCCGATCGAAACGCCTGAAGGTCCGAACATCGGTCTGATTAACTCCCTGTCCGTGTACGCGCAGACCAACGAATATGGCTTCCTTGAGACGCCGTATCGTAAAGTGACCAACGGTGTGGTTACTGACGAAATTCACTACCTGTCTGCTATCGAAGAAGGCAACTACGTTATCGCTCAGGCGAACTCCAACCTGGATGAAAACGGCCACTTCGTAGAAGATCTGGTTACCTGCCGTAGCAAAGGCGAATCCAGCTTGTTCAGCCGCGACCAGGTTGACTACATGGACGTATCCACCCAGCAGGTGGTATCCGTCGGTGCGTCCCTGATCCCGTTCCTGGAACACGATGACGCCAACCGTGCATTGATGGGTGCGAACATG…	ATGGTGGCGCCGGCCGATCTTGAGCCGCCTCCGGCGGCGCAGCCTGTCGTGGAGCCCGTTGTTGAACCCGAACCTGAGCCGGAGCCAGAGGTAGCGCCTGAACCGCCGAAAGAGGCGCCGGTGGTGATCCATAAACCGGAACCTAAGCCGAAGCCCAAACCTAAACCCAAGCCTAAGCCGGAGAAAAAGGTTGAACAGCCGAAGCGGGAAGTGAAGCCGGCAGCTGAGCCGCGTCCGGCCTCGCCGTTTGAAAACAACAATACGGCGCCGGCGCGTACAGCGCCAAGCACCTCGACCGCAGCGGCTAAACCCACCGTTACTGCTCCGAGCGGCCCGCGGGCGATCAGCCGCGTTCAGCCGTCCTATCCGGCGCGCGCTCAGGCGCTGCGCATTGAAGGG…
ERR315159	Singleton	101		2	6	1	5	4	1	6	AACCTGAAGTGGGACGAAGTTGGTGTTGACGTTGTTGCTGAAGCAACCGGTATCTTCCTGACCGACGAAACCGCTCGTAAACACATCACCGCTGGCGCGAAAAAAGTCGTTCTGACTGGCCCGTCCAAAGACAACACTCCGATGTTCGTTCGCGGCGCTAACTTCGACGCTTACGCTGGCCAGGACATCGTTTCCAACGCTTCCTGCACCACCAACTGCCTGGCGCCGCTGGCTAAAGTTATCAACGACAACTTCGGTATCGTTGAAGGCCTGATGACCACCGTCCACGCTACCACCGCTACTCAGAAAACCGTTGATGGCCCGTCTCACAAAGACTGGCGCGGCGGCCGCGGCGCAGCTCAGAACATCATCCCGTCCTCTACCGGCGCTGCTAAAGCA…	GGCATGATCACCTTCCTGGATACCCCGGGCCACGCCGCGTTTACCTCCATGCGTGCTCGTGGCGCGCAGGCGACGGATATCGTGGTTCTGGTGGTGGCGGCAGACGACGGCGTGATGCCGCAGACTATCGAAGCTATCCAGCACGCTAAAGCGGCGCAGGTACCGGTGGTAGTGGCGGTGAACAAGATCGATAAGCCAGAAGCCGATCCGGATCGCGTGAAGAACGAACTGTCCCAGTACGGCATCCTGCCGGAAGAGTGGGGCGGCGAGAGCCAGTTCGTCCACGTTTCCGCGAAAGCCGGTACCGGCATCGACGAC	GGCGCGGATGTAGTGCTGATCTCCGCGGGCGTGGCGCGTAAGCCCGGCATGGATCGTTCCGACCTGTTTAATGTGAATGCGGGTATCGTGAAGAACCTCGTGCAGCAGATTGCCAAAACCTGCCCGCAGGCCTGCATCGGCATTATCACCAACCCGGTGAATACCACCGTGGCTATCGCCGCCGAAGTACTGAAAAAAGCCGGCGTGTACGATAAAAACAAACTGTTCGGCGTTACCACGCTGGACATCATCCGTTCCAATACCTTTGTGGCGGAGCTGAAAGGTAAATCGGCAACCGAGGTGGAAGTCCCGGTCATTGGTGGTCACTCCGGGGTCACCATTCTGCCTTTACTGTCGCAGATCCCCGGCGTCAGCTTTAGCGATCAGGAAATTGCCGAC…	GAGTCCAACGGTAAGTATGTTGACCGTAACGGCCACGCGGTAGACTACCAGACTGGCCCAATCATCTGGGGGGAGCCGGGCACCAACGGTCAGCACGCGTTCTACCAGCTGATCCACCAGGGCACCAAAATGGTACCGTGCGATTTCATCGCTCCGGCTATCACCCACAACCCGCTGTCTGACCACCATCAGAAACTGCTGTCTAACTTCTTCGCCCAGACCGAGGCCCTGGCCTTTGGTAAATCCCGCGAAGTGGTTGAGCAGGAATATCGCGATCAGGGTAAAGACCCGGCGACCCTGGAGCACGTGGTGCCGTTCAAAGTGTTCGAAGGTAACCGCCCGACTAACTCCATCCTGCTGCGTGAGATCACCCCGTTCAGCCTCGGGGCGCTGATTGCC…	GTCGGCACCTCGTTAAGCTATGATTTCGGCGGCAGCGACTTCGCCGTCAGCGCAGCCTACACCAGCTCCGACCGTACCAACGATCAGAACCTGCTGGCCCGCGGCCAGGGTTCGAAAGCGGAAGCCTGGGCGACCGGCCTGAAATATGACGCCAACAATATCTACCTGGCGACCATGTACTCTGAAACCCGCAAGATGACCCCGATCAGCGGCGGCTTTGCCAACAAAGCGCAGAACTTTGAAGCGGTGGCGCAGTATCAGTTCGACTTCGGTCTGCGTCCGTCCCTCGGCTATGTGCTGTCGAAAGGGAAGGATATCGAAGGGGTGGGAAGTGAGGATCTGGTTAACTACATTGACGTGGGCCTGACCTACTACTTCAACAAAAACATGAACGCCTTC…	ACCCACTACGGTCGCGTATGTCCGATCGAAACGCCTGAAGGTCCGAACATCGGTCTGATTAACTCCCTGTCCGTGTACGCGCAGACCAACGAATATGGCTTCCTTGAGACGCCGTATCGTAAAGTGACCAACGGTGTGGTTACTGACGAAATTCACTACCTGTCTGCTATCGAAGAAGGCAACTACGTTATCGCTCAGGCGAACTCCAACCTGGATGAAAACGGCCACTTCGTAGAAGATCTGGTTACCTGCCGTAGCAAAGGCGAATCCAGCTTGTTCAGCCGCGACCAGGTTGACTACATGGACGTATCCACCCAGCAGGTGGTATCCGTCGGTGCGTCCCTGATCCCGTTCCTGGAACACGATGACGCCAACCGTGCATTGATGGGTGCGAACATG…	ATGGTGGCGCCGGCCGATCTTGAGCCGCCTCCGGCGGCGCAGCCTGTCGTGGAGCCCGTTGTTGAACCCGAACCTGAGCCGGAGCCAGAGGTAGTGCCTGAACCGCCGAAAGAGGCGCCGGTGGTGATCCATAAACCGGAACCTAAGCCGAAGCCCAAACCTAAACCCAAGCCTAAGCCGGAGAAAAAGGTTGAACAGCCGAAGCGGGAAGTGAAGCCGGCAGCAGAGCCGCGTCCGGCCTCGCCGTTTGAAAACAACAATACGGCGCCGGCGCGTACAGCGCCAAGTACCTCGACCGCAGCGGCTAAACCCACCGTTACTGCTCCGAGCGGCCCGCGGGCGATCAGCCGCGTTCAGCCGTCCTATCCAGCGCGCGCTCAGGCGCTGCGCATAGAAGGG…
ERR315160	Singleton	N7	Novel ST	2	1	5	2	7	1	91	AACCTGAAGTGGGACGAAGTTGGTGTTGACGTTGTTGCTGAAGCAACCGGTATCTTCCTGACCGACGAAACCGCTCGTAAACACATCACCGCTGGCGCGAAAAAAGTCGTTCTGACTGGCCCGTCCAAAGACAACACTCCGATGTTCGTTCGCGGCGCTAACTTCGACGCTTACGCTGGCCAGGACATCGTTTCCAACGCTTCCTGCACCACCAACTGCCTGGCGCCGCTGGCTAAAGTTATCAACGACAACTTCGGTATCGTTGAAGGCCTGATGACCACCGTCCACGCTACCACCGCTACTCAGAAAACCGTTGATGGCCCGTCTCACAAAGACTGGCGCGGCGGCCGCGGCGCAGCTCAGAACATCATCCCGTCCTCTACCGGCGCTGCTAAAGCA…	GGCATGATCACCTTCCTGGATACCCCGGGCCACGCCGCGTTTACCTCCATGCGTGCTCGTGGCGCGCAGGCGACGGATATCGTGGTTCTGGTGGTGGCGGCAGACGACGGCGTGATGCCGCAGACTATCGAAGCTATCCAGCACGCTAAAGCGGCGCAGGTACCGGTGGTAGTGGCGGTGAACAAGATCGATAAGCCAGAAGCCGATCCGGATCGCGTGAAGAACGAACTGTCCCAGTACGGCATCCTGCCGGAAGAGTGGGGCGGCGAGAGCCAGTTCGTCCACGTTTCCGCGAAAGCGGGTACCGGCATCGACGAC	GGCGCGGATGTAGTGCTGATCTCCGCGGGCGTGGCGCGTAAGCCCGGCATGGATCGTTCCGACCTGTTTAATGTGAATGCGGGTATCGTGAAGAACCTCGTGCAGCAGATTGCCAAAACCTGCCCGCAGGCCTGCATAGGCATTATCACCAACCCGGTGAATACCACCGTGGCTATCGCCGCCGAAGTACTGAAAAAAGCCGGCGTGTACGATAAAAACAAACTGTTCGGCGTTACCACGCTGGACATCATCCGTTCCAATACCTTTGTGGCGGAGCTGAAAGGTAAATCGGCAACCGAGGTGGAAGTCCCGGTCATTGGTGGTCACTCCGGGGTCACCATTCTGCCTTTACTGTCGCAGATCCCCGGCGTCAGCTTTAGCGATCAGGAAATTGCCGAC…	GAGTCCAACGGTAAGTATGTTGACCGTAACGGCCACGCGGTAGACTACCAGACTGGCCCAATCATCTGGGGTGAGCCGGGAACCAACGGTCAGCACGCGTTCTACCAGCTGATCCACCAGGGCACCAAAATGGTACCGTGCGATTTCATCGCTCCGGCTATCACCCACAACCCGCTGTCTGACCACCATCAGAAACTGCTGTCTAACTTCTTCGCCCAGACCGAGGCCCTGGCCTTTGGTAAATCCCGCGAAGTGGTTGAGCAGGAATATCGCGATCAGGGTAAAGACCCGGCGACCCTGGAGCACGTGGTGCCGTTCAAAGTGTTCGAAGGTAACCGCCCGACTAACTCCATCCTGCTGCGTGAGATCACCCCGTTCAGCCTCGGGGCGCTGATTGCC…	GTCGGCACCTCGTTAAGCTATGATTTCGGCGGCAGCGACTTCGCCGTCAGCGCAGCCTACACCAGCTCCGACCGTACCAACGATCAGAACCTGCTGGCCCGCGGCCAGGGTTCGAAAGCGGAAGCCTGGGCGACCGGCCTGAAATATGACGCCAACAATATCTACCTGGCGACCATGTACTCTGAAACCCGCAAAATGACCCCGATCAGCGGCGGCTTTGCCAACAAAGCGCAGAACTTTGAAGCGGTGGCGCAGTATCAGTTCGACTTCGGTCTGCGTCCGTCCCTCGGCTATGTGCTGTCGAAAGGGAAGGATATCGAAGGGGTGGGGAGTGAGGATCTGGTTAACTACATTGACGTGGGCCTGACCTACTACTTCAACAAAAACATGAACGCCTTC…	ACCCACTACGGTCGCGTATGTCCGATCGAAACGCCTGAAGGTCCGAACATCGGTCTGATTAACTCCCTGTCCGTGTACGCGCAGACCAACGAATATGGCTTCCTTGAGACGCCGTATCGTAAAGTGACCAACGGTGTGGTTACTGACGAAATTCACTACCTGTCTGCTATCGAAGAAGGCAACTACGTTATCGCTCAGGCGAACTCCAACCTGGATGAAAACGGCCACTTCGTAGAAGATCTGGTTACCTGCCGTAGCAAAGGCGAATCCAGCTTGTTCAGCCGCGACCAGGTTGACTACATGGACGTATCCACCCAGCAGGTGGTATCCGTCGGTGCGTCCCTGATCCCGTTCCTGGAACACGATGACGCCAACCGTGCATTGATGGGTGCGAACATG…	ATGGTGGCGCCGGCCGATCTTGAGCCGCCTCCGGCGGCGCAGCCTGTCGTGGAGCCCGTTGTTGAACCCGAACCTGAGCCGGAGCCAGAGGTAGCGCCTGAACCGCCGAAAGAGGCGCCGGTGGTGATCCATAAACCGGAACCTAAGCCGAAGCCCAAACCTAAACCCAAGCCTAAGCCGGAGAAAAAGGTTGAACAGCCGAAGCGGGAAGTGAAGCCGGCAGCAGAGCCGCGTCCGGCCTCGCCGTTTGAAAACAACAATACGGCGCCGGCGCGTACAGCGCCAAGCACCTCGACAGCAGCGGCTAAACCCACCGTTACTGCTCCAAGCGGCCCGCGGGCGATCAGCCGCGTTCAGCCGTCCTATCCGCCGCGCGCTCAGGCGCTGCGCATTGAAGGG…
ERR315161	Singleton	N24	Novel ST	16	24	21	53	47	60	103	AACCTGAAGTGGGACGAAGTTGGTGTTGACGTTGTTGCTGAAGCAACCGGTATCTTCCTGACCGACGAAACCGCTCGTAAACACATCACCGCTGGCGCGAAAAAAGTCGTTCTGACTGGCCCGTCCAAAGACAACACCCCGATGTTCGTTCGCGGCGCTAACTTCGAAACTTACGCTGGCCAGGACATCGTTTCCAACGCTTCCTGCACCACCAACTGCCTGGCACCGCTGGCTAAAGTTATCAACGACAACTTCGGTATCGTTGAAGGCCTGATGACCACCGTCCACGCGACCACCGCGACTCAGAAAACCGTTGATGGCCCGTCTCACAAAGACTGGCGCGGCGGCCGCGGCGCAGCTCAGAACATCATCCCGTCCTCTACCGGTGCTGCTAAAGCA…	GGCATGATCACCTTCCTGGACACCCCGGGCCACGCCGCGTTTACCTCCATGCGTGCTCGTGGTGCGCAGGCGACGGATATCGTGGTTCTGGTGGTGGCGGCAGACGACGGCGTGATGCCGCAGACCATCGAAGCTATCCAGCACGCTAAAGCGGCGCAGGTACCGGTGGTGGTTGCGGTGAACAAAATCGATAAGCCAGAAGCTGATCCGGATCGCGTGAAGAATGAACTGTCCCAGTACGGCATCCTGCCGGAAGAGTGGGGCGGCGAGAGCCAGTTCGTCCACGTTTCCGCGAAAGCCGGTACCGGCATCGACGAC	GGCGCTGATGTGGTGCTGATCTCCGCGGGCGTAGCGCGTAAGCCCGGCATGGATCGTTCCGACCTGTTTAATGTGAATGCCGGCATCGTTAAGAACCTGGTGCAGCAGATTGCCAAAACCTGCCCACAGGCCTGCATCGGTGTTATCACCAACCCGGTGAATACCACCGTGGCTATCGCCGCCGAAGTGCTGAAAAAAGCCGGCGTGTACGATAAAAACAAGCTGTTCGGCGTCACCACGCTGGACATTATCCGCTCCAATACCTTTGTCGCTGAGCTGAAAGGTAAATCGGCAACCGAGGTGGAAGTCCCGGTCATTGGTGGTCACTCCGGCGTCACCATTCTGCCATTATTGTCGCAGATCCCGGGCGTCAGCTTCAGCGATCAGGAAGTGGCCGAT…	GAGTCCAACGGTAAGTATGTTGACCGTAACGGCCACGCGGTAGACTACCAGACTGGCCCGATTATCTGGGGTGAGCCGGGCACCAACGGTCAGCACGCGTTCTACCAGCTGATCCACCAGGGCACCAAAATGGTACCGTGCGATTTCATCGCCCCAGCTATCACCCACAACCCGCTGTCCGACCATCATCCGAAGCTGCTGTCCAACTTCTTCGCTCAGACCGAGGCCCTGGCTTTCGGTAAATCCCGTGAAGTGGTCGAGCAGGAATACCGCGATCAGGGTAAAGATCCGGCGACCCTGGAGCACGTGGTGCCGTTCAAAGTGTTTGAAGGCAACCGTCCGACGAACTCCATCCTGCTGCGTGAAATCACCCCGTTCAGCCTGGGGGCGTTGATTGCC…	GTTGGCACCTCATTAAGCTATGATTTCGGCGGCAGCGACTTCGCCGTCAGCGCGGCCTACACCAGCTCCGACCGTACCAACGATCAGAACCTGCTGGCCCGCGGCCAGGGTTCGAAAGCGGAAGCCTGGGCGACCGGCCTGAAATATGACGCCAACAATATCTACCTGGCGACCATGTATTCTGAGACCCGCAAAATGACCCCGATCAGCGGCGGTTTTGCCAACAAAGCGCAGAACTTTGAAGCGGTGGCGCAGTATCAGTTCGACTTCGGTCTGCGTCCGTCCCTCGGCTATGTGCTGTCGAAAGGGAAGGATATCGAAGGGGTGGGTAGCGAAGATCTGGTTAACTACATTGACGTGGGCCTGACCTACTACTTCAACAAAAACATGAACGCCTTC…	ACGCACTACGGTCGCGTATGTCCAATCGAAACGCCTGAAGGTCCGAACATCGGTCTGATCAACTCCCTGTCCGTGTACGCACAGACTAACGAATACGGTTTCCTTGAGACCCCGTATCGTAAAGTGACCGACGGTGTGGTTACCGATGAAATTCACTACCTGTCTGCTATCGAAGAAGGCAACTACGTTATTGCTCAGGCGAACTCCAACCTGGATGAAAACGGCCACTTCGTAGAAGATCTGGTTACCTGCCGTAGCAAAGGCGAATCCAGCTTGTTCAGCCGCGACCAGGTTGACTACATGGACGTATCCACCCAGCAGGTGGTATCCGTCGGTGCGTCCCTGATCCCGTTCCTGGAGCACGATGACGCCAACCGTGCATTGATGGGTGCGAACATG…	ATGGTCGCGCCGGCCGATCTTGAACCGCCCCCGGCGGCACAGCCAGTCGTGGAGCCCGTTGTCGAACCTGATCCTGAGCCGGAACCAGAGGTGGTGCCTGAACCGCCGAAAGAAGCGCCGGTGGTGATCCATAAACCGGAACCGAAGCCGAAGCCTAAACCCAAACCGAAACCCAAGCCGGAGAAAAAGGTTGAGCAGCCGAAGCGGGACGTGAAGCCGGCAGCAGAGCCGCGTCCGGCCTCGCCGTTTGAAAACAACAACACGACGCCAGCGCGCACCGCGCCAAGCACCTCGACCGCGGCCGCCAAACCCACCGTTACTGCCCCGAGCGGCCCGCGGGCGATCAGCCGTGTCCAGCCGACCTATCCGGCCCGCGCCCAGGCGCTGCGCATCGAAGGG…
ERR315108	Singleton	147		3	4	6	1	7	4	38	AACCTGAAGTGGGACGAAGTTGGTGTTGACGTTGTTGCTGAAGCAACCGGTATCTTCCTGACCGACGAAACCGCTCGTAAACACATCACCGCTGGCGCGAAAAAAGTCGTTCTGACTGGCCCGTCCAAAGACAACACTCCGATGTTCGTTCGCGGCGCTAACTTCGACGCTTACGCTGGCCAGGACATCGTTTCCAACGCTTCCTGCACCACTAACTGCCTGGCGCCGCTGGCTAAAGTTATCAACGACAACTTCGGTATCGTTGAAGGCCTGATGACCACCGTCCACGCTACCACCGCTACTCAGAAAACCGTTGATGGCCCGTCTCACAAAGACTGGCGCGGCGGCCGCGGCGCAGCTCAGAACATCATCCCGTCCTCTACCGGCGCTGCTAAAGCA…	GGCATGATCACCTTCCTGGATACCCCGGGCCACGCCGCGTTTACCTCCATGCGTGCTCGTGGCGCACAGGCGACGGATATTGTGGTTCTGGTGGTGGCGGCAGACGACGGCGTGATGCCACAGACTATCGAAGCTATCCAGCACGCTAAAGCGGCGCAGGTACCGGTGGTAGTGGCGGTGAACAAGATCGATAAGCCAGAAGCCGATCCGGATCGCGTGAAGAACGAACTGTCCCAGTACGGCATCCTGCCGGAAGAGTGGGGCGGCGAGAGCCAGTTTGTCCACGTTTCCGCGAAAGCGGGTACCGGCATCGACGAC	GGCGCGGATGTAGTGCTGATCTCCGCGGGCGTGGCGCGTAAGCCCGGCATGGATCGTTCCGACCTGTTTAATGTGAATGCGGGTATCGTGAAGAACCTCGTGCAGCAGATTGCCAAAACCTGCCCGCAGGCCTGCATCGGCATTATCACCAACCCGGTGAATACCACCGTGGCTATTGCCGCCGAAGTACTGAAAAAAGCCGGCGTGTACGATAAAAACAAACTGTTCGGCGTTACCACGCTGGACATCATCCGTTCCAATACCTTTGTGGCTGAGCTGAAAGGTAAATCGGCAACCGAGGTGGAAGTCCCGGTCATTGGTGGTCACTCCGGGGTCACCATTCTGCCTTTACTGTCGCAGATCCCCGGCGTCAGCTTTAGCGATCAGGAAATTGCCGAC…	GAGTCCAACGGTAAGTATGTTGACCGTAACGGCCACGCGGTAGACTACCAGACTGGCCCAATCATCTGGGGTGAGCCGGGCACCAACGGTCAGCACGCGTTCTACCAGCTGATCCACCAGGGCACCAAAATGGTACCGTGCGATTTCATCGCTCCGGCTATCACCCACAACCCGCTGTCTGACCACCATCAGAAACTGCTGTCTAACTTCTTCGCCCAGACCGAGGCCCTGGCCTTTGGTAAATCCCGCGAAGTGGTTGAGCAGGAATATCGCGATCAGGGTAAAGACCCGGCGACCCTGGAGCACGTGGTGCCGTTCAAAGTGTTCGAAGGTAACCGCCCGACTAACTCCATCCTGCTGCGTGAGATCACCCCGTTCAGCCTCGGGGCGCTGATTGCC…	GTCGGCACCTCGTTAAGCTATGATTTCGGCGGCAGCGACTTCGCCGTCAGCGCAGCCTACACCAGCTCCGACCGTACCAACGATCAGAACCTGCTGGCCCGCGGCCAGGGTTCGAAAGCGGAAGCCTGGGCGACCGGCCTGAAATATGACGCCAACAATATCTACCTGGCGACCATGTACTCTGAAACCCGCAAAATGACCCCGATCAGCGGCGGCTTTGCCAACAAAGCGCAGAACTTTGAAGCGGTGGCGCAGTATCAGTTCGACTTCGGTCTGCGTCCGTCCCTCGGCTATGTGCTGTCGAAAGGGAAGGATATCGAAGGGGTGGGGAGTGAGGATCTGGTTAACTACATTGACGTGGGCCTGACCTACTACTTCAACAAAAACATGAACGCCTTC…	ACCCACTACGGTCGCGTATGTCCGATCGAAACGCCTGAAGGTCCGAACATCGGTCTGATTAACTCCCTGTCCGTGTACGCGCAGACCAACGAATATGGCTTCCTTGAGACGCCGTATCGTAAAGTGACCGACGGTGTGGTTACTGACGAAATTCACTACCTGTCTGCTATCGAAGAAGGCAACTACGTTATCGCTCAGGCGAACTCCAACCTGGATGAAAACGGCCACTTCGTAGAAGATCTGGTTACCTGCCGTAGCAAAGGCGAATCCAGCTTGTTCAGCCGCGACCAGGTTGACTACATGGACGTATCCACCCAGCAGGTGGTATCCGTCGGTGCGTCCCTGATCCCGTTCCTGGAACACGATGACGCCAACCGTGCATTGATGGGTGCGAACATG…	ATGGTGGCGCCGGCCGATCTTGAGCCGCCTCCGGCGGCGCAGCCTGTCGTGGAGCCCGTTGTTGAACCCGAACCTGAGCCGGAGCCAGAGGTAGTGCCTGAACCGCCGAAAGAGGCGCCGGTGGTGATCCATAAACCGGAACCTAAGCCGAAGCCCAAACCTAAACCCAAGCCTAAGCCGGAGAAAAAGGTTGAACAGCCGAAGCGGGAAGTGAAGCCGGCTGCAGAGCCGCGTCCGGCCTCGCCGTTTGAAAACAACAATACGGCGCCGGCGCGTACAGCGCCAAGCACCTCGACAGCAGCGGCTAAACCCACCGTTACTGCTCCGAGCGGCCCGCGGGCGATCAGCCGCGTTCAGCCGTCCTATCCGGCGCGCGCTCAGGCGCTGCGCATTGAAGGG…
ERR315162	Singleton	471		3	1	1	68	4	1	39	AACCTGAAGTGGGACGAAGTTGGTGTTGACGTTGTTGCTGAAGCAACCGGTATCTTCCTGACCGACGAAACCGCTCGTAAACACATCACCGCTGGCGCGAAAAAAGTCGTTCTGACTGGCCCGTCCAAAGACAACACTCCGATGTTCGTTCGCGGCGCTAACTTCGACGCTTACGCTGGCCAGGACATCGTTTCCAACGCTTCCTGCACCACTAACTGCCTGGCGCCGCTGGCTAAAGTTATCAACGACAACTTCGGTATCGTTGAAGGCCTGATGACCACCGTCCACGCTACCACCGCTACTCAGAAAACCGTTGATGGCCCGTCTCACAAAGACTGGCGCGGCGGCCGCGGCGCAGCTCAGAACATCATCCCGTCCTCTACCGGCGCTGCTAAAGCA…	GGCATGATCACCTTCCTGGATACCCCGGGCCACGCCGCGTTTACCTCCATGCGTGCTCGTGGCGCGCAGGCGACGGATATCGTGGTTCTGGTGGTGGCGGCAGACGACGGCGTGATGCCGCAGACTATCGAAGCTATCCAGCACGCTAAAGCGGCGCAGGTACCGGTGGTAGTGGCGGTGAACAAGATCGATAAGCCAGAAGCCGATCCGGATCGCGTGAAGAACGAACTGTCCCAGTACGGCATCCTGCCGGAAGAGTGGGGCGGCGAGAGCCAGTTCGTCCACGTTTCCGCGAAAGCGGGTACCGGCATCGACGAC	GGCGCGGATGTAGTGCTGATCTCCGCGGGCGTGGCGCGTAAGCCCGGCATGGATCGTTCCGACCTGTTTAATGTGAATGCGGGTATCGTGAAGAACCTCGTGCAGCAGATTGCCAAAACCTGCCCGCAGGCCTGCATCGGCATTATCACCAACCCGGTGAATACCACCGTGGCTATCGCCGCCGAAGTACTGAAAAAAGCCGGCGTGTACGATAAAAACAAACTGTTCGGCGTTACCACGCTGGACATCATCCGTTCCAATACCTTTGTGGCGGAGCTGAAAGGTAAATCGGCAACCGAGGTGGAAGTCCCGGTCATTGGTGGTCACTCCGGGGTCACCATTCTGCCTTTACTGTCGCAGATCCCCGGCGTCAGCTTTAGCGATCAGGAAATTGCCGAC…	GAGTCCAACGGTAAGTATGTTGACCGTAACGGCCACGCGGTAGACTACCAGACTGGCCCAATCATCTGGGGTGAGCCGGGCACCAACGGTCAGCACGCGTTCTACCAGCTGATCCATCAGGGCACCAAAATGGTACCGTGCGATTTCATCGCTCCGGCTATCACCCACAACCCGCTGTCTGACCACCATCAGAAACTGCTGTCTAACTTCTTCGCCCAGACCGAGGCCCTGGCCTTTGGTAAATCCCGCGAAGTGGTTGAGCAGGAATATCGCGATCAGGGTAAAGACCCGGCGACCCTGGAGCACGTGGTGCCGTTCAAAGTGTTCGAAGGTAACCGCCCGACTAACTCCATCCTGCTGCGTGAGATCACCCCGTTCAGCCTCGGGGCGCTGATTGCC…	GTCGGCACCTCGTTAAGCTATGATTTCGGCGGCAGCGACTTCGCCGTCAGCGCAGCCTACACCAGCTCCGACCGTACCAACGATCAGAACCTGCTGGCCCGCGGCCAGGGTTCGAAAGCGGAAGCCTGGGCGACCGGCCTGAAATATGACGCCAACAATATCTACCTGGCGACCATGTACTCTGAAACCCGCAAGATGACCCCGATCAGCGGCGGCTTTGCCAACAAAGCGCAGAACTTTGAAGCGGTGGCGCAGTATCAGTTCGACTTCGGTCTGCGTCCGTCCCTCGGCTATGTGCTGTCGAAAGGGAAGGATATCGAAGGGGTGGGAAGTGAGGATCTGGTTAACTACATTGACGTGGGCCTGACCTACTACTTCAACAAAAACATGAACGCCTTC…	ACCCACTACGGTCGCGTATGTCCGATCGAAACGCCTGAAGGTCCGAACATCGGTCTGATTAACTCCCTGTCCGTGTACGCGCAGACCAACGAATATGGCTTCCTTGAGACGCCGTATCGTAAAGTGACCAACGGTGTGGTTACTGACGAAATTCACTACCTGTCTGCTATCGAAGAAGGCAACTACGTTATCGCTCAGGCGAACTCCAACCTGGATGAAAACGGCCACTTCGTAGAAGATCTGGTTACCTGCCGTAGCAAAGGCGAATCCAGCTTGTTCAGCCGCGACCAGGTTGACTACATGGACGTATCCACCCAGCAGGTGGTATCCGTCGGTGCGTCCCTGATCCCGTTCCTGGAACACGATGACGCCAACCGTGCATTGATGGGTGCGAACATG…	ATGGTGGCGCCGGCCGATCTTGAGCCGCCTCCGGCGGCGCAGCCTGTCGTGGAGCCCGTTGTTGAACCCGAACCTGAGCCGGAGCCAGAGGTAGCGCCTGAACCGCCGAAAGAGGCGCCGGTGGTGATCCATAAACCGGAACCTAAGCCGAAGCCCAAACCTAAACCCAAGCCTAAGCCGGAGAAAAAGGTTGAACAGCCGAAGCGGGAAGTGAAGCCGGCAGCTGAGCCGCGTCCGGCCTCGCCGTTTGAAAACAACAATACGGCGCCGGCGCGTACAGCGCCAAGCACCTCGACCGCAGCGGCTAAACCCACCGTTACTGCTCCGAGCGGCCCGCGGGCGATCAGCCGCGTTCAGCCGTCCTATCCGGCGCGCGCTCAGGCGCTGCGCATTGAAGGG…
ERR315163	CC5	17		2	1	1	1	4	4	4	AACCTGAAGTGGGACGAAGTTGGTGTTGACGTTGTTGCTGAAGCAACCGGTATCTTCCTGACCGACGAAACCGCTCGTAAACACATCACCGCTGGCGCGAAAAAAGTCGTTCTGACTGGCCCGTCCAAAGACAACACTCCGATGTTCGTTCGCGGCGCTAACTTCGACGCTTACGCTGGCCAGGACATCGTTTCCAACGCTTCCTGCACCACCAACTGCCTGGCGCCGCTGGCTAAAGTTATCAACGACAACTTCGGTATCGTTGAAGGCCTGATGACCACCGTCCACGCTACCACCGCTACTCAGAAAACCGTTGATGGCCCGTCTCACAAAGACTGGCGCGGCGGCCGCGGCGCAGCTCAGAACATCATCCCGTCCTCTACCGGCGCTGCTAAAGCA…	GGCATGATCACCTTCCTGGATACCCCGGGCCACGCCGCGTTTACCTCCATGCGTGCTCGTGGCGCGCAGGCGACGGATATCGTGGTTCTGGTGGTGGCGGCAGACGACGGCGTGATGCCGCAGACTATCGAAGCTATCCAGCACGCTAAAGCGGCGCAGGTACCGGTGGTAGTGGCGGTGAACAAGATCGATAAGCCAGAAGCCGATCCGGATCGCGTGAAGAACGAACTGTCCCAGTACGGCATCCTGCCGGAAGAGTGGGGCGGCGAGAGCCAGTTCGTCCACGTTTCCGCGAAAGCGGGTACCGGCATCGACGAC	GGCGCGGATGTAGTGCTGATCTCCGCGGGCGTGGCGCGTAAGCCCGGCATGGATCGTTCCGACCTGTTTAATGTGAATGCGGGTATCGTGAAGAACCTCGTGCAGCAGATTGCCAAAACCTGCCCGCAGGCCTGCATCGGCATTATCACCAACCCGGTGAATACCACCGTGGCTATCGCCGCCGAAGTACTGAAAAAAGCCGGCGTGTACGATAAAAACAAACTGTTCGGCGTTACCACGCTGGACATCATCCGTTCCAATACCTTTGTGGCGGAGCTGAAAGGTAAATCGGCAACCGAGGTGGAAGTCCCGGTCATTGGTGGTCACTCCGGGGTCACCATTCTGCCTTTACTGTCGCAGATCCCCGGCGTCAGCTTTAGCGATCAGGAAATTGCCGAC…	GAGTCCAACGGTAAGTATGTTGACCGTAACGGCCACGCGGTAGACTACCAGACTGGCCCAATCATCTGGGGTGAGCCGGGCACCAACGGTCAGCACGCGTTCTACCAGCTGATCCACCAGGGCACCAAAATGGTACCGTGCGATTTCATCGCTCCGGCTATCACCCACAACCCGCTGTCTGACCACCATCAGAAACTGCTGTCTAACTTCTTCGCCCAGACCGAGGCCCTGGCCTTTGGTAAATCCCGCGAAGTGGTTGAGCAGGAATATCGCGATCAGGGTAAAGACCCGGCGACCCTGGAGCACGTGGTGCCGTTCAAAGTGTTCGAAGGTAACCGCCCGACTAACTCCATCCTGCTGCGTGAGATCACCCCGTTCAGCCTCGGGGCGCTGATTGCC…	GTCGGCACCTCGTTAAGCTATGATTTCGGCGGCAGCGACTTCGCCGTCAGCGCAGCCTACACCAGCTCCGACCGTACCAACGATCAGAACCTGCTGGCCCGCGGCCAGGGTTCGAAAGCGGAAGCCTGGGCGACCGGCCTGAAATATGACGCCAACAATATCTACCTGGCGACCATGTACTCTGAAACCCGCAAGATGACCCCGATCAGCGGCGGCTTTGCCAACAAAGCGCAGAACTTTGAAGCGGTGGCGCAGTATCAGTTCGACTTCGGTCTGCGTCCGTCCCTCGGCTATGTGCTGTCGAAAGGGAAGGATATCGAAGGGGTGGGAAGTGAGGATCTGGTTAACTACATTGACGTGGGCCTGACCTACTACTTCAACAAAAACATGAACGCCTTC…	ACCCACTACGGTCGCGTATGTCCGATCGAAACGCCTGAAGGTCCGAACATCGGTCTGATTAACTCCCTGTCCGTGTACGCGCAGACCAACGAATATGGCTTCCTTGAGACGCCGTATCGTAAAGTGACCGACGGTGTGGTTACTGACGAAATTCACTACCTGTCTGCTATCGAAGAAGGCAACTACGTTATCGCTCAGGCGAACTCCAACCTGGATGAAAACGGCCACTTCGTAGAAGATCTGGTTACCTGCCGTAGCAAAGGCGAATCCAGCTTGTTCAGCCGCGACCAGGTTGACTACATGGACGTATCCACCCAGCAGGTGGTATCCGTCGGTGCGTCCCTGATCCCGTTCCTGGAACACGATGACGCCAACCGTGCATTGATGGGTGCGAACATG…	ATGGTGGCGCCGGCCGATCTTGAGCCGCCTCCGGCGGCGCAGCCTGTCGTGGAGCCCGTTGTTGAACCCGAACCTGAGCCGGAGCCAGAGGTAGCGCCTGAACCGCCGAAAGAGGCGCCGGTGGTGATCCATAAACCGGAACCTAAGCCGAAGCCCAAACCTAAACCCAAGCCTAAGCCGGAGAAAAAGGTTGAACAGCCGAAGCGGGAAGTGAAGCCGGCAGCAGAGCCGCGTCCGGCCTCGCCGTTTGAAAACAACAATACGGCGCCGGCGCGTACAGCGCCAAGTACCTCGACCGCAGCGGCTAAACCCACCGTTACTGCTCCGAGCGGCCCGCGGGCGATCAGCCGCGTTCAGCCGTCCTATCCGCCGCGCGCTCAGGCGCTGCGCATTGAAGGG…
ERR315164	CC3	15		1	1	1	1	1	1	1	AACCTGAAGTGGGACGAAGTTGGTGTTGACGTTGTTGCTGAAGCAACCGGTATCTTCCTGACCGACGAAACCGCTCGTAAACACATCACCGCTGGCGCGAAAAAAGTCGTTCTGACTGGCCCGTCCAAAGACAACACTCCGATGTTCGTTCGCGGCGCTAACTTCGACGCTTACGCAGGCCAGGACATCGTTTCCAACGCTTCCTGCACCACCAACTGCCTGGCGCCGCTGGCTAAAGTTATCAACGACAACTTCGGTATCGTTGAAGGCCTGATGACCACCGTCCACGCTACCACCGCTACTCAGAAAACCGTTGATGGCCCGTCTCACAAAGACTGGCGCGGCGGCCGCGGCGCAGCTCAGAACATCATCCCGTCCTCTACCGGCGCTGCTAAAGCA…	GGCATGATCACCTTCCTGGATACCCCGGGCCACGCCGCGTTTACCTCCATGCGTGCTCGTGGCGCGCAGGCGACGGATATCGTGGTTCTGGTGGTGGCGGCAGACGACGGCGTGATGCCGCAGACTATCGAAGCTATCCAGCACGCTAAAGCGGCGCAGGTACCGGTGGTAGTGGCGGTGAACAAGATCGATAAGCCAGAAGCCGATCCGGATCGCGTGAAGAACGAACTGTCCCAGTACGGCATCCTGCCGGAAGAGTGGGGCGGCGAGAGCCAGTTCGTCCACGTTTCCGCGAAAGCGGGTACCGGCATCGACGAC	GGCGCGGATGTAGTGCTGATCTCCGCGGGCGTGGCGCGTAAGCCCGGCATGGATCGTTCCGACCTGTTTAATGTGAATGCGGGTATCGTGAAGAACCTCGTGCAGCAGATTGCCAAAACCTGCCCGCAGGCCTGCATCGGCATTATCACCAACCCGGTGAATACCACCGTGGCTATCGCCGCCGAAGTACTGAAAAAAGCCGGCGTGTACGATAAAAACAAACTGTTCGGCGTTACCACGCTGGACATCATCCGTTCCAATACCTTTGTGGCGGAGCTGAAAGGTAAATCGGCAACCGAGGTGGAAGTCCCGGTCATTGGTGGTCACTCCGGGGTCACCATTCTGCCTTTACTGTCGCAGATCCCCGGCGTCAGCTTTAGCGATCAGGAAATTGCCGAC…	GAGTCCAACGGTAAGTATGTTGACCGTAACGGCCACGCGGTAGACTACCAGACTGGCCCAATCATCTGGGGTGAGCCGGGCACCAACGGTCAGCACGCGTTCTACCAGCTGATCCACCAGGGCACCAAAATGGTACCGTGCGATTTCATCGCTCCGGCTATCACCCACAACCCGCTGTCTGACCACCATCAGAAACTGCTGTCTAACTTCTTCGCCCAGACCGAGGCCCTGGCCTTTGGTAAATCCCGCGAAGTGGTTGAGCAGGAATATCGCGATCAGGGTAAAGACCCGGCGACCCTGGAGCACGTGGTGCCGTTCAAAGTGTTCGAAGGTAACCGCCCGACTAACTCCATCCTGCTGCGTGAGATCACCCCGTTCAGCCTCGGGGCGCTGATTGCC…	GTCGGCACCTCGTTAAGCTATGATTTCGGCGGCAGCGACTTCGCCGTCAGCGCAGCCTACACCAGCTCCGACCGTACCAACGATCAGAACCTGCTGGCCCGCGGCCAGGGTTCGAAAGCGGAAGCCTGGGCGACCGGCCTGAAATATGACGCCAACAATATCTACCTGGCGACCATGTACTCTGAAACCCGCAAGATGACCCCGATCAGCGGCGGCTTTGCCAACAAAGCGCAGAACTTTGAAGCGGTGGCGCAGTATCAGTTCGACTTCGGTCTGCGTCCGTCCCTCGGCTATGTGCTGTCGAAAGGGAAGGATATCGAAGGGGTGGGGAGTGAAGATCTGGTTAACTACATCGACGTGGGCCTGACCTACTACTTCAACAAAAACATGAACGCCTTC…	ACCCACTACGGTCGCGTATGTCCGATCGAAACGCCTGAAGGTCCGAACATCGGTCTGATTAACTCCCTGTCCGTGTACGCGCAGACCAACGAATATGGCTTCCTTGAGACGCCGTATCGTAAAGTGACCAACGGTGTGGTTACTGACGAAATTCACTACCTGTCTGCTATCGAAGAAGGCAACTACGTTATCGCTCAGGCGAACTCCAACCTGGATGAAAACGGCCACTTCGTAGAAGATCTGGTTACCTGCCGTAGCAAAGGCGAATCCAGCTTGTTCAGCCGCGACCAGGTTGACTACATGGACGTATCCACCCAGCAGGTGGTATCCGTCGGTGCGTCCCTGATCCCGTTCCTGGAACACGATGACGCCAACCGTGCATTGATGGGTGCGAACATG…	ATGGTGGCGCCGGCCGATCTTGAGCCGCCTCCGGCGGCGCAGCCTGTCGTGGAGCCCGTTGTTGAACCCGAACCTGAGCCGGAGCCAGAGGTAGTGCCTGAACCGCCGAAAGAGGCGCCGGTGGTGATCCATAAACCGGAACCTAAGCCGAAGCCCAAACCTAAACCCAAGCCTAAGCCGGAGAAAAAGGTTGAACAGCCGAAGCGGGAAGTGAAGCCGGCAGCAGAGCCGCGTCCGGCCTCGCCGTTTGAAAACAACAATACGGCGCCGGCGCGTACAGCGCCAAGCACCTCGACAGCAGCGGCTAAACCCACCGTTACTGCTCCAAGCGGCCCGCGGGCGATCAGCCGCGTTCAGCCGTCCTATCCAGCGCGCGCTCAGGCGCTGCGCATTGAAGGT…
ERR315165	CC5	17		2	1	1	1	4	4	4	AACCTGAAGTGGGACGAAGTTGGTGTTGACGTTGTTGCTGAAGCAACCGGTATCTTCCTGACCGACGAAACCGCTCGTAAACACATCACCGCTGGCGCGAAAAAAGTCGTTCTGACTGGCCCGTCCAAAGACAACACTCCGATGTTCGTTCGCGGCGCTAACTTCGACGCTTACGCTGGCCAGGACATCGTTTCCAACGCTTCCTGCACCACCAACTGCCTGGCGCCGCTGGCTAAAGTTATCAACGACAACTTCGGTATCGTTGAAGGCCTGATGACCACCGTCCACGCTACCACCGCTACTCAGAAAACCGTTGATGGCCCGTCTCACAAAGACTGGCGCGGCGGCCGCGGCGCAGCTCAGAACATCATCCCGTCCTCTACCGGCGCTGCTAAAGCA…	GGCATGATCACCTTCCTGGATACCCCGGGCCACGCCGCGTTTACCTCCATGCGTGCTCGTGGCGCGCAGGCGACGGATATCGTGGTTCTGGTGGTGGCGGCAGACGACGGCGTGATGCCGCAGACTATCGAAGCTATCCAGCACGCTAAAGCGGCGCAGGTACCGGTGGTAGTGGCGGTGAACAAGATCGATAAGCCAGAAGCCGATCCGGATCGCGTGAAGAACGAACTGTCCCAGTACGGCATCCTGCCGGAAGAGTGGGGCGGCGAGAGCCAGTTCGTCCACGTTTCCGCGAAAGCGGGTACCGGCATCGACGAC	GGCGCGGATGTAGTGCTGATCTCCGCGGGCGTGGCGCGTAAGCCCGGCATGGATCGTTCCGACCTGTTTAATGTGAATGCGGGTATCGTGAAGAACCTCGTGCAGCAGATTGCCAAAACCTGCCCGCAGGCCTGCATCGGCATTATCACCAACCCGGTGAATACCACCGTGGCTATCGCCGCCGAAGTACTGAAAAAAGCCGGCGTGTACGATAAAAACAAACTGTTCGGCGTTACCACGCTGGACATCATCCGTTCCAATACCTTTGTGGCGGAGCTGAAAGGTAAATCGGCAACCGAGGTGGAAGTCCCGGTCATTGGTGGTCACTCCGGGGTCACCATTCTGCCTTTACTGTCGCAGATCCCCGGCGTCAGCTTTAGCGATCAGGAAATTGCCGAC…	GAGTCCAACGGTAAGTATGTTGACCGTAACGGCCACGCGGTAGACTACCAGACTGGCCCAATCATCTGGGGTGAGCCGGGCACCAACGGTCAGCACGCGTTCTACCAGCTGATCCACCAGGGCACCAAAATGGTACCGTGCGATTTCATCGCTCCGGCTATCACCCACAACCCGCTGTCTGACCACCATCAGAAACTGCTGTCTAACTTCTTCGCCCAGACCGAGGCCCTGGCCTTTGGTAAATCCCGCGAAGTGGTTGAGCAGGAATATCGCGATCAGGGTAAAGACCCGGCGACCCTGGAGCACGTGGTGCCGTTCAAAGTGTTCGAAGGTAACCGCCCGACTAACTCCATCCTGCTGCGTGAGATCACCCCGTTCAGCCTCGGGGCGCTGATTGCC…	GTCGGCACCTCGTTAAGCTATGATTTCGGCGGCAGCGACTTCGCCGTCAGCGCAGCCTACACCAGCTCCGACCGTACCAACGATCAGAACCTGCTGGCCCGCGGCCAGGGTTCGAAAGCGGAAGCCTGGGCGACCGGCCTGAAATATGACGCCAACAATATCTACCTGGCGACCATGTACTCTGAAACCCGCAAGATGACCCCGATCAGCGGCGGCTTTGCCAACAAAGCGCAGAACTTTGAAGCGGTGGCGCAGTATCAGTTCGACTTCGGTCTGCGTCCGTCCCTCGGCTATGTGCTGTCGAAAGGGAAGGATATCGAAGGGGTGGGAAGTGAGGATCTGGTTAACTACATTGACGTGGGCCTGACCTACTACTTCAACAAAAACATGAACGCCTTC…	ACCCACTACGGTCGCGTATGTCCGATCGAAACGCCTGAAGGTCCGAACATCGGTCTGATTAACTCCCTGTCCGTGTACGCGCAGACCAACGAATATGGCTTCCTTGAGACGCCGTATCGTAAAGTGACCGACGGTGTGGTTACTGACGAAATTCACTACCTGTCTGCTATCGAAGAAGGCAACTACGTTATCGCTCAGGCGAACTCCAACCTGGATGAAAACGGCCACTTCGTAGAAGATCTGGTTACCTGCCGTAGCAAAGGCGAATCCAGCTTGTTCAGCCGCGACCAGGTTGACTACATGGACGTATCCACCCAGCAGGTGGTATCCGTCGGTGCGTCCCTGATCCCGTTCCTGGAACACGATGACGCCAACCGTGCATTGATGGGTGCGAACATG…	ATGGTGGCGCCGGCCGATCTTGAGCCGCCTCCGGCGGCGCAGCCTGTCGTGGAGCCCGTTGTTGAACCCGAACCTGAGCCGGAGCCAGAGGTAGCGCCTGAACCGCCGAAAGAGGCGCCGGTGGTGATCCATAAACCGGAACCTAAGCCGAAGCCCAAACCTAAACCCAAGCCTAAGCCGGAGAAAAAGGTTGAACAGCCGAAGCGGGAAGTGAAGCCGGCAGCAGAGCCGCGTCCGGCCTCGCCGTTTGAAAACAACAATACGGCGCCGGCGCGTACAGCGCCAAGTACCTCGACCGCAGCGGCTAAACCCACCGTTACTGCTCCGAGCGGCCCGCGGGCGATCAGCCGCGTTCAGCCGTCCTATCCGCCGCGCGCTCAGGCGCTGCGCATTGAAGGG…
ERR315166	CC1	36		2	1	2	1	7	1	7	AACCTGAAGTGGGACGAAGTTGGTGTTGACGTTGTTGCTGAAGCAACCGGTATCTTCCTGACCGACGAAACCGCTCGTAAACACATCACCGCTGGCGCGAAAAAAGTCGTTCTGACTGGCCCGTCCAAAGACAACACTCCGATGTTCGTTCGCGGCGCTAACTTCGACGCTTACGCTGGCCAGGACATCGTTTCCAACGCTTCCTGCACCACCAACTGCCTGGCGCCGCTGGCTAAAGTTATCAACGACAACTTCGGTATCGTTGAAGGCCTGATGACCACCGTCCACGCTACCACCGCTACTCAGAAAACCGTTGATGGCCCGTCTCACAAAGACTGGCGCGGCGGCCGCGGCGCAGCTCAGAACATCATCCCGTCCTCTACCGGCGCTGCTAAAGCA…	GGCATGATCACCTTCCTGGATACCCCGGGCCACGCCGCGTTTACCTCCATGCGTGCTCGTGGCGCGCAGGCGACGGATATCGTGGTTCTGGTGGTGGCGGCAGACGACGGCGTGATGCCGCAGACTATCGAAGCTATCCAGCACGCTAAAGCGGCGCAGGTACCGGTGGTAGTGGCGGTGAACAAGATCGATAAGCCAGAAGCCGATCCGGATCGCGTGAAGAACGAACTGTCCCAGTACGGCATCCTGCCGGAAGAGTGGGGCGGCGAGAGCCAGTTCGTCCACGTTTCCGCGAAAGCGGGTACCGGCATCGACGAC	GGCGCGGATGTAGTGCTGATCTCCGCGGGCGTGGCGCGTAAGCCCGGCATGGATCGTTCCGACCTGTTTAATGTGAATGCGGGTATCGTGAAGAACCTCGTGCAGCAGATTGCCAAAACCTGCCCGCAGGCCTGCATCGGCATTATCACCAACCCGGTGAATACCACCGTGGCTATCGCCGCCGAAGTACTGAAAAAAGCCGGCGTGTACGATAAAAACAAACTGTTCGGCGTTACCACGCTGGACATCATCCGTTCCAATACCTTTGTGGCGGAGCTGAAAGGTAAATCGGCAACCGAGGTGGAAGTCCCGGTCATTGGTGGTCACTCCGGGGTCACCATTCTGCCTTTACTGTCGCAGATCCCCGGCGTCAGCTTTAGCGATCAGGAAATTGCCGAC…	GAGTCCAACGGTAAGTATGTTGACCGTAACGGCCACGCGGTAGACTACCAGACTGGCCCAATCATCTGGGGTGAGCCGGGCACCAACGGTCAGCACGCGTTCTACCAGCTGATCCACCAGGGCACCAAAATGGTACCGTGCGATTTCATCGCTCCGGCTATCACCCACAACCCGCTGTCTGACCACCATCAGAAACTGCTGTCTAACTTCTTCGCCCAGACCGAGGCCCTGGCCTTTGGTAAATCCCGCGAAGTGGTTGAGCAGGAATATCGCGATCAGGGTAAAGACCCGGCGACCCTGGAGCACGTGGTGCCGTTCAAAGTGTTCGAAGGTAACCGCCCGACTAACTCCATCCTGCTGCGTGAGATCACCCCGTTCAGCCTCGGGGCGCTGATTGCC…	GTCGGCACCTCGTTAAGCTATGATTTCGGCGGCAGCGACTTCGCCGTCAGCGCAGCCTACACCAGCTCCGACCGTACCAACGATCAGAACCTGCTGGCCCGCGGCCAGGGTTCGAAAGCGGAAGCCTGGGCGACCGGCCTGAAATATGACGCCAACAATATCTACCTGGCGACCATGTACTCTGAAACCCGCAAAATGACCCCGATCAGCGGCGGCTTTGCCAACAAAGCGCAGAACTTTGAAGCGGTGGCGCAGTATCAGTTCGACTTCGGTCTGCGTCCGTCCCTCGGCTATGTGCTGTCGAAAGGGAAGGATATCGAAGGGGTGGGGAGTGAGGATCTGGTTAACTACATTGACGTGGGCCTGACCTACTACTTCAACAAAAACATGAACGCCTTC…	ACCCACTACGGTCGCGTATGTCCGATCGAAACGCCTGAAGGTCCGAACATCGGTCTGATTAACTCCCTGTCCGTGTACGCGCAGACCAACGAATATGGCTTCCTTGAGACGCCGTATCGTAAAGTGACCAACGGTGTGGTTACTGACGAAATTCACTACCTGTCTGCTATCGAAGAAGGCAACTACGTTATCGCTCAGGCGAACTCCAACCTGGATGAAAACGGCCACTTCGTAGAAGATCTGGTTACCTGCCGTAGCAAAGGCGAATCCAGCTTGTTCAGCCGCGACCAGGTTGACTACATGGACGTATCCACCCAGCAGGTGGTATCCGTCGGTGCGTCCCTGATCCCGTTCCTGGAACACGATGACGCCAACCGTGCATTGATGGGTGCGAACATG…	ATGGTGGCGCCGGCCGATCTTGAGCCGCCTCCGGCGGCGCAGCCTGTCTTGGAGCCCGTTGTTGAACCCGAACCTGAGCCGGAGCCAGAGGTAGTGCCTGAACCGCCGAAAGAGGCGCCGGTGGTGATCCATAAACCGGAACCTAAGCCGAAGCCCAAACCTAAACCCAAGCCTAAGCCGGAGAAAAAGGTTGAACAGCCGAAGCGGGAAGTGAAGCCGGCAGCAGAGCCGCGTCCGGCCTCGCCGTTTGAAAACAACAATACGGCGCCGGCGCGTACAGCGCCAAGCACCTCGACAGCAGCGGCTAAACCCACCGTTACTGCTCCAAGCGGCCCGCGGGCGATCAGCCGCGTTCAGCCGTCCTATCCGGCGCGCGCTCAGGCGCTGCGCATTGAAGGG…
ERR315167	CC1	36		2	1	2	1	7	1	7	AACCTGAAGTGGGACGAAGTTGGTGTTGACGTTGTTGCTGAAGCAACCGGTATCTTCCTGACCGACGAAACCGCTCGTAAACACATCACCGCTGGCGCGAAAAAAGTCGTTCTGACTGGCCCGTCCAAAGACAACACTCCGATGTTCGTTCGCGGCGCTAACTTCGACGCTTACGCTGGCCAGGACATCGTTTCCAACGCTTCCTGCACCACCAACTGCCTGGCGCCGCTGGCTAAAGTTATCAACGACAACTTCGGTATCGTTGAAGGCCTGATGACCACCGTCCACGCTACCACCGCTACTCAGAAAACCGTTGATGGCCCGTCTCACAAAGACTGGCGCGGCGGCCGCGGCGCAGCTCAGAACATCATCCCGTCCTCTACCGGCGCTGCTAAAGCA…	GGCATGATCACCTTCCTGGATACCCCGGGCCACGCCGCGTTTACCTCCATGCGTGCTCGTGGCGCGCAGGCGACGGATATCGTGGTTCTGGTGGTGGCGGCAGACGACGGCGTGATGCCGCAGACTATCGAAGCTATCCAGCACGCTAAAGCGGCGCAGGTACCGGTGGTAGTGGCGGTGAACAAGATCGATAAGCCAGAAGCCGATCCGGATCGCGTGAAGAACGAACTGTCCCAGTACGGCATCCTGCCGGAAGAGTGGGGCGGCGAGAGCCAGTTCGTCCACGTTTCCGCGAAAGCGGGTACCGGCATCGACGAC	GGCGCGGATGTAGTGCTGATCTCCGCGGGCGTGGCGCGTAAGCCCGGCATGGATCGTTCCGACCTGTTTAATGTGAATGCGGGTATCGTGAAGAACCTCGTGCAGCAGATTGCCAAAACCTGCCCGCAGGCCTGCATCGGCATTATCACCAACCCGGTGAATACCACCGTGGCTATCGCCGCCGAAGTACTGAAAAAAGCCGGCGTGTACGATAAAAACAAACTGTTCGGCGTTACCACGCTGGACATCATCCGTTCCAATACCTTTGTGGCGGAGCTGAAAGGTAAATCGGCAACCGAGGTGGAAGTCCCGGTCATTGGTGGTCACTCCGGGGTCACCATTCTGCCTTTACTGTCGCAGATCCCCGGCGTCAGCTTTAGCGATCAGGAAATTGCCGAC…	GAGTCCAACGGTAAGTATGTTGACCGTAACGGCCACGCGGTAGACTACCAGACTGGCCCAATCATCTGGGGTGAGCCGGGCACCAACGGTCAGCACGCGTTCTACCAGCTGATCCACCAGGGCACCAAAATGGTACCGTGCGATTTCATCGCTCCGGCTATCACCCACAACCCGCTGTCTGACCACCATCAGAAACTGCTGTCTAACTTCTTCGCCCAGACCGAGGCCCTGGCCTTTGGTAAATCCCGCGAAGTGGTTGAGCAGGAATATCGCGATCAGGGTAAAGACCCGGCGACCCTGGAGCACGTGGTGCCGTTCAAAGTGTTCGAAGGTAACCGCCCGACTAACTCCATCCTGCTGCGTGAGATCACCCCGTTCAGCCTCGGGGCGCTGATTGCC…	GTCGGCACCTCGTTAAGCTATGATTTCGGCGGCAGCGACTTCGCCGTCAGCGCAGCCTACACCAGCTCCGACCGTACCAACGATCAGAACCTGCTGGCCCGCGGCCAGGGTTCGAAAGCGGAAGCCTGGGCGACCGGCCTGAAATATGACGCCAACAATATCTACCTGGCGACCATGTACTCTGAAACCCGCAAAATGACCCCGATCAGCGGCGGCTTTGCCAACAAAGCGCAGAACTTTGAAGCGGTGGCGCAGTATCAGTTCGACTTCGGTCTGCGTCCGTCCCTCGGCTATGTGCTGTCGAAAGGGAAGGATATCGAAGGGGTGGGGAGTGAGGATCTGGTTAACTACATTGACGTGGGCCTGACCTACTACTTCAACAAAAACATGAACGCCTTC…	ACCCACTACGGTCGCGTATGTCCGATCGAAACGCCTGAAGGTCCGAACATCGGTCTGATTAACTCCCTGTCCGTGTACGCGCAGACCAACGAATATGGCTTCCTTGAGACGCCGTATCGTAAAGTGACCAACGGTGTGGTTACTGACGAAATTCACTACCTGTCTGCTATCGAAGAAGGCAACTACGTTATCGCTCAGGCGAACTCCAACCTGGATGAAAACGGCCACTTCGTAGAAGATCTGGTTACCTGCCGTAGCAAAGGCGAATCCAGCTTGTTCAGCCGCGACCAGGTTGACTACATGGACGTATCCACCCAGCAGGTGGTATCCGTCGGTGCGTCCCTGATCCCGTTCCTGGAACACGATGACGCCAACCGTGCATTGATGGGTGCGAACATG…	ATGGTGGCGCCGGCCGATCTTGAGCCGCCTCCGGCGGCGCAGCCTGTCTTGGAGCCCGTTGTTGAACCCGAACCTGAGCCGGAGCCAGAGGTAGTGCCTGAACCGCCGAAAGAGGCGCCGGTGGTGATCCATAAACCGGAACCTAAGCCGAAGCCCAAACCTAAACCCAAGCCTAAGCCGGAGAAAAAGGTTGAACAGCCGAAGCGGGAAGTGAAGCCGGCAGCAGAGCCGCGTCCGGCCTCGCCGTTTGAAAACAACAATACGGCGCCGGCGCGTACAGCGCCAAGCACCTCGACAGCAGCGGCTAAACCCACCGTTACTGCTCCAAGCGGCCCGCGGGCGATCAGCCGCGTTCAGCCGTCCTATCCGGCGCGCGCTCAGGCGCTGCGCATTGAAGGG…
ERR315168	Singleton	391		10	5	1	4	6	4	4	AACCTGAAGTGGGACGAAGTTGGTGTTGACGTTGTTGCTGAAGCAACCGGTATCTTCCTGACCGACGAAACCGCTCGTAAACACATCACCGCTGGCGCGAAAAAAGTCGTTCTGACTGGCCCGTCCAAAGACAACACTCCGATGTTCGTTCGCGGCGCTAACTTCGACGCTTACGCTGGCCAGGACATCGTTTCCAACGCTTCCTGCACCACCAACTGCCTGGCGCCGCTGGCTAAAGTTATCAACGACAACTTCGGTATCGTTGAAGGCCTGATGACCACCGTTCACGCTACCACCGCTACTCAGAAAACCGTTGATGGCCCGTCTCACAAAGACTGGCGCGGCGGCCGCGGCGCAGCTCAGAACATCATCCCGTCCTCTACCGGCGCTGCTAAAGCA…	GGCATGATCACCTTCCTGGATACCCCGGGCCACGCCGCGTTTACCTCCATGCGTGCTCGTGGCGCGCAGGCGACGGATATCGTGGTTCTGGTGGTGGCGGCAGACGACGGCGTGATGCCGCAGACTATCGAAGCTATCCAGCACGCTAAAGCGGCGCAGGTACCGGTGGTAGTAGCGGTGAACAAGATCGATAAGCCAGAAGCCGATCCGGATCGCGTGAAGAACGAACTGTCCCAGTACGGCATCCTGCCGGAAGAGTGGGGCGGCGAGAGCCAGTTCGTCCACGTTTCCGCGAAAGCGGGTACCGGCATCGACGAC	GGCGCGGATGTAGTGCTGATCTCCGCGGGCGTGGCGCGTAAGCCCGGCATGGATCGTTCCGACCTGTTTAATGTGAATGCGGGTATCGTGAAGAACCTCGTGCAGCAGATTGCCAAAACCTGCCCGCAGGCCTGCATCGGCATTATCACCAACCCGGTGAATACCACCGTGGCTATCGCCGCCGAAGTACTGAAAAAAGCCGGCGTGTACGATAAAAACAAACTGTTCGGCGTTACCACGCTGGACATCATCCGTTCCAATACCTTTGTGGCGGAGCTGAAAGGTAAATCGGCAACCGAGGTGGAAGTCCCGGTCATTGGTGGTCACTCCGGGGTCACCATTCTGCCTTTACTGTCGCAGATCCCCGGCGTCAGCTTTAGCGATCAGGAAATTGCCGAC…	GAGTCCAACGGTAAGTATGTTGACCGTAACGGCCACGCGGTAGACTACCAGACTGGCCCAATCATCTGGGGTGAGCCGGGCACCAACGGTCAGCACGCGTTCTACCAGCTGATCCACCAGGGCACCAAAATGGTACCGTGCGATTTCATTGCTCCGGCTATCACCCACAACCCGCTGTCTGACCACCATCAGAAACTGCTGTCTAACTTCTTCGCCCAGACCGAGGCCCTGGCCTTTGGTAAATCCCGCGAAGTGGTTGAGCAGGAATATCGCGATCAGGGTAAAGACCCGGCGACCCTGGAGCACGTGGTGCCGTTCAAAGTGTTCGAAGGTAACCGCCCGACTAACTCCATCCTGCTGCGTGAGATCACCCCGTTCAGCCTCGGGGCGCTGATTGCC…	GTCGGCACCTCGTTAAGCTATGATTTCGGCGGCAGCGACTTCGCCGTCAGCGCAGCCTACACCAGCTCCGACCGTACCAACGATCAGAACCTGCTGGCCCGCGGGCAGGGTTCGAAAGCGGAAGCCTGGGCGACCGGCCTGAAATATGACGCCAACAATATCTACCTGGCGACCATGTACTCTGAAACCCGCAAAATGACCCCGATCAGCGGCGGCTTTGCCAACAAAGCGCAGAACTTTGAAGCGGTGGCGCAGTATCAGTTCGACTTCGGTCTGCGTCCGTCCCTCGGCTATGTGCTGTCGAAAGGGAAGGATATCGAAGGGGTGGGGAGTGAGGATCTGGTTAACTACATTGACGTGGGCCTGACCTACTACTTCAACAAAAACATGAACGCCTTC…	ACCCACTACGGTCGCGTATGTCCGATCGAAACGCCTGAAGGTCCGAACATCGGTCTGATTAACTCCCTGTCCGTGTACGCGCAGACCAACGAATATGGCTTCCTTGAGACGCCGTATCGTAAAGTGACCGACGGTGTGGTTACTGACGAAATTCACTACCTGTCTGCTATCGAAGAAGGCAACTACGTTATCGCTCAGGCGAACTCCAACCTGGATGAAAACGGCCACTTCGTAGAAGATCTGGTTACCTGCCGTAGCAAAGGCGAATCCAGCTTGTTCAGCCGCGACCAGGTTGACTACATGGACGTATCCACCCAGCAGGTGGTATCCGTCGGTGCGTCCCTGATCCCGTTCCTGGAACACGATGACGCCAACCGTGCATTGATGGGTGCGAACATG…	ATGGTGGCGCCGGCCGATCTTGAGCCGCCTCCGGCGGCGCAGCCTGTCGTGGAGCCCGTTGTTGAACCCGAACCTGAGCCGGAGCCAGAGGTAGCGCCTGAACCGCCGAAAGAGGCGCCGGTGGTGATCCATAAACCGGAACCTAAGCCGAAGCCCAAACCTAAACCCAAGCCTAAGCCGGAGAAAAAGGTTGAACAGCCGAAGCGGGAAGTGAAGCCGGCAGCAGAGCCGCGTCCGGCCTCGCCGTTTGAAAACAACAATACGGCGCCGGCGCGTACAGCGCCAAGTACCTCGACCGCAGCGGCTAAACCCACCGTTACTGCTCCGAGCGGCCCGCGGGCGATCAGCCGCGTTCAGCCGTCCTATCCGCCGCGCGCTCAGGCGCTGCGCATTGAAGGG…
ERR315169	Singleton	391		10	5	1	4	6	4	4	AACCTGAAGTGGGACGAAGTTGGTGTTGACGTTGTTGCTGAAGCAACCGGTATCTTCCTGACCGACGAAACCGCTCGTAAACACATCACCGCTGGCGCGAAAAAAGTCGTTCTGACTGGCCCGTCCAAAGACAACACTCCGATGTTCGTTCGCGGCGCTAACTTCGACGCTTACGCTGGCCAGGACATCGTTTCCAACGCTTCCTGCACCACCAACTGCCTGGCGCCGCTGGCTAAAGTTATCAACGACAACTTCGGTATCGTTGAAGGCCTGATGACCACCGTTCACGCTACCACCGCTACTCAGAAAACCGTTGATGGCCCGTCTCACAAAGACTGGCGCGGCGGCCGCGGCGCAGCTCAGAACATCATCCCGTCCTCTACCGGCGCTGCTAAAGCA…	GGCATGATCACCTTCCTGGATACCCCGGGCCACGCCGCGTTTACCTCCATGCGTGCTCGTGGCGCGCAGGCGACGGATATCGTGGTTCTGGTGGTGGCGGCAGACGACGGCGTGATGCCGCAGACTATCGAAGCTATCCAGCACGCTAAAGCGGCGCAGGTACCGGTGGTAGTAGCGGTGAACAAGATCGATAAGCCAGAAGCCGATCCGGATCGCGTGAAGAACGAACTGTCCCAGTACGGCATCCTGCCGGAAGAGTGGGGCGGCGAGAGCCAGTTCGTCCACGTTTCCGCGAAAGCGGGTACCGGCATCGACGAC	GGCGCGGATGTAGTGCTGATCTCCGCGGGCGTGGCGCGTAAGCCCGGCATGGATCGTTCCGACCTGTTTAATGTGAATGCGGGTATCGTGAAGAACCTCGTGCAGCAGATTGCCAAAACCTGCCCGCAGGCCTGCATCGGCATTATCACCAACCCGGTGAATACCACCGTGGCTATCGCCGCCGAAGTACTGAAAAAAGCCGGCGTGTACGATAAAAACAAACTGTTCGGCGTTACCACGCTGGACATCATCCGTTCCAATACCTTTGTGGCGGAGCTGAAAGGTAAATCGGCAACCGAGGTGGAAGTCCCGGTCATTGGTGGTCACTCCGGGGTCACCATTCTGCCTTTACTGTCGCAGATCCCCGGCGTCAGCTTTAGCGATCAGGAAATTGCCGAC…	GAGTCCAACGGTAAGTATGTTGACCGTAACGGCCACGCGGTAGACTACCAGACTGGCCCAATCATCTGGGGTGAGCCGGGCACCAACGGTCAGCACGCGTTCTACCAGCTGATCCACCAGGGCACCAAAATGGTACCGTGCGATTTCATTGCTCCGGCTATCACCCACAACCCGCTGTCTGACCACCATCAGAAACTGCTGTCTAACTTCTTCGCCCAGACCGAGGCCCTGGCCTTTGGTAAATCCCGCGAAGTGGTTGAGCAGGAATATCGCGATCAGGGTAAAGACCCGGCGACCCTGGAGCACGTGGTGCCGTTCAAAGTGTTCGAAGGTAACCGCCCGACTAACTCCATCCTGCTGCGTGAGATCACCCCGTTCAGCCTCGGGGCGCTGATTGCC…	GTCGGCACCTCGTTAAGCTATGATTTCGGCGGCAGCGACTTCGCCGTCAGCGCAGCCTACACCAGCTCCGACCGTACCAACGATCAGAACCTGCTGGCCCGCGGGCAGGGTTCGAAAGCGGAAGCCTGGGCGACCGGCCTGAAATATGACGCCAACAATATCTACCTGGCGACCATGTACTCTGAAACCCGCAAAATGACCCCGATCAGCGGCGGCTTTGCCAACAAAGCGCAGAACTTTGAAGCGGTGGCGCAGTATCAGTTCGACTTCGGTCTGCGTCCGTCCCTCGGCTATGTGCTGTCGAAAGGGAAGGATATCGAAGGGGTGGGGAGTGAGGATCTGGTTAACTACATTGACGTGGGCCTGACCTACTACTTCAACAAAAACATGAACGCCTTC…	ACCCACTACGGTCGCGTATGTCCGATCGAAACGCCTGAAGGTCCGAACATCGGTCTGATTAACTCCCTGTCCGTGTACGCGCAGACCAACGAATATGGCTTCCTTGAGACGCCGTATCGTAAAGTGACCGACGGTGTGGTTACTGACGAAATTCACTACCTGTCTGCTATCGAAGAAGGCAACTACGTTATCGCTCAGGCGAACTCCAACCTGGATGAAAACGGCCACTTCGTAGAAGATCTGGTTACCTGCCGTAGCAAAGGCGAATCCAGCTTGTTCAGCCGCGACCAGGTTGACTACATGGACGTATCCACCCAGCAGGTGGTATCCGTCGGTGCGTCCCTGATCCCGTTCCTGGAACACGATGACGCCAACCGTGCATTGATGGGTGCGAACATG…	ATGGTGGCGCCGGCCGATCTTGAGCCGCCTCCGGCGGCGCAGCCTGTCGTGGAGCCCGTTGTTGAACCCGAACCTGAGCCGGAGCCAGAGGTAGCGCCTGAACCGCCGAAAGAGGCGCCGGTGGTGATCCATAAACCGGAACCTAAGCCGAAGCCCAAACCTAAACCCAAGCCTAAGCCGGAGAAAAAGGTTGAACAGCCGAAGCGGGAAGTGAAGCCGGCAGCAGAGCCGCGTCCGGCCTCGCCGTTTGAAAACAACAATACGGCGCCGGCGCGTACAGCGCCAAGTACCTCGACCGCAGCGGCTAAACCCACCGTTACTGCTCCGAGCGGCCCGCGGGCGATCAGCCGCGTTCAGCCGTCCTATCCGCCGCGCGCTCAGGCGCTGCGCATTGAAGGG…
ERR315170	Singleton	280		2	1	2	1	10	4	46	AACCTGAAGTGGGACGAAGTTGGTGTTGACGTTGTTGCTGAAGCAACCGGTATCTTCCTGACCGACGAAACCGCTCGTAAACACATCACCGCTGGCGCGAAAAAAGTCGTTCTGACTGGCCCGTCCAAAGACAACACTCCGATGTTCGTTCGCGGCGCTAACTTCGACGCTTACGCTGGCCAGGACATCGTTTCCAACGCTTCCTGCACCACCAACTGCCTGGCGCCGCTGGCTAAAGTTATCAACGACAACTTCGGTATCGTTGAAGGCCTGATGACCACCGTCCACGCTACCACCGCTACTCAGAAAACCGTTGATGGCCCGTCTCACAAAGACTGGCGCGGCGGCCGCGGCGCAGCTCAGAACATCATCCCGTCCTCTACCGGCGCTGCTAAAGCA…	GGCATGATCACCTTCCTGGATACCCCGGGCCACGCCGCGTTTACCTCCATGCGTGCTCGTGGCGCGCAGGCGACGGATATCGTGGTTCTGGTGGTGGCGGCAGACGACGGCGTGATGCCGCAGACTATCGAAGCTATCCAGCACGCTAAAGCGGCGCAGGTACCGGTGGTAGTGGCGGTGAACAAGATCGATAAGCCAGAAGCCGATCCGGATCGCGTGAAGAACGAACTGTCCCAGTACGGCATCCTGCCGGAAGAGTGGGGCGGCGAGAGCCAGTTCGTCCACGTTTCCGCGAAAGCGGGTACCGGCATCGACGAC	GGCGCGGATGTAGTGCTGATCTCCGCGGGCGTGGCGCGTAAGCCCGGCATGGATCGTTCCGACCTGTTTAATGTGAATGCGGGTATCGTGAAGAACCTCGTGCAGCAGATTGCCAAAACCTGCCCGCAGGCCTGCATCGGCATTATCACCAACCCGGTGAATACCACCGTGGCTATCGCCGCCGAAGTACTGAAAAAAGCCGGCGTGTACGATAAAAACAAACTGTTCGGCGTTACCACGCTGGACATCATCCGTTCCAATACCTTTGTGGCGGAGCTGAAAGGTAAATCGGCAACCGAGGTGGAAGTCCCGGTCATTGGTGGTCACTCCGGGGTCACCATTCTGCCTTTACTGTCGCAGATCCCCGGCGTCAGCTTTAGCGATCAGGAAATTGCCGAC…	GAGTCCAACGGTAAGTATGTTGACCGTAACGGCCACGCGGTAGACTACCAGACTGGCCCAATCATCTGGGGTGAGCCGGGCACCAACGGTCAGCACGCGTTCTACCAGCTGATCCACCAGGGCACCAAAATGGTACCGTGCGATTTCATCGCTCCGGCTATCACCCACAACCCGCTGTCTGACCACCATCAGAAACTGCTGTCTAACTTCTTCGCCCAGACCGAGGCCCTGGCCTTTGGTAAATCCCGCGAAGTGGTTGAGCAGGAATATCGCGATCAGGGTAAAGACCCGGCGACCCTGGAGCACGTGGTGCCGTTCAAAGTGTTCGAAGGTAACCGCCCGACTAACTCCATCCTGCTGCGTGAGATCACCCCGTTCAGCCTCGGGGCGCTGATTGCC…	GTCGGCACCTCGTTAAGCTATGATTTCGGCGGCAGCGACTTCGCCGTCAGCGCAGCCTACACCAGCTCCGACCGTACCAACGATCAGAACCTGCTGGCCCGCGGCCAGGGTTCGAAAGCGGAAGCCTGGGCGACCGGCCTGAAATATGACGCCAACAATATCTACCTGGCGACCATGTACTCTGAAACCCGCAAGATGACCCCGATCAGCGGCGGCTTTGCCAACAAAGCGCAGAACTTTGAAGCGGTGGCGCAGTATCAGTTCGACTTCGGTCTGCGTCCGTCCCTCGGCTATGTGCTGTCGAAAGGGAAGGATATCGAAGGGGTGGGGAGTGAAGATCTGGTTAACTACATCGACGTGGGCCTGACCTATTACTTCAACAAAAACATGAACGCCTTC…	ACCCACTACGGTCGCGTATGTCCGATCGAAACGCCTGAAGGTCCGAACATCGGTCTGATTAACTCCCTGTCCGTGTACGCGCAGACCAACGAATATGGCTTCCTTGAGACGCCGTATCGTAAAGTGACCGACGGTGTGGTTACTGACGAAATTCACTACCTGTCTGCTATCGAAGAAGGCAACTACGTTATCGCTCAGGCGAACTCCAACCTGGATGAAAACGGCCACTTCGTAGAAGATCTGGTTACCTGCCGTAGCAAAGGCGAATCCAGCTTGTTCAGCCGCGACCAGGTTGACTACATGGACGTATCCACCCAGCAGGTGGTATCCGTCGGTGCGTCCCTGATCCCGTTCCTGGAACACGATGACGCCAACCGTGCATTGATGGGTGCGAACATG…	ATGGTGGCGCCAGCCGATCTTGAGCCGCCTCCGGCGGCGCAGCCTGTCGTGGAGCCCGTTGTTGAACCCGAACCTGAGCCGGAGCCAGAGGTAGCGCCTGAACCGCCGAAAGAGGCGCCGGTGGTGATCCATAAACCGGAACCTAAGCCGAAGCCCAAACCTAAACCCAAGCCTAAGCCGGAGAAAAAGGTTGAACAGCCGAAGCGGGAAGTGAAGCCGGCAGCTGAGCCGCGTCCGGCCTCGCCGTTTGAAAACAACAATACGGCGCCGGCGCGTACAGCGCCAAGTACCTCGACCGCAGCGGCTAAACCCACCGTTACTGCTCCGAGCGGCCCGCGGGCGATCAGCCGCGTTCAGCCGTCCTATCCGGCGCGCGCTCAGGCGCTGCGCATTGAAGGG…
ERR315171	Singleton	70		2	6	17	1	20	10	25	AACCTGAAGTGGGACGAAGTTGGTGTTGACGTTGTTGCTGAAGCAACCGGTATCTTCCTGACCGACGAAACCGCTCGTAAACACATCACCGCTGGCGCGAAAAAAGTCGTTCTGACTGGCCCGTCCAAAGACAACACTCCGATGTTCGTTCGCGGCGCTAACTTCGACGCTTACGCTGGCCAGGACATCGTTTCCAACGCTTCCTGCACCACCAACTGCCTGGCGCCGCTGGCTAAAGTTATCAACGACAACTTCGGTATCGTTGAAGGCCTGATGACCACCGTCCACGCTACCACCGCTACTCAGAAAACCGTTGATGGCCCGTCTCACAAAGACTGGCGCGGCGGCCGCGGCGCAGCTCAGAACATCATCCCGTCCTCTACCGGCGCTGCTAAAGCA…	GGCATGATCACCTTCCTGGATACCCCGGGCCACGCCGCGTTTACCTCCATGCGTGCTCGTGGCGCGCAGGCGACGGATATCGTGGTTCTGGTGGTGGCGGCAGACGACGGCGTGATGCCGCAGACTATCGAAGCTATCCAGCACGCTAAAGCGGCGCAGGTACCGGTGGTAGTGGCGGTGAACAAGATCGATAAGCCAGAAGCCGATCCGGATCGCGTGAAGAACGAACTGTCCCAGTACGGCATCCTGCCGGAAGAGTGGGGCGGCGAGAGCCAGTTCGTCCACGTTTCCGCGAAAGCCGGTACCGGCATCGACGAC	GGCGCGGATGTAGTGCTGATCTCCGCGGGCGTGGCGCGTAAGCCCGGCATGGATCGTTCCGACCTGTTTAATGTGAATGCGGGTATCGTGAAGAACCTCGTGCAGCAGATTGCCAAAACCTGCCCGCAGGCCTGCATCGGCATTATCACCAACCCGGTGAATACCACCGTGGCTATCGCCGCCGAAGTACTGAAAAAAGCCGGCGTGTACGATAAAAACAAACTGTTCGGCGTTACCACGCTGGACATCATCCGTTCCAATACCTTTGTGGCGGAGCTGAAAGGTAAAGCGGCAACCGAGGTGGAAGTCCCGGTCATTGGTGGTCACTCCGGGGTCACCATTCTGCCTTTACTGTCGCAGATCCCCGGCGTCAGCTTTAGCGATCAGGAAATTGCCGAC…	GAGTCCAACGGTAAGTATGTTGACCGTAACGGCCACGCGGTAGACTACCAGACTGGCCCAATCATCTGGGGTGAGCCGGGCACCAACGGTCAGCACGCGTTCTACCAGCTGATCCACCAGGGCACCAAAATGGTACCGTGCGATTTCATCGCTCCGGCTATCACCCACAACCCGCTGTCTGACCACCATCAGAAACTGCTGTCTAACTTCTTCGCCCAGACCGAGGCCCTGGCCTTTGGTAAATCCCGCGAAGTGGTTGAGCAGGAATATCGCGATCAGGGTAAAGACCCGGCGACCCTGGAGCACGTGGTGCCGTTCAAAGTGTTCGAAGGTAACCGCCCGACTAACTCCATCCTGCTGCGTGAGATCACCCCGTTCAGCCTCGGGGCGCTGATTGCC…	GTCGGCACCTCGTTAAGCTATGATTTCGGCGGCAGCGACTTCGCCGTCAGCGCGGCCTACACCAGCTCCGACCGTACCAACGATCAGAACCTGCTGGCCCGCGGCCAGGGTTCGAAAGCGGAAGCCTGGGCGACCGGCCTGAAATATGACGCCAACAATATCTACCTGGCGACCATGTACTCTGAAACCCGCAAGATGACCCCGATCAGCGGCGGCTTTGCCAACAAAGCGCAGAACTTTGAAGCGGTGGCGCAGTATCAGTTCGACTTCGGTCTGCGTCCGTCCCTCGGCTATGTGCTGTCGAAAGGGAAGGATATCGAAGGGGTGGGGAGTGAAGATCTGGTTAACTACATTGACGTGGGCCTGACCTACTACTTCAACAAAAACATGAACGCCTTC…	ACCCACTACGGTCGCGTATGTCCGATCGAAACGCCTGAAGGTCCGAACATCGGTCTGATTAACTCCCTGTCCGTGTACGCGCAGACCAACGAATATGGCTTCCTTGAGACGCCGTATCGTAAAGTGACCGACGGTGTGGTTACTGACGAAATTCACTACCTGTCTGCTATCGAAGAAGGCAACTACGTTATCGCTCAGGCGAACTCCAACCTGGATGAAAACGGCCACTTTGTAGAAGATCTGGTTACCTGCCGTAGCAAAGGCGAATCCAGCTTGTTCAGCCGCGACCAGGTTGACTACATGGACGTATCCACCCAGCAGGTGGTATCCGTCGGTGCGTCCCTGATCCCGTTCCTGGAACACGATGACGCCAACCGTGCATTGATGGGTGCGAACATG…	ATGGTGGCGCCGGCCGATCTTGAGCCGCCTCCGGCGGCGCAGCCTGTAGTGGAGCCCGTTGTTGAACCCGAACCTGAGCCGGAGCCAGAGGTAGTGCCTGAACCGCCGAAAGAGGCGCCGGTGGTGATCCATAAACCGGAACCTAAGCCGAAGCCCAAACCTAAACCCAAGCCTAAGCCGGAGAAAAAGGTTGAACAGCCGAAGCGGGAAGTGAAGCCGGCAGCAGAGCCGCGTCCGGCCTCGCCGTTTGAAAACAACAATACGGCGCCGGCGCGTACAGCGCCAAGCACCTCGACCGCAGCGGCTAAACCCACCGTTACTGCTCCAAGCGGCCCGCGGGCGATCAGCCGCGTTCAGCCGTCCTATCCGGCGCGCGCTCAGGCGCTGCGCATTGAAGGG…
ERR315109	Singleton	391		10	5	1	4	6	4	4	AACCTGAAGTGGGACGAAGTTGGTGTTGACGTTGTTGCTGAAGCAACCGGTATCTTCCTGACCGACGAAACCGCTCGTAAACACATCACCGCTGGCGCGAAAAAAGTCGTTCTGACTGGCCCGTCCAAAGACAACACTCCGATGTTCGTTCGCGGCGCTAACTTCGACGCTTACGCTGGCCAGGACATCGTTTCCAACGCTTCCTGCACCACCAACTGCCTGGCGCCGCTGGCTAAAGTTATCAACGACAACTTCGGTATCGTTGAAGGCCTGATGACCACCGTTCACGCTACCACCGCTACTCAGAAAACCGTTGATGGCCCGTCTCACAAAGACTGGCGCGGCGGCCGCGGCGCAGCTCAGAACATCATCCCGTCCTCTACCGGCGCTGCTAAAGCA…	GGCATGATCACCTTCCTGGATACCCCGGGCCACGCCGCGTTTACCTCCATGCGTGCTCGTGGCGCGCAGGCGACGGATATCGTGGTTCTGGTGGTGGCGGCAGACGACGGCGTGATGCCGCAGACTATCGAAGCTATCCAGCACGCTAAAGCGGCGCAGGTACCGGTGGTAGTAGCGGTGAACAAGATCGATAAGCCAGAAGCCGATCCGGATCGCGTGAAGAACGAACTGTCCCAGTACGGCATCCTGCCGGAAGAGTGGGGCGGCGAGAGCCAGTTCGTCCACGTTTCCGCGAAAGCGGGTACCGGCATCGACGAC	GGCGCGGATGTAGTGCTGATCTCCGCGGGCGTGGCGCGTAAGCCCGGCATGGATCGTTCCGACCTGTTTAATGTGAATGCGGGTATCGTGAAGAACCTCGTGCAGCAGATTGCCAAAACCTGCCCGCAGGCCTGCATCGGCATTATCACCAACCCGGTGAATACCACCGTGGCTATCGCCGCCGAAGTACTGAAAAAAGCCGGCGTGTACGATAAAAACAAACTGTTCGGCGTTACCACGCTGGACATCATCCGTTCCAATACCTTTGTGGCGGAGCTGAAAGGTAAATCGGCAACCGAGGTGGAAGTCCCGGTCATTGGTGGTCACTCCGGGGTCACCATTCTGCCTTTACTGTCGCAGATCCCCGGCGTCAGCTTTAGCGATCAGGAAATTGCCGAC…	GAGTCCAACGGTAAGTATGTTGACCGTAACGGCCACGCGGTAGACTACCAGACTGGCCCAATCATCTGGGGTGAGCCGGGCACCAACGGTCAGCACGCGTTCTACCAGCTGATCCACCAGGGCACCAAAATGGTACCGTGCGATTTCATTGCTCCGGCTATCACCCACAACCCGCTGTCTGACCACCATCAGAAACTGCTGTCTAACTTCTTCGCCCAGACCGAGGCCCTGGCCTTTGGTAAATCCCGCGAAGTGGTTGAGCAGGAATATCGCGATCAGGGTAAAGACCCGGCGACCCTGGAGCACGTGGTGCCGTTCAAAGTGTTCGAAGGTAACCGCCCGACTAACTCCATCCTGCTGCGTGAGATCACCCCGTTCAGCCTCGGGGCGCTGATTGCC…	GTCGGCACCTCGTTAAGCTATGATTTCGGCGGCAGCGACTTCGCCGTCAGCGCAGCCTACACCAGCTCCGACCGTACCAACGATCAGAACCTGCTGGCCCGCGGGCAGGGTTCGAAAGCGGAAGCCTGGGCGACCGGCCTGAAATATGACGCCAACAATATCTACCTGGCGACCATGTACTCTGAAACCCGCAAAATGACCCCGATCAGCGGCGGCTTTGCCAACAAAGCGCAGAACTTTGAAGCGGTGGCGCAGTATCAGTTCGACTTCGGTCTGCGTCCGTCCCTCGGCTATGTGCTGTCGAAAGGGAAGGATATCGAAGGGGTGGGGAGTGAGGATCTGGTTAACTACATTGACGTGGGCCTGACCTACTACTTCAACAAAAACATGAACGCCTTC…	ACCCACTACGGTCGCGTATGTCCGATCGAAACGCCTGAAGGTCCGAACATCGGTCTGATTAACTCCCTGTCCGTGTACGCGCAGACCAACGAATATGGCTTCCTTGAGACGCCGTATCGTAAAGTGACCGACGGTGTGGTTACTGACGAAATTCACTACCTGTCTGCTATCGAAGAAGGCAACTACGTTATCGCTCAGGCGAACTCCAACCTGGATGAAAACGGCCACTTCGTAGAAGATCTGGTTACCTGCCGTAGCAAAGGCGAATCCAGCTTGTTCAGCCGCGACCAGGTTGACTACATGGACGTATCCACCCAGCAGGTGGTATCCGTCGGTGCGTCCCTGATCCCGTTCCTGGAACACGATGACGCCAACCGTGCATTGATGGGTGCGAACATG…	ATGGTGGCGCCGGCCGATCTTGAGCCGCCTCCGGCGGCGCAGCCTGTCGTGGAGCCCGTTGTTGAACCCGAACCTGAGCCGGAGCCAGAGGTAGCGCCTGAACCGCCGAAAGAGGCGCCGGTGGTGATCCATAAACCGGAACCTAAGCCGAAGCCCAAACCTAAACCCAAGCCTAAGCCGGAGAAAAAGGTTGAACAGCCGAAGCGGGAAGTGAAGCCGGCAGCAGAGCCGCGTCCGGCCTCGCCGTTTGAAAACAACAATACGGCGCCGGCGCGTACAGCGCCAAGTACCTCGACCGCAGCGGCTAAACCCACCGTTACTGCTCCGAGCGGCCCGCGGGCGATCAGCCGCGTTCAGCCGTCCTATCCGCCGCGCGCTCAGGCGCTGCGCATTGAAGGG…
ERR315172	Singleton	70		2	6	17	1	20	10	25	AACCTGAAGTGGGACGAAGTTGGTGTTGACGTTGTTGCTGAAGCAACCGGTATCTTCCTGACCGACGAAACCGCTCGTAAACACATCACCGCTGGCGCGAAAAAAGTCGTTCTGACTGGCCCGTCCAAAGACAACACTCCGATGTTCGTTCGCGGCGCTAACTTCGACGCTTACGCTGGCCAGGACATCGTTTCCAACGCTTCCTGCACCACCAACTGCCTGGCGCCGCTGGCTAAAGTTATCAACGACAACTTCGGTATCGTTGAAGGCCTGATGACCACCGTCCACGCTACCACCGCTACTCAGAAAACCGTTGATGGCCCGTCTCACAAAGACTGGCGCGGCGGCCGCGGCGCAGCTCAGAACATCATCCCGTCCTCTACCGGCGCTGCTAAAGCA…	GGCATGATCACCTTCCTGGATACCCCGGGCCACGCCGCGTTTACCTCCATGCGTGCTCGTGGCGCGCAGGCGACGGATATCGTGGTTCTGGTGGTGGCGGCAGACGACGGCGTGATGCCGCAGACTATCGAAGCTATCCAGCACGCTAAAGCGGCGCAGGTACCGGTGGTAGTGGCGGTGAACAAGATCGATAAGCCAGAAGCCGATCCGGATCGCGTGAAGAACGAACTGTCCCAGTACGGCATCCTGCCGGAAGAGTGGGGCGGCGAGAGCCAGTTCGTCCACGTTTCCGCGAAAGCCGGTACCGGCATCGACGAC	GGCGCGGATGTAGTGCTGATCTCCGCGGGCGTGGCGCGTAAGCCCGGCATGGATCGTTCCGACCTGTTTAATGTGAATGCGGGTATCGTGAAGAACCTCGTGCAGCAGATTGCCAAAACCTGCCCGCAGGCCTGCATCGGCATTATCACCAACCCGGTGAATACCACCGTGGCTATCGCCGCCGAAGTACTGAAAAAAGCCGGCGTGTACGATAAAAACAAACTGTTCGGCGTTACCACGCTGGACATCATCCGTTCCAATACCTTTGTGGCGGAGCTGAAAGGTAAAGCGGCAACCGAGGTGGAAGTCCCGGTCATTGGTGGTCACTCCGGGGTCACCATTCTGCCTTTACTGTCGCAGATCCCCGGCGTCAGCTTTAGCGATCAGGAAATTGCCGAC…	GAGTCCAACGGTAAGTATGTTGACCGTAACGGCCACGCGGTAGACTACCAGACTGGCCCAATCATCTGGGGTGAGCCGGGCACCAACGGTCAGCACGCGTTCTACCAGCTGATCCACCAGGGCACCAAAATGGTACCGTGCGATTTCATCGCTCCGGCTATCACCCACAACCCGCTGTCTGACCACCATCAGAAACTGCTGTCTAACTTCTTCGCCCAGACCGAGGCCCTGGCCTTTGGTAAATCCCGCGAAGTGGTTGAGCAGGAATATCGCGATCAGGGTAAAGACCCGGCGACCCTGGAGCACGTGGTGCCGTTCAAAGTGTTCGAAGGTAACCGCCCGACTAACTCCATCCTGCTGCGTGAGATCACCCCGTTCAGCCTCGGGGCGCTGATTGCC…	GTCGGCACCTCGTTAAGCTATGATTTCGGCGGCAGCGACTTCGCCGTCAGCGCGGCCTACACCAGCTCCGACCGTACCAACGATCAGAACCTGCTGGCCCGCGGCCAGGGTTCGAAAGCGGAAGCCTGGGCGACCGGCCTGAAATATGACGCCAACAATATCTACCTGGCGACCATGTACTCTGAAACCCGCAAGATGACCCCGATCAGCGGCGGCTTTGCCAACAAAGCGCAGAACTTTGAAGCGGTGGCGCAGTATCAGTTCGACTTCGGTCTGCGTCCGTCCCTCGGCTATGTGCTGTCGAAAGGGAAGGATATCGAAGGGGTGGGGAGTGAAGATCTGGTTAACTACATTGACGTGGGCCTGACCTACTACTTCAACAAAAACATGAACGCCTTC…	ACCCACTACGGTCGCGTATGTCCGATCGAAACGCCTGAAGGTCCGAACATCGGTCTGATTAACTCCCTGTCCGTGTACGCGCAGACCAACGAATATGGCTTCCTTGAGACGCCGTATCGTAAAGTGACCGACGGTGTGGTTACTGACGAAATTCACTACCTGTCTGCTATCGAAGAAGGCAACTACGTTATCGCTCAGGCGAACTCCAACCTGGATGAAAACGGCCACTTTGTAGAAGATCTGGTTACCTGCCGTAGCAAAGGCGAATCCAGCTTGTTCAGCCGCGACCAGGTTGACTACATGGACGTATCCACCCAGCAGGTGGTATCCGTCGGTGCGTCCCTGATCCCGTTCCTGGAACACGATGACGCCAACCGTGCATTGATGGGTGCGAACATG…	ATGGTGGCGCCGGCCGATCTTGAGCCGCCTCCGGCGGCGCAGCCTGTAGTGGAGCCCGTTGTTGAACCCGAACCTGAGCCGGAGCCAGAGGTAGTGCCTGAACCGCCGAAAGAGGCGCCGGTGGTGATCCATAAACCGGAACCTAAGCCGAAGCCCAAACCTAAACCCAAGCCTAAGCCGGAGAAAAAGGTTGAACAGCCGAAGCGGGAAGTGAAGCCGGCAGCAGAGCCGCGTCCGGCCTCGCCGTTTGAAAACAACAATACGGCGCCGGCGCGTACAGCGCCAAGCACCTCGACCGCAGCGGCTAAACCCACCGTTACTGCTCCAAGCGGCCCGCGGGCGATCAGCCGCGTTCAGCCGTCCTATCCGGCGCGCGCTCAGGCGCTGCGCATTGAAGGG…
ERR315173	Singleton	70		2	6	17	1	20	10	25	AACCTGAAGTGGGACGAAGTTGGTGTTGACGTTGTTGCTGAAGCAACCGGTATCTTCCTGACCGACGAAACCGCTCGTAAACACATCACCGCTGGCGCGAAAAAAGTCGTTCTGACTGGCCCGTCCAAAGACAACACTCCGATGTTCGTTCGCGGCGCTAACTTCGACGCTTACGCTGGCCAGGACATCGTTTCCAACGCTTCCTGCACCACCAACTGCCTGGCGCCGCTGGCTAAAGTTATCAACGACAACTTCGGTATCGTTGAAGGCCTGATGACCACCGTCCACGCTACCACCGCTACTCAGAAAACCGTTGATGGCCCGTCTCACAAAGACTGGCGCGGCGGCCGCGGCGCAGCTCAGAACATCATCCCGTCCTCTACCGGCGCTGCTAAAGCA…	GGCATGATCACCTTCCTGGATACCCCGGGCCACGCCGCGTTTACCTCCATGCGTGCTCGTGGCGCGCAGGCGACGGATATCGTGGTTCTGGTGGTGGCGGCAGACGACGGCGTGATGCCGCAGACTATCGAAGCTATCCAGCACGCTAAAGCGGCGCAGGTACCGGTGGTAGTGGCGGTGAACAAGATCGATAAGCCAGAAGCCGATCCGGATCGCGTGAAGAACGAACTGTCCCAGTACGGCATCCTGCCGGAAGAGTGGGGCGGCGAGAGCCAGTTCGTCCACGTTTCCGCGAAAGCCGGTACCGGCATCGACGAC	GGCGCGGATGTAGTGCTGATCTCCGCGGGCGTGGCGCGTAAGCCCGGCATGGATCGTTCCGACCTGTTTAATGTGAATGCGGGTATCGTGAAGAACCTCGTGCAGCAGATTGCCAAAACCTGCCCGCAGGCCTGCATCGGCATTATCACCAACCCGGTGAATACCACCGTGGCTATCGCCGCCGAAGTACTGAAAAAAGCCGGCGTGTACGATAAAAACAAACTGTTCGGCGTTACCACGCTGGACATCATCCGTTCCAATACCTTTGTGGCGGAGCTGAAAGGTAAAGCGGCAACCGAGGTGGAAGTCCCGGTCATTGGTGGTCACTCCGGGGTCACCATTCTGCCTTTACTGTCGCAGATCCCCGGCGTCAGCTTTAGCGATCAGGAAATTGCCGAC…	GAGTCCAACGGTAAGTATGTTGACCGTAACGGCCACGCGGTAGACTACCAGACTGGCCCAATCATCTGGGGTGAGCCGGGCACCAACGGTCAGCACGCGTTCTACCAGCTGATCCACCAGGGCACCAAAATGGTACCGTGCGATTTCATCGCTCCGGCTATCACCCACAACCCGCTGTCTGACCACCATCAGAAACTGCTGTCTAACTTCTTCGCCCAGACCGAGGCCCTGGCCTTTGGTAAATCCCGCGAAGTGGTTGAGCAGGAATATCGCGATCAGGGTAAAGACCCGGCGACCCTGGAGCACGTGGTGCCGTTCAAAGTGTTCGAAGGTAACCGCCCGACTAACTCCATCCTGCTGCGTGAGATCACCCCGTTCAGCCTCGGGGCGCTGATTGCC…	GTCGGCACCTCGTTAAGCTATGATTTCGGCGGCAGCGACTTCGCCGTCAGCGCGGCCTACACCAGCTCCGACCGTACCAACGATCAGAACCTGCTGGCCCGCGGCCAGGGTTCGAAAGCGGAAGCCTGGGCGACCGGCCTGAAATATGACGCCAACAATATCTACCTGGCGACCATGTACTCTGAAACCCGCAAGATGACCCCGATCAGCGGCGGCTTTGCCAACAAAGCGCAGAACTTTGAAGCGGTGGCGCAGTATCAGTTCGACTTCGGTCTGCGTCCGTCCCTCGGCTATGTGCTGTCGAAAGGGAAGGATATCGAAGGGGTGGGGAGTGAAGATCTGGTTAACTACATTGACGTGGGCCTGACCTACTACTTCAACAAAAACATGAACGCCTTC…	ACCCACTACGGTCGCGTATGTCCGATCGAAACGCCTGAAGGTCCGAACATCGGTCTGATTAACTCCCTGTCCGTGTACGCGCAGACCAACGAATATGGCTTCCTTGAGACGCCGTATCGTAAAGTGACCGACGGTGTGGTTACTGACGAAATTCACTACCTGTCTGCTATCGAAGAAGGCAACTACGTTATCGCTCAGGCGAACTCCAACCTGGATGAAAACGGCCACTTTGTAGAAGATCTGGTTACCTGCCGTAGCAAAGGCGAATCCAGCTTGTTCAGCCGCGACCAGGTTGACTACATGGACGTATCCACCCAGCAGGTGGTATCCGTCGGTGCGTCCCTGATCCCGTTCCTGGAACACGATGACGCCAACCGTGCATTGATGGGTGCGAACATG…	ATGGTGGCGCCGGCCGATCTTGAGCCGCCTCCGGCGGCGCAGCCTGTAGTGGAGCCCGTTGTTGAACCCGAACCTGAGCCGGAGCCAGAGGTAGTGCCTGAACCGCCGAAAGAGGCGCCGGTGGTGATCCATAAACCGGAACCTAAGCCGAAGCCCAAACCTAAACCCAAGCCTAAGCCGGAGAAAAAGGTTGAACAGCCGAAGCGGGAAGTGAAGCCGGCAGCAGAGCCGCGTCCGGCCTCGCCGTTTGAAAACAACAATACGGCGCCGGCGCGTACAGCGCCAAGCACCTCGACCGCAGCGGCTAAACCCACCGTTACTGCTCCAAGCGGCCCGCGGGCGATCAGCCGCGTTCAGCCGTCCTATCCGGCGCGCGCTCAGGCGCTGCGCATTGAAGGG…
ERR315174	Singleton	70		2	6	17	1	20	10	25	AACCTGAAGTGGGACGAAGTTGGTGTTGACGTTGTTGCTGAAGCAACCGGTATCTTCCTGACCGACGAAACCGCTCGTAAACACATCACCGCTGGCGCGAAAAAAGTCGTTCTGACTGGCCCGTCCAAAGACAACACTCCGATGTTCGTTCGCGGCGCTAACTTCGACGCTTACGCTGGCCAGGACATCGTTTCCAACGCTTCCTGCACCACCAACTGCCTGGCGCCGCTGGCTAAAGTTATCAACGACAACTTCGGTATCGTTGAAGGCCTGATGACCACCGTCCACGCTACCACCGCTACTCAGAAAACCGTTGATGGCCCGTCTCACAAAGACTGGCGCGGCGGCCGCGGCGCAGCTCAGAACATCATCCCGTCCTCTACCGGCGCTGCTAAAGCA…	GGCATGATCACCTTCCTGGATACCCCGGGCCACGCCGCGTTTACCTCCATGCGTGCTCGTGGCGCGCAGGCGACGGATATCGTGGTTCTGGTGGTGGCGGCAGACGACGGCGTGATGCCGCAGACTATCGAAGCTATCCAGCACGCTAAAGCGGCGCAGGTACCGGTGGTAGTGGCGGTGAACAAGATCGATAAGCCAGAAGCCGATCCGGATCGCGTGAAGAACGAACTGTCCCAGTACGGCATCCTGCCGGAAGAGTGGGGCGGCGAGAGCCAGTTCGTCCACGTTTCCGCGAAAGCCGGTACCGGCATCGACGAC	GGCGCGGATGTAGTGCTGATCTCCGCGGGCGTGGCGCGTAAGCCCGGCATGGATCGTTCCGACCTGTTTAATGTGAATGCGGGTATCGTGAAGAACCTCGTGCAGCAGATTGCCAAAACCTGCCCGCAGGCCTGCATCGGCATTATCACCAACCCGGTGAATACCACCGTGGCTATCGCCGCCGAAGTACTGAAAAAAGCCGGCGTGTACGATAAAAACAAACTGTTCGGCGTTACCACGCTGGACATCATCCGTTCCAATACCTTTGTGGCGGAGCTGAAAGGTAAAGCGGCAACCGAGGTGGAAGTCCCGGTCATTGGTGGTCACTCCGGGGTCACCATTCTGCCTTTACTGTCGCAGATCCCCGGCGTCAGCTTTAGCGATCAGGAAATTGCCGAC…	GAGTCCAACGGTAAGTATGTTGACCGTAACGGCCACGCGGTAGACTACCAGACTGGCCCAATCATCTGGGGTGAGCCGGGCACCAACGGTCAGCACGCGTTCTACCAGCTGATCCACCAGGGCACCAAAATGGTACCGTGCGATTTCATCGCTCCGGCTATCACCCACAACCCGCTGTCTGACCACCATCAGAAACTGCTGTCTAACTTCTTCGCCCAGACCGAGGCCCTGGCCTTTGGTAAATCCCGCGAAGTGGTTGAGCAGGAATATCGCGATCAGGGTAAAGACCCGGCGACCCTGGAGCACGTGGTGCCGTTCAAAGTGTTCGAAGGTAACCGCCCGACTAACTCCATCCTGCTGCGTGAGATCACCCCGTTCAGCCTCGGGGCGCTGATTGCC…	GTCGGCACCTCGTTAAGCTATGATTTCGGCGGCAGCGACTTCGCCGTCAGCGCGGCCTACACCAGCTCCGACCGTACCAACGATCAGAACCTGCTGGCCCGCGGCCAGGGTTCGAAAGCGGAAGCCTGGGCGACCGGCCTGAAATATGACGCCAACAATATCTACCTGGCGACCATGTACTCTGAAACCCGCAAGATGACCCCGATCAGCGGCGGCTTTGCCAACAAAGCGCAGAACTTTGAAGCGGTGGCGCAGTATCAGTTCGACTTCGGTCTGCGTCCGTCCCTCGGCTATGTGCTGTCGAAAGGGAAGGATATCGAAGGGGTGGGGAGTGAAGATCTGGTTAACTACATTGACGTGGGCCTGACCTACTACTTCAACAAAAACATGAACGCCTTC…	ACCCACTACGGTCGCGTATGTCCGATCGAAACGCCTGAAGGTCCGAACATCGGTCTGATTAACTCCCTGTCCGTGTACGCGCAGACCAACGAATATGGCTTCCTTGAGACGCCGTATCGTAAAGTGACCGACGGTGTGGTTACTGACGAAATTCACTACCTGTCTGCTATCGAAGAAGGCAACTACGTTATCGCTCAGGCGAACTCCAACCTGGATGAAAACGGCCACTTTGTAGAAGATCTGGTTACCTGCCGTAGCAAAGGCGAATCCAGCTTGTTCAGCCGCGACCAGGTTGACTACATGGACGTATCCACCCAGCAGGTGGTATCCGTCGGTGCGTCCCTGATCCCGTTCCTGGAACACGATGACGCCAACCGTGCATTGATGGGTGCGAACATG…	ATGGTGGCGCCGGCCGATCTTGAGCCGCCTCCGGCGGCGCAGCCTGTAGTGGAGCCCGTTGTTGAACCCGAACCTGAGCCGGAGCCAGAGGTAGTGCCTGAACCGCCGAAAGAGGCGCCGGTGGTGATCCATAAACCGGAACCTAAGCCGAAGCCCAAACCTAAACCCAAGCCTAAGCCGGAGAAAAAGGTTGAACAGCCGAAGCGGGAAGTGAAGCCGGCAGCAGAGCCGCGTCCGGCCTCGCCGTTTGAAAACAACAATACGGCGCCGGCGCGTACAGCGCCAAGCACCTCGACCGCAGCGGCTAAACCCACCGTTACTGCTCCAAGCGGCCCGCGGGCGATCAGCCGCGTTCAGCCGTCCTATCCGGCGCGCGCTCAGGCGCTGCGCATTGAAGGG…
ERR315175	Singleton	70		2	6	17	1	20	10	25	AACCTGAAGTGGGACGAAGTTGGTGTTGACGTTGTTGCTGAAGCAACCGGTATCTTCCTGACCGACGAAACCGCTCGTAAACACATCACCGCTGGCGCGAAAAAAGTCGTTCTGACTGGCCCGTCCAAAGACAACACTCCGATGTTCGTTCGCGGCGCTAACTTCGACGCTTACGCTGGCCAGGACATCGTTTCCAACGCTTCCTGCACCACCAACTGCCTGGCGCCGCTGGCTAAAGTTATCAACGACAACTTCGGTATCGTTGAAGGCCTGATGACCACCGTCCACGCTACCACCGCTACTCAGAAAACCGTTGATGGCCCGTCTCACAAAGACTGGCGCGGCGGCCGCGGCGCAGCTCAGAACATCATCCCGTCCTCTACCGGCGCTGCTAAAGCA…	GGCATGATCACCTTCCTGGATACCCCGGGCCACGCCGCGTTTACCTCCATGCGTGCTCGTGGCGCGCAGGCGACGGATATCGTGGTTCTGGTGGTGGCGGCAGACGACGGCGTGATGCCGCAGACTATCGAAGCTATCCAGCACGCTAAAGCGGCGCAGGTACCGGTGGTAGTGGCGGTGAACAAGATCGATAAGCCAGAAGCCGATCCGGATCGCGTGAAGAACGAACTGTCCCAGTACGGCATCCTGCCGGAAGAGTGGGGCGGCGAGAGCCAGTTCGTCCACGTTTCCGCGAAAGCCGGTACCGGCATCGACGAC	GGCGCGGATGTAGTGCTGATCTCCGCGGGCGTGGCGCGTAAGCCCGGCATGGATCGTTCCGACCTGTTTAATGTGAATGCGGGTATCGTGAAGAACCTCGTGCAGCAGATTGCCAAAACCTGCCCGCAGGCCTGCATCGGCATTATCACCAACCCGGTGAATACCACCGTGGCTATCGCCGCCGAAGTACTGAAAAAAGCCGGCGTGTACGATAAAAACAAACTGTTCGGCGTTACCACGCTGGACATCATCCGTTCCAATACCTTTGTGGCGGAGCTGAAAGGTAAAGCGGCAACCGAGGTGGAAGTCCCGGTCATTGGTGGTCACTCCGGGGTCACCATTCTGCCTTTACTGTCGCAGATCCCCGGCGTCAGCTTTAGCGATCAGGAAATTGCCGAC…	GAGTCCAACGGTAAGTATGTTGACCGTAACGGCCACGCGGTAGACTACCAGACTGGCCCAATCATCTGGGGTGAGCCGGGCACCAACGGTCAGCACGCGTTCTACCAGCTGATCCACCAGGGCACCAAAATGGTACCGTGCGATTTCATCGCTCCGGCTATCACCCACAACCCGCTGTCTGACCACCATCAGAAACTGCTGTCTAACTTCTTCGCCCAGACCGAGGCCCTGGCCTTTGGTAAATCCCGCGAAGTGGTTGAGCAGGAATATCGCGATCAGGGTAAAGACCCGGCGACCCTGGAGCACGTGGTGCCGTTCAAAGTGTTCGAAGGTAACCGCCCGACTAACTCCATCCTGCTGCGTGAGATCACCCCGTTCAGCCTCGGGGCGCTGATTGCC…	GTCGGCACCTCGTTAAGCTATGATTTCGGCGGCAGCGACTTCGCCGTCAGCGCGGCCTACACCAGCTCCGACCGTACCAACGATCAGAACCTGCTGGCCCGCGGCCAGGGTTCGAAAGCGGAAGCCTGGGCGACCGGCCTGAAATATGACGCCAACAATATCTACCTGGCGACCATGTACTCTGAAACCCGCAAGATGACCCCGATCAGCGGCGGCTTTGCCAACAAAGCGCAGAACTTTGAAGCGGTGGCGCAGTATCAGTTCGACTTCGGTCTGCGTCCGTCCCTCGGCTATGTGCTGTCGAAAGGGAAGGATATCGAAGGGGTGGGGAGTGAAGATCTGGTTAACTACATTGACGTGGGCCTGACCTACTACTTCAACAAAAACATGAACGCCTTC…	ACCCACTACGGTCGCGTATGTCCGATCGAAACGCCTGAAGGTCCGAACATCGGTCTGATTAACTCCCTGTCCGTGTACGCGCAGACCAACGAATATGGCTTCCTTGAGACGCCGTATCGTAAAGTGACCGACGGTGTGGTTACTGACGAAATTCACTACCTGTCTGCTATCGAAGAAGGCAACTACGTTATCGCTCAGGCGAACTCCAACCTGGATGAAAACGGCCACTTTGTAGAAGATCTGGTTACCTGCCGTAGCAAAGGCGAATCCAGCTTGTTCAGCCGCGACCAGGTTGACTACATGGACGTATCCACCCAGCAGGTGGTATCCGTCGGTGCGTCCCTGATCCCGTTCCTGGAACACGATGACGCCAACCGTGCATTGATGGGTGCGAACATG…	ATGGTGGCGCCGGCCGATCTTGAGCCGCCTCCGGCGGCGCAGCCTGTAGTGGAGCCCGTTGTTGAACCCGAACCTGAGCCGGAGCCAGAGGTAGTGCCTGAACCGCCGAAAGAGGCGCCGGTGGTGATCCATAAACCGGAACCTAAGCCGAAGCCCAAACCTAAACCCAAGCCTAAGCCGGAGAAAAAGGTTGAACAGCCGAAGCGGGAAGTGAAGCCGGCAGCAGAGCCGCGTCCGGCCTCGCCGTTTGAAAACAACAATACGGCGCCGGCGCGTACAGCGCCAAGCACCTCGACCGCAGCGGCTAAACCCACCGTTACTGCTCCAAGCGGCCCGCGGGCGATCAGCCGCGTTCAGCCGTCCTATCCGGCGCGCGCTCAGGCGCTGCGCATTGAAGGG…
ERR315176	Singleton	198		25	33	1	26	7	1	56	AACCTGAAGTGGGACGAAGTTGGTGTTGACGTTGTTGCTGAAGCAACCGGTATCTTCCTGACCGACGAAACCGCTCGTAAACACATCACCGCTGGCGCGAAAAAAGTCGTTCTGACTGGCCCGTCCAAAGACAACACTCCGATGTTCGTTCGCGGCGCTAACTTCGACGCTTACGCTGGCCAGGACATCGTTTCCAACGCTTCCTGCACCACCAACTGCCTGGCGCCGCTGGCTAAAGTTATCAACGACAACTTCGGTATCGTTGAAGGCCTGATGACCACCGTCCACGCTACCACCGCTACTCAGAAAACCGTTGATGGCCCGTCTCACAAAGACTGGCGCGGCGGCCGCGGCGCAGCTCAGAACATCATCCCGTCCTCTACAGGCGCTGCTAAAGCA…	GGCATGATCACCTTCCTGGATACCCCGGGCCACGCCGCGTTTACCTCCATGCGTGCTCGTGGCGCGCAGGCGACGGATATCGTGGTTCTGGTGGTGGCGGCAGACGACGGCGTGATGCCGCAGACTATCGAAGCTATCCAGCACGCTAAAGCGGCGCAGGTACCGGTGGTAGTGGCGGTGAACAAGATCGATAAGCCAGAAGCCGATCCGGATCGCGTGAAGAACGAACTATCCCAGTACGGCATCCTGCCGGAAGAGTGGGGCGGCGAGAGCCAGTTCGTCCACGTTTCCGCGAAAGCCGGTACCGGCATCGACGAC	GGCGCGGATGTAGTGCTGATCTCCGCGGGCGTGGCGCGTAAGCCCGGCATGGATCGTTCCGACCTGTTTAATGTGAATGCGGGTATCGTGAAGAACCTCGTGCAGCAGATTGCCAAAACCTGCCCGCAGGCCTGCATCGGCATTATCACCAACCCGGTGAATACCACCGTGGCTATCGCCGCCGAAGTACTGAAAAAAGCCGGCGTGTACGATAAAAACAAACTGTTCGGCGTTACCACGCTGGACATCATCCGTTCCAATACCTTTGTGGCGGAGCTGAAAGGTAAATCGGCAACCGAGGTGGAAGTCCCGGTCATTGGTGGTCACTCCGGGGTCACCATTCTGCCTTTACTGTCGCAGATCCCCGGCGTCAGCTTTAGCGATCAGGAAATTGCCGAC…	GAGTCCAATGGTAAGTATGTTGACCGTAACGGCCACGCGGTAGACTACCAGACTGGCCCAATCATCTGGGGTGAGCCGGGCACCAACGGTCAGCACGCGTTCTACCAGCTGATCCACCAGGGCACCAAAATGGTACCGTGCGATTTCATCGCTCCGGCTATCACCCACAACCCGCTGTCTGACCACCATCAGAAACTGCTGTCTAACTTCTTCGCCCAGACCGAGGCCCTGGCCTTTGGTAAATCCCGCGAAGTGGTTGAGCAGGAATATCGCGATCAGGGTAAAGACCCGGCGACCCTGGAGCACGTGGTGCCGTTCAAAGTGTTCGAAGGTAACCGCCCGACTAACTCCATCCTGCTGCGTGAGATCACCCCGTTCAGCCTCGGGGCGCTGATTGCC…	GTCGGCACCTCGTTAAGCTATGATTTCGGCGGCAGCGACTTCGCCGTCAGCGCAGCCTACACCAGCTCCGACCGTACCAACGATCAGAACCTGCTGGCCCGCGGCCAGGGTTCGAAAGCGGAAGCCTGGGCGACCGGCCTGAAATATGACGCCAACAATATCTACCTGGCGACCATGTACTCTGAAACCCGCAAAATGACCCCGATCAGCGGCGGCTTTGCCAACAAAGCGCAGAACTTTGAAGCGGTGGCGCAGTATCAGTTCGACTTCGGTCTGCGTCCGTCCCTCGGCTATGTGCTGTCGAAAGGGAAGGATATCGAAGGGGTGGGGAGTGAGGATCTGGTTAACTACATTGACGTGGGCCTGACCTACTACTTCAACAAAAACATGAACGCCTTC…	ACCCACTACGGTCGCGTATGTCCGATCGAAACGCCTGAAGGTCCGAACATCGGTCTGATTAACTCCCTGTCCGTGTACGCGCAGACCAACGAATATGGCTTCCTTGAGACGCCGTATCGTAAAGTGACCAACGGTGTGGTTACTGACGAAATTCACTACCTGTCTGCTATCGAAGAAGGCAACTACGTTATCGCTCAGGCGAACTCCAACCTGGATGAAAACGGCCACTTCGTAGAAGATCTGGTTACCTGCCGTAGCAAAGGCGAATCCAGCTTGTTCAGCCGCGACCAGGTTGACTACATGGACGTATCCACCCAGCAGGTGGTATCCGTCGGTGCGTCCCTGATCCCGTTCCTGGAACACGATGACGCCAACCGTGCATTGATGGGTGCGAACATG…	ATGGTGGCGCCGGCCGATCTTGAGCCGCCTCCGGCGGCGCAGCCTGTCGTGGAGCCCGTTGTTGAACCCGAACCTGAGCCGGAGCCAGAGGTAGCGCCTGAACCGCCGAAAGAGGCGCCGGTGGTGATCCATAAACCGGAACCTAAGCCGAAGCCCAAACCTAAACCCAAGCCTAAGCCGGAGAAAAAGGTTGAACAGCCGAAGCGGGAAGTGAAGCCGGCAGCAGAGCCGCGTCCGGCCTCGCCGTTTGAAAACAACAATACGGCGCCGGCGCGTACAGCGCCAAGCACCTCGACCGCAGCGGCTAAACCCACCGTTACTGCTCCGAGCGGCCCGCGGGCGATCAGCCGCGTTCAGCCGTCCTATCCGGCGCGCGCTCAGGCGCTGCGCATTGAAGGG…
ERR315177	Singleton	70		2	6	17	1	20	10	25	AACCTGAAGTGGGACGAAGTTGGTGTTGACGTTGTTGCTGAAGCAACCGGTATCTTCCTGACCGACGAAACCGCTCGTAAACACATCACCGCTGGCGCGAAAAAAGTCGTTCTGACTGGCCCGTCCAAAGACAACACTCCGATGTTCGTTCGCGGCGCTAACTTCGACGCTTACGCTGGCCAGGACATCGTTTCCAACGCTTCCTGCACCACCAACTGCCTGGCGCCGCTGGCTAAAGTTATCAACGACAACTTCGGTATCGTTGAAGGCCTGATGACCACCGTCCACGCTACCACCGCTACTCAGAAAACCGTTGATGGCCCGTCTCACAAAGACTGGCGCGGCGGCCGCGGCGCAGCTCAGAACATCATCCCGTCCTCTACCGGCGCTGCTAAAGCA…	GGCATGATCACCTTCCTGGATACCCCGGGCCACGCCGCGTTTACCTCCATGCGTGCTCGTGGCGCGCAGGCGACGGATATCGTGGTTCTGGTGGTGGCGGCAGACGACGGCGTGATGCCGCAGACTATCGAAGCTATCCAGCACGCTAAAGCGGCGCAGGTACCGGTGGTAGTGGCGGTGAACAAGATCGATAAGCCAGAAGCCGATCCGGATCGCGTGAAGAACGAACTGTCCCAGTACGGCATCCTGCCGGAAGAGTGGGGCGGCGAGAGCCAGTTCGTCCACGTTTCCGCGAAAGCCGGTACCGGCATCGACGAC	GGCGCGGATGTAGTGCTGATCTCCGCGGGCGTGGCGCGTAAGCCCGGCATGGATCGTTCCGACCTGTTTAATGTGAATGCGGGTATCGTGAAGAACCTCGTGCAGCAGATTGCCAAAACCTGCCCGCAGGCCTGCATCGGCATTATCACCAACCCGGTGAATACCACCGTGGCTATCGCCGCCGAAGTACTGAAAAAAGCCGGCGTGTACGATAAAAACAAACTGTTCGGCGTTACCACGCTGGACATCATCCGTTCCAATACCTTTGTGGCGGAGCTGAAAGGTAAAGCGGCAACCGAGGTGGAAGTCCCGGTCATTGGTGGTCACTCCGGGGTCACCATTCTGCCTTTACTGTCGCAGATCCCCGGCGTCAGCTTTAGCGATCAGGAAATTGCCGAC…	GAGTCCAACGGTAAGTATGTTGACCGTAACGGCCACGCGGTAGACTACCAGACTGGCCCAATCATCTGGGGTGAGCCGGGCACCAACGGTCAGCACGCGTTCTACCAGCTGATCCACCAGGGCACCAAAATGGTACCGTGCGATTTCATCGCTCCGGCTATCACCCACAACCCGCTGTCTGACCACCATCAGAAACTGCTGTCTAACTTCTTCGCCCAGACCGAGGCCCTGGCCTTTGGTAAATCCCGCGAAGTGGTTGAGCAGGAATATCGCGATCAGGGTAAAGACCCGGCGACCCTGGAGCACGTGGTGCCGTTCAAAGTGTTCGAAGGTAACCGCCCGACTAACTCCATCCTGCTGCGTGAGATCACCCCGTTCAGCCTCGGGGCGCTGATTGCC…	GTCGGCACCTCGTTAAGCTATGATTTCGGCGGCAGCGACTTCGCCGTCAGCGCGGCCTACACCAGCTCCGACCGTACCAACGATCAGAACCTGCTGGCCCGCGGCCAGGGTTCGAAAGCGGAAGCCTGGGCGACCGGCCTGAAATATGACGCCAACAATATCTACCTGGCGACCATGTACTCTGAAACCCGCAAGATGACCCCGATCAGCGGCGGCTTTGCCAACAAAGCGCAGAACTTTGAAGCGGTGGCGCAGTATCAGTTCGACTTCGGTCTGCGTCCGTCCCTCGGCTATGTGCTGTCGAAAGGGAAGGATATCGAAGGGGTGGGGAGTGAAGATCTGGTTAACTACATTGACGTGGGCCTGACCTACTACTTCAACAAAAACATGAACGCCTTC…	ACCCACTACGGTCGCGTATGTCCGATCGAAACGCCTGAAGGTCCGAACATCGGTCTGATTAACTCCCTGTCCGTGTACGCGCAGACCAACGAATATGGCTTCCTTGAGACGCCGTATCGTAAAGTGACCGACGGTGTGGTTACTGACGAAATTCACTACCTGTCTGCTATCGAAGAAGGCAACTACGTTATCGCTCAGGCGAACTCCAACCTGGATGAAAACGGCCACTTTGTAGAAGATCTGGTTACCTGCCGTAGCAAAGGCGAATCCAGCTTGTTCAGCCGCGACCAGGTTGACTACATGGACGTATCCACCCAGCAGGTGGTATCCGTCGGTGCGTCCCTGATCCCGTTCCTGGAACACGATGACGCCAACCGTGCATTGATGGGTGCGAACATG…	ATGGTGGCGCCGGCCGATCTTGAGCCGCCTCCGGCGGCGCAGCCTGTAGTGGAGCCCGTTGTTGAACCCGAACCTGAGCCGGAGCCAGAGGTAGTGCCTGAACCGCCGAAAGAGGCGCCGGTGGTGATCCATAAACCGGAACCTAAGCCGAAGCCCAAACCTAAACCCAAGCCTAAGCCGGAGAAAAAGGTTGAACAGCCGAAGCGGGAAGTGAAGCCGGCAGCAGAGCCGCGTCCGGCCTCGCCGTTTGAAAACAACAATACGGCGCCGGCGCGTACAGCGCCAAGCACCTCGACCGCAGCGGCTAAACCCACCGTTACTGCTCCAAGCGGCCCGCGGGCGATCAGCCGCGTTCAGCCGTCCTATCCGGCGCGCGCTCAGGCGCTGCGCATTGAAGGG…
ERR315178	CC6	11		3	3	1	1	1	1	4	AACCTGAAGTGGGACGAAGTTGGTGTTGACGTTGTTGCTGAAGCAACCGGTATCTTCCTGACCGACGAAACCGCTCGTAAACACATCACCGCTGGCGCGAAAAAAGTCGTTCTGACTGGCCCGTCCAAAGACAACACTCCGATGTTCGTTCGCGGCGCTAACTTCGACGCTTACGCTGGCCAGGACATCGTTTCCAACGCTTCCTGCACCACTAACTGCCTGGCGCCGCTGGCTAAAGTTATCAACGACAACTTCGGTATCGTTGAAGGCCTGATGACCACCGTCCACGCTACCACCGCTACTCAGAAAACCGTTGATGGCCCGTCTCACAAAGACTGGCGCGGCGGCCGCGGCGCAGCTCAGAACATCATCCCGTCCTCTACCGGCGCTGCTAAAGCA…	GGCATGATCACCTTCCTGGATACCCCGGGCCACGCCGCGTTTACCTCCATGCGTGCTCGTGGCGCGCAGGCGACGGATATCGTGGTTCTGGTGGTGGCGGCAGACGACGGCGTGATGCCGCAGACTATCGAAGCTATCCAGCACGCTAAAGCGGCGCAGGTACCGGTGGTAGTGGCGGTGAACAAGATCGATAAGCCAGAAGCCGATCCGGATCGCGTGAAGAACGAACTGTCCCAGTACGGCATCCTGCCGGAAGAGTGGGGCGGCGAGAGCCAGTTTGTCCACGTTTCCGCGAAAGCGGGTACCGGCATCGACGAC	GGCGCGGATGTAGTGCTGATCTCCGCGGGCGTGGCGCGTAAGCCCGGCATGGATCGTTCCGACCTGTTTAATGTGAATGCGGGTATCGTGAAGAACCTCGTGCAGCAGATTGCCAAAACCTGCCCGCAGGCCTGCATCGGCATTATCACCAACCCGGTGAATACCACCGTGGCTATCGCCGCCGAAGTACTGAAAAAAGCCGGCGTGTACGATAAAAACAAACTGTTCGGCGTTACCACGCTGGACATCATCCGTTCCAATACCTTTGTGGCGGAGCTGAAAGGTAAATCGGCAACCGAGGTGGAAGTCCCGGTCATTGGTGGTCACTCCGGGGTCACCATTCTGCCTTTACTGTCGCAGATCCCCGGCGTCAGCTTTAGCGATCAGGAAATTGCCGAC…	GAGTCCAACGGTAAGTATGTTGACCGTAACGGCCACGCGGTAGACTACCAGACTGGCCCAATCATCTGGGGTGAGCCGGGCACCAACGGTCAGCACGCGTTCTACCAGCTGATCCACCAGGGCACCAAAATGGTACCGTGCGATTTCATCGCTCCGGCTATCACCCACAACCCGCTGTCTGACCACCATCAGAAACTGCTGTCTAACTTCTTCGCCCAGACCGAGGCCCTGGCCTTTGGTAAATCCCGCGAAGTGGTTGAGCAGGAATATCGCGATCAGGGTAAAGACCCGGCGACCCTGGAGCACGTGGTGCCGTTCAAAGTGTTCGAAGGTAACCGCCCGACTAACTCCATCCTGCTGCGTGAGATCACCCCGTTCAGCCTCGGGGCGCTGATTGCC…	GTCGGCACCTCGTTAAGCTATGATTTCGGCGGCAGCGACTTCGCCGTCAGCGCAGCCTACACCAGCTCCGACCGTACCAACGATCAGAACCTGCTGGCCCGCGGCCAGGGTTCGAAAGCGGAAGCCTGGGCGACCGGCCTGAAATATGACGCCAACAATATCTACCTGGCGACCATGTACTCTGAAACCCGCAAGATGACCCCGATCAGCGGCGGCTTTGCCAACAAAGCGCAGAACTTTGAAGCGGTGGCGCAGTATCAGTTCGACTTCGGTCTGCGTCCGTCCCTCGGCTATGTGCTGTCGAAAGGGAAGGATATCGAAGGGGTGGGGAGTGAAGATCTGGTTAACTACATCGACGTGGGCCTGACCTACTACTTCAACAAAAACATGAACGCCTTC…	ACCCACTACGGTCGCGTATGTCCGATCGAAACGCCTGAAGGTCCGAACATCGGTCTGATTAACTCCCTGTCCGTGTACGCGCAGACCAACGAATATGGCTTCCTTGAGACGCCGTATCGTAAAGTGACCAACGGTGTGGTTACTGACGAAATTCACTACCTGTCTGCTATCGAAGAAGGCAACTACGTTATCGCTCAGGCGAACTCCAACCTGGATGAAAACGGCCACTTCGTAGAAGATCTGGTTACCTGCCGTAGCAAAGGCGAATCCAGCTTGTTCAGCCGCGACCAGGTTGACTACATGGACGTATCCACCCAGCAGGTGGTATCCGTCGGTGCGTCCCTGATCCCGTTCCTGGAACACGATGACGCCAACCGTGCATTGATGGGTGCGAACATG…	ATGGTGGCGCCGGCCGATCTTGAGCCGCCTCCGGCGGCGCAGCCTGTCGTGGAGCCCGTTGTTGAACCCGAACCTGAGCCGGAGCCAGAGGTAGCGCCTGAACCGCCGAAAGAGGCGCCGGTGGTGATCCATAAACCGGAACCTAAGCCGAAGCCCAAACCTAAACCCAAGCCTAAGCCGGAGAAAAAGGTTGAACAGCCGAAGCGGGAAGTGAAGCCGGCAGCAGAGCCGCGTCCGGCCTCGCCGTTTGAAAACAACAATACGGCGCCGGCGCGTACAGCGCCAAGTACCTCGACCGCAGCGGCTAAACCCACCGTTACTGCTCCGAGCGGCCCGCGGGCGATCAGCCGCGTTCAGCCGTCCTATCCGCCGCGCGCTCAGGCGCTGCGCATTGAAGGG…
ERR315179	Singleton	281		7	1	5	46	1	1	84	AACCTGAAGTGGGACGAAGTTGGTGTTGACGTTGTTGCTGAAGCAACCGGTATCTTCCTGACCGACGAAACCGCTCGTAAACACATCACCGCTGGCGCGAAAAAAGTCGTTCTGACTGGCCCGTCCAAAGACAACACTCCGATGTTCGTTCGCGGCGCTAACTTCGACGCTTACGCTGGCCAGGACATCGTTTCCAACGCTTCCTGCACCACCAACTGCCTGGCGCCGCTGGCTAAAGTTATCAACGACAACTTCGGTATCGTTGAAGGTCTGATGACCACCGTCCACGCTACCACCGCTACTCAGAAAACCGTTGATGGCCCGTCTCACAAAGACTGGCGCGGCGGCCGCGGCGCAGCTCAGAACATCATCCCGTCCTCTACCGGCGCTGCTAAAGCA…	GGCATGATCACCTTCCTGGATACCCCGGGCCACGCCGCGTTTACCTCCATGCGTGCTCGTGGCGCGCAGGCGACGGATATCGTGGTTCTGGTGGTGGCGGCAGACGACGGCGTGATGCCGCAGACTATCGAAGCTATCCAGCACGCTAAAGCGGCGCAGGTACCGGTGGTAGTGGCGGTGAACAAGATCGATAAGCCAGAAGCCGATCCGGATCGCGTGAAGAACGAACTGTCCCAGTACGGCATCCTGCCGGAAGAGTGGGGCGGCGAGAGCCAGTTCGTCCACGTTTCCGCGAAAGCGGGTACCGGCATCGACGAC	GGCGCGGATGTAGTGCTGATCTCCGCGGGCGTGGCGCGTAAGCCCGGCATGGATCGTTCCGACCTGTTTAATGTGAATGCGGGTATCGTGAAGAACCTCGTGCAGCAGATTGCCAAAACCTGCCCGCAGGCCTGCATAGGCATTATCACCAACCCGGTGAATACCACCGTGGCTATCGCCGCCGAAGTACTGAAAAAAGCCGGCGTGTACGATAAAAACAAACTGTTCGGCGTTACCACGCTGGACATCATCCGTTCCAATACCTTTGTGGCGGAGCTGAAAGGTAAATCGGCAACCGAGGTGGAAGTCCCGGTCATTGGTGGTCACTCCGGGGTCACCATTCTGCCTTTACTGTCGCAGATCCCCGGCGTCAGCTTTAGCGATCAGGAAATTGCCGAC…	GAGTCCAACGGTAAGTATGTTGACCGTAACGGCCACGCGGTAGACTACCAGACTGGCCCAATCATCTGGGGTGAGCCGGGCACCAACGGTCAGCACGCGTTCTACCAGCTGATCCACCAGGGCACCAAAATGGTACCGTGCGATTTCATCGCTCCGGCTATCACCCACAACCCGCTGTCTGACCACCATCAGAAACTGCTGTCTAACTTCTTCGCCCAGACCGAGGCCCTGGCCTTTGGTAAATCCCGCGAAGTGGTTGAGCAGGAATATCGCGATCAGGGTAAAGACCCGGCGACCCTGGAGCACGTGGTGCCGTTCAAAGTGTTCGAAGGTAACCGCCCGACTAACTCCATCCTGCTGCGTGAGATCACCCCGTTCAACCTCGGGGCGCTGATTGCC…	GTCGGCACCTCGTTAAGCTATGATTTCGGCGGCAGCGACTTCGCCGTCAGCGCAGCCTACACCAGCTCCGACCGTACCAACGATCAGAACCTGCTGGCCCGCGGCCAGGGTTCGAAAGCGGAAGCCTGGGCGACCGGCCTGAAATATGACGCCAACAATATCTACCTGGCGACCATGTACTCTGAAACCCGCAAGATGACCCCGATCAGCGGCGGCTTTGCCAACAAAGCGCAGAACTTTGAAGCGGTGGCGCAGTATCAGTTCGACTTCGGTCTGCGTCCGTCCCTCGGCTATGTGCTGTCGAAAGGGAAGGATATCGAAGGGGTGGGGAGTGAAGATCTGGTTAACTACATCGACGTGGGCCTGACCTACTACTTCAACAAAAACATGAACGCCTTC…	ACCCACTACGGTCGCGTATGTCCGATCGAAACGCCTGAAGGTCCGAACATCGGTCTGATTAACTCCCTGTCCGTGTACGCGCAGACCAACGAATATGGCTTCCTTGAGACGCCGTATCGTAAAGTGACCAACGGTGTGGTTACTGACGAAATTCACTACCTGTCTGCTATCGAAGAAGGCAACTACGTTATCGCTCAGGCGAACTCCAACCTGGATGAAAACGGCCACTTCGTAGAAGATCTGGTTACCTGCCGTAGCAAAGGCGAATCCAGCTTGTTCAGCCGCGACCAGGTTGACTACATGGACGTATCCACCCAGCAGGTGGTATCCGTCGGTGCGTCCCTGATCCCGTTCCTGGAACACGATGACGCCAACCGTGCATTGATGGGTGCGAACATG…	ATGGAGGCGCCGGCCGATCTTGAGCCGCCTCCGGCGGCGCAGCCTGTCGTGGAGCCCGTTGTTGAACCCGAACCTGAGCCGGAGCCAGAGGTAGCGCCTGAACCGCCGAAAGAGGCGCCGGTGGTGATCCATAAACCGGAACCTAAGCCGAAGCCCAAACCTAAACCCAAGCCTAAGCCGGAGAAAAAGGTTGAACAGCCGAAGCGGGAAGTGAAGCCGGCAGCAGAGCCGCGTCCGGCCTCGCCGTTTGAAAACAACAATACGGCGCTGGCGCGTACAGCGCCAAGTACCTCGACAGCAGCGGCTAAACCCACCGTTACTGCTCCGAGCGGCCCGCGGGCGATCAGCCGCGTTCAGCCGTCCTATCCGGCGCGCGCTCAGGCGCTGCGCATAGAAGGG…
ERR315180	CC3	14		1	6	1	1	1	1	1	AACCTGAAGTGGGACGAAGTTGGTGTTGACGTTGTTGCTGAAGCAACCGGTATCTTCCTGACCGACGAAACCGCTCGTAAACACATCACCGCTGGCGCGAAAAAAGTCGTTCTGACTGGCCCGTCCAAAGACAACACTCCGATGTTCGTTCGCGGCGCTAACTTCGACGCTTACGCAGGCCAGGACATCGTTTCCAACGCTTCCTGCACCACCAACTGCCTGGCGCCGCTGGCTAAAGTTATCAACGACAACTTCGGTATCGTTGAAGGCCTGATGACCACCGTCCACGCTACCACCGCTACTCAGAAAACCGTTGATGGCCCGTCTCACAAAGACTGGCGCGGCGGCCGCGGCGCAGCTCAGAACATCATCCCGTCCTCTACCGGCGCTGCTAAAGCA…	GGCATGATCACCTTCCTGGATACCCCGGGCCACGCCGCGTTTACCTCCATGCGTGCTCGTGGCGCGCAGGCGACGGATATCGTGGTTCTGGTGGTGGCGGCAGACGACGGCGTGATGCCGCAGACTATCGAAGCTATCCAGCACGCTAAAGCGGCGCAGGTACCGGTGGTAGTGGCGGTGAACAAGATCGATAAGCCAGAAGCCGATCCGGATCGCGTGAAGAACGAACTGTCCCAGTACGGCATCCTGCCGGAAGAGTGGGGCGGCGAGAGCCAGTTCGTCCACGTTTCCGCGAAAGCCGGTACCGGCATCGACGAC	GGCGCGGATGTAGTGCTGATCTCCGCGGGCGTGGCGCGTAAGCCCGGCATGGATCGTTCCGACCTGTTTAATGTGAATGCGGGTATCGTGAAGAACCTCGTGCAGCAGATTGCCAAAACCTGCCCGCAGGCCTGCATCGGCATTATCACCAACCCGGTGAATACCACCGTGGCTATCGCCGCCGAAGTACTGAAAAAAGCCGGCGTGTACGATAAAAACAAACTGTTCGGCGTTACCACGCTGGACATCATCCGTTCCAATACCTTTGTGGCGGAGCTGAAAGGTAAATCGGCAACCGAGGTGGAAGTCCCGGTCATTGGTGGTCACTCCGGGGTCACCATTCTGCCTTTACTGTCGCAGATCCCCGGCGTCAGCTTTAGCGATCAGGAAATTGCCGAC…	GAGTCCAACGGTAAGTATGTTGACCGTAACGGCCACGCGGTAGACTACCAGACTGGCCCAATCATCTGGGGTGAGCCGGGCACCAACGGTCAGCACGCGTTCTACCAGCTGATCCACCAGGGCACCAAAATGGTACCGTGCGATTTCATCGCTCCGGCTATCACCCACAACCCGCTGTCTGACCACCATCAGAAACTGCTGTCTAACTTCTTCGCCCAGACCGAGGCCCTGGCCTTTGGTAAATCCCGCGAAGTGGTTGAGCAGGAATATCGCGATCAGGGTAAAGACCCGGCGACCCTGGAGCACGTGGTGCCGTTCAAAGTGTTCGAAGGTAACCGCCCGACTAACTCCATCCTGCTGCGTGAGATCACCCCGTTCAGCCTCGGGGCGCTGATTGCC…	GTCGGCACCTCGTTAAGCTATGATTTCGGCGGCAGCGACTTCGCCGTCAGCGCAGCCTACACCAGCTCCGACCGTACCAACGATCAGAACCTGCTGGCCCGCGGCCAGGGTTCGAAAGCGGAAGCCTGGGCGACCGGCCTGAAATATGACGCCAACAATATCTACCTGGCGACCATGTACTCTGAAACCCGCAAGATGACCCCGATCAGCGGCGGCTTTGCCAACAAAGCGCAGAACTTTGAAGCGGTGGCGCAGTATCAGTTCGACTTCGGTCTGCGTCCGTCCCTCGGCTATGTGCTGTCGAAAGGGAAGGATATCGAAGGGGTGGGGAGTGAAGATCTGGTTAACTACATCGACGTGGGCCTGACCTACTACTTCAACAAAAACATGAACGCCTTC…	ACCCACTACGGTCGCGTATGTCCGATCGAAACGCCTGAAGGTCCGAACATCGGTCTGATTAACTCCCTGTCCGTGTACGCGCAGACCAACGAATATGGCTTCCTTGAGACGCCGTATCGTAAAGTGACCAACGGTGTGGTTACTGACGAAATTCACTACCTGTCTGCTATCGAAGAAGGCAACTACGTTATCGCTCAGGCGAACTCCAACCTGGATGAAAACGGCCACTTCGTAGAAGATCTGGTTACCTGCCGTAGCAAAGGCGAATCCAGCTTGTTCAGCCGCGACCAGGTTGACTACATGGACGTATCCACCCAGCAGGTGGTATCCGTCGGTGCGTCCCTGATCCCGTTCCTGGAACACGATGACGCCAACCGTGCATTGATGGGTGCGAACATG…	ATGGTGGCGCCGGCCGATCTTGAGCCGCCTCCGGCGGCGCAGCCTGTCGTGGAGCCCGTTGTTGAACCCGAACCTGAGCCGGAGCCAGAGGTAGTGCCTGAACCGCCGAAAGAGGCGCCGGTGGTGATCCATAAACCGGAACCTAAGCCGAAGCCCAAACCTAAACCCAAGCCTAAGCCGGAGAAAAAGGTTGAACAGCCGAAGCGGGAAGTGAAGCCGGCAGCAGAGCCGCGTCCGGCCTCGCCGTTTGAAAACAACAATACGGCGCCGGCGCGTACAGCGCCAAGCACCTCGACAGCAGCGGCTAAACCCACCGTTACTGCTCCAAGCGGCCCGCGGGCGATCAGCCGCGTTCAGCCGTCCTATCCAGCGCGCGCTCAGGCGCTGCGCATTGAAGGT…
ERR315181	CC3	15		1	1	1	1	1	1	1	AACCTGAAGTGGGACGAAGTTGGTGTTGACGTTGTTGCTGAAGCAACCGGTATCTTCCTGACCGACGAAACCGCTCGTAAACACATCACCGCTGGCGCGAAAAAAGTCGTTCTGACTGGCCCGTCCAAAGACAACACTCCGATGTTCGTTCGCGGCGCTAACTTCGACGCTTACGCAGGCCAGGACATCGTTTCCAACGCTTCCTGCACCACCAACTGCCTGGCGCCGCTGGCTAAAGTTATCAACGACAACTTCGGTATCGTTGAAGGCCTGATGACCACCGTCCACGCTACCACCGCTACTCAGAAAACCGTTGATGGCCCGTCTCACAAAGACTGGCGCGGCGGCCGCGGCGCAGCTCAGAACATCATCCCGTCCTCTACCGGCGCTGCTAAAGCA…	GGCATGATCACCTTCCTGGATACCCCGGGCCACGCCGCGTTTACCTCCATGCGTGCTCGTGGCGCGCAGGCGACGGATATCGTGGTTCTGGTGGTGGCGGCAGACGACGGCGTGATGCCGCAGACTATCGAAGCTATCCAGCACGCTAAAGCGGCGCAGGTACCGGTGGTAGTGGCGGTGAACAAGATCGATAAGCCAGAAGCCGATCCGGATCGCGTGAAGAACGAACTGTCCCAGTACGGCATCCTGCCGGAAGAGTGGGGCGGCGAGAGCCAGTTCGTCCACGTTTCCGCGAAAGCGGGTACCGGCATCGACGAC	GGCGCGGATGTAGTGCTGATCTCCGCGGGCGTGGCGCGTAAGCCCGGCATGGATCGTTCCGACCTGTTTAATGTGAATGCGGGTATCGTGAAGAACCTCGTGCAGCAGATTGCCAAAACCTGCCCGCAGGCCTGCATCGGCATTATCACCAACCCGGTGAATACCACCGTGGCTATCGCCGCCGAAGTACTGAAAAAAGCCGGCGTGTACGATAAAAACAAACTGTTCGGCGTTACCACGCTGGACATCATCCGTTCCAATACCTTTGTGGCGGAGCTGAAAGGTAAATCGGCAACCGAGGTGGAAGTCCCGGTCATTGGTGGTCACTCCGGGGTCACCATTCTGCCTTTACTGTCGCAGATCCCCGGCGTCAGCTTTAGCGATCAGGAAATTGCCGAC…	GAGTCCAACGGTAAGTATGTTGACCGTAACGGCCACGCGGTAGACTACCAGACTGGCCCAATCATCTGGGGTGAGCCGGGCACCAACGGTCAGCACGCGTTCTACCAGCTGATCCACCAGGGCACCAAAATGGTACCGTGCGATTTCATCGCTCCGGCTATCACCCACAACCCGCTGTCTGACCACCATCAGAAACTGCTGTCTAACTTCTTCGCCCAGACCGAGGCCCTGGCCTTTGGTAAATCCCGCGAAGTGGTTGAGCAGGAATATCGCGATCAGGGTAAAGACCCGGCGACCCTGGAGCACGTGGTGCCGTTCAAAGTGTTCGAAGGTAACCGCCCGACTAACTCCATCCTGCTGCGTGAGATCACCCCGTTCAGCCTCGGGGCGCTGATTGCC…	GTCGGCACCTCGTTAAGCTATGATTTCGGCGGCAGCGACTTCGCCGTCAGCGCAGCCTACACCAGCTCCGACCGTACCAACGATCAGAACCTGCTGGCCCGCGGCCAGGGTTCGAAAGCGGAAGCCTGGGCGACCGGCCTGAAATATGACGCCAACAATATCTACCTGGCGACCATGTACTCTGAAACCCGCAAGATGACCCCGATCAGCGGCGGCTTTGCCAACAAAGCGCAGAACTTTGAAGCGGTGGCGCAGTATCAGTTCGACTTCGGTCTGCGTCCGTCCCTCGGCTATGTGCTGTCGAAAGGGAAGGATATCGAAGGGGTGGGGAGTGAAGATCTGGTTAACTACATCGACGTGGGCCTGACCTACTACTTCAACAAAAACATGAACGCCTTC…	ACCCACTACGGTCGCGTATGTCCGATCGAAACGCCTGAAGGTCCGAACATCGGTCTGATTAACTCCCTGTCCGTGTACGCGCAGACCAACGAATATGGCTTCCTTGAGACGCCGTATCGTAAAGTGACCAACGGTGTGGTTACTGACGAAATTCACTACCTGTCTGCTATCGAAGAAGGCAACTACGTTATCGCTCAGGCGAACTCCAACCTGGATGAAAACGGCCACTTCGTAGAAGATCTGGTTACCTGCCGTAGCAAAGGCGAATCCAGCTTGTTCAGCCGCGACCAGGTTGACTACATGGACGTATCCACCCAGCAGGTGGTATCCGTCGGTGCGTCCCTGATCCCGTTCCTGGAACACGATGACGCCAACCGTGCATTGATGGGTGCGAACATG…	ATGGTGGCGCCGGCCGATCTTGAGCCGCCTCCGGCGGCGCAGCCTGTCGTGGAGCCCGTTGTTGAACCCGAACCTGAGCCGGAGCCAGAGGTAGTGCCTGAACCGCCGAAAGAGGCGCCGGTGGTGATCCATAAACCGGAACCTAAGCCGAAGCCCAAACCTAAACCCAAGCCTAAGCCGGAGAAAAAGGTTGAACAGCCGAAGCGGGAAGTGAAGCCGGCAGCAGAGCCGCGTCCGGCCTCGCCGTTTGAAAACAACAATACGGCGCCGGCGCGTACAGCGCCAAGCACCTCGACAGCAGCGGCTAAACCCACCGTTACTGCTCCAAGCGGCCCGCGGGCGATCAGCCGCGTTCAGCCGTCCTATCCAGCGCGCGCTCAGGCGCTGCGCATTGAAGGT…
ERR315110	Singleton	Uknown	Unknown	16	24	21	27	Absent	22	80	AACCTGAAGTGGGACGAAGTTGGTGTTGACGTTGTTGCTGAAGCAACCGGTATCTTCCTGACCGACGAAACCGCTCGTAAACACATCACCGCTGGCGCGAAAAAAGTCGTTCTGACTGGCCCGTCCAAAGACAACACCCCGATGTTCGTTCGCGGCGCTAACTTCGAAACTTACGCTGGCCAGGACATCGTTTCCAACGCTTCCTGCACCACCAACTGCCTGGCACCGCTGGCTAAAGTTATCAACGACAACTTCGGTATCGTTGAAGGCCTGATGACCACCGTCCACGCGACCACCGCGACTCAGAAAACCGTTGATGGCCCGTCTCACAAAGACTGGCGCGGCGGCCGCGGCGCAGCTCAGAACATCATCCCGTCCTCTACCGGTGCTGCTAAAGCA…	GGCATGATCACCTTCCTGGACACCCCGGGCCACGCCGCGTTTACCTCCATGCGTGCTCGTGGTGCGCAGGCGACGGATATCGTGGTTCTGGTGGTGGCGGCAGACGACGGCGTGATGCCGCAGACCATCGAAGCTATCCAGCACGCTAAAGCGGCGCAGGTACCGGTGGTGGTTGCGGTGAACAAAATCGATAAGCCAGAAGCTGATCCGGATCGCGTGAAGAATGAACTGTCCCAGTACGGCATCCTGCCGGAAGAGTGGGGCGGCGAGAGCCAGTTCGTCCACGTTTCCGCGAAAGCCGGTACCGGCATCGACGAC	GGCGCTGATGTGGTGCTGATCTCCGCGGGCGTAGCGCGTAAGCCCGGCATGGATCGTTCCGACCTGTTTAATGTGAATGCCGGCATCGTTAAGAACCTGGTGCAGCAGATTGCCAAAACCTGCCCACAGGCCTGCATCGGTGTTATCACCAACCCGGTGAATACCACCGTGGCTATCGCCGCCGAAGTGCTGAAAAAAGCCGGCGTGTACGATAAAAACAAGCTGTTCGGCGTCACCACGCTGGACATTATCCGCTCCAATACCTTTGTCGCTGAGCTGAAAGGTAAATCGGCAACCGAGGTGGAAGTCCCGGTCATTGGTGGTCACTCCGGCGTCACCATTCTGCCATTATTGTCGCAGATCCCGGGCGTCAGCTTCAGCGATCAGGAAGTGGCCGAT…	GAGTCCAACGGTAAGTATGTTGACCGTAACGGCCACGCGGTAGACTACCAGACTGGCCCGATCATCTGGGGTGAGCCGGGCACCAACGGTCAGCACGCGTTCTACCAGCTGATCCACCAGGGCACCAAAATGGTACCGTGCGATTTCATCGCCCCAGCTATCACCCACAACCCGCTGTCCGACCATCATCCGAAGCTGCTGTCCAACTTCTTCGCTCAGACCGAGGCCCTGGCTTTCGGTAAATCCCGTGAAGTGGTCGAGCAGGAATATCGCGATCAGGGTAAAGATCCGGCGACCCTGGAGCACGTGGTGCCGTTCAAAGTGTTTGAAGGCAACCGTCCGACGAACTCCATCCTGCTGCGTGAAATCACCCCGTTCAGCCTGGGGGCGCTGATTGCC…	Absent	ACGCACTACGGTCGCGTATGTCCAATCGAAACGCCTGAAGGTCCGAACATCGGTCTGATCAACTCCCTGTCCGTGTACGCACAGACTAACGAATACGGTTTCCTTGAGACCCCGTATCGTAAAGTGACCGACGGTGTGGTTACCGATGAAATTCACTACCTGTCTGCTATCGAAGAAGGCAACTACGTTATTGCTCAGGCGAACTCCAACCTGGATGAAAACGGCCACTTCGTAGAAGACCTGGTTACCTGCCGTAGCAAAGGCGAATCCAGCTTGTTCAGCCGCGACCAGGTTGACTACATGGACGTATCCACCCAGCAGGTGGTATCCGTCGGTGCGTCCCTGATCCCGTTCCTGGAGCACGATGACGCCAACCGTGCATTGATGGGTGCGAACATG…	ATGGTCGCGCCGGCCGATCTTGAACCGCCCCCGGCGGCACAGCCAGTCGTGGAGCCCGTTGTCGAACCTGATCCTGAGCCGGAACCCGAGGTGGTGCCTGAACCGCCGAAAGAGGCGCCGGTGGTGATCCATAAACCGGAACCGAAGCCGAAGCCTAAACCCAAACCGAAACCCAAGCCGGAGAAAAAGGTTGAGCAGCCGAAGCGGGACGTGAAGCCGGCAGCAGAGCCGCGTCCGGCCTCGCCGTTTGAAAACAACAACACGACGCCAGCGCGCACCGCGCCAAGCATCTCGACCGCGGCCGCCAAACCCACCGTTACTGCCCCGAGCGGCCCGCGGGCGATCAGCCGTGTCCAGCCGACCTATCCGGCCCGCGCCCAGGCGCTGCGCATCGAAGGG…
ERR315182	Singleton	397		2	1	1	1	21	44	9	AACCTGAAGTGGGACGAAGTTGGTGTTGACGTTGTTGCTGAAGCAACCGGTATCTTCCTGACCGACGAAACCGCTCGTAAACACATCACCGCTGGCGCGAAAAAAGTCGTTCTGACTGGCCCGTCCAAAGACAACACTCCGATGTTCGTTCGCGGCGCTAACTTCGACGCTTACGCTGGCCAGGACATCGTTTCCAACGCTTCCTGCACCACCAACTGCCTGGCGCCGCTGGCTAAAGTTATCAACGACAACTTCGGTATCGTTGAAGGCCTGATGACCACCGTCCACGCTACCACCGCTACTCAGAAAACCGTTGATGGCCCGTCTCACAAAGACTGGCGCGGCGGCCGCGGCGCAGCTCAGAACATCATCCCGTCCTCTACCGGCGCTGCTAAAGCA…	GGCATGATCACCTTCCTGGATACCCCGGGCCACGCCGCGTTTACCTCCATGCGTGCTCGTGGCGCGCAGGCGACGGATATCGTGGTTCTGGTGGTGGCGGCAGACGACGGCGTGATGCCGCAGACTATCGAAGCTATCCAGCACGCTAAAGCGGCGCAGGTACCGGTGGTAGTGGCGGTGAACAAGATCGATAAGCCAGAAGCCGATCCGGATCGCGTGAAGAACGAACTGTCCCAGTACGGCATCCTGCCGGAAGAGTGGGGCGGCGAGAGCCAGTTCGTCCACGTTTCCGCGAAAGCGGGTACCGGCATCGACGAC	GGCGCGGATGTAGTGCTGATCTCCGCGGGCGTGGCGCGTAAGCCCGGCATGGATCGTTCCGACCTGTTTAATGTGAATGCGGGTATCGTGAAGAACCTCGTGCAGCAGATTGCCAAAACCTGCCCGCAGGCCTGCATCGGCATTATCACCAACCCGGTGAATACCACCGTGGCTATCGCCGCCGAAGTACTGAAAAAAGCCGGCGTGTACGATAAAAACAAACTGTTCGGCGTTACCACGCTGGACATCATCCGTTCCAATACCTTTGTGGCGGAGCTGAAAGGTAAATCGGCAACCGAGGTGGAAGTCCCGGTCATTGGTGGTCACTCCGGGGTCACCATTCTGCCTTTACTGTCGCAGATCCCCGGCGTCAGCTTTAGCGATCAGGAAATTGCCGAC…	GAGTCCAACGGTAAGTATGTTGACCGTAACGGCCACGCGGTAGACTACCAGACTGGCCCAATCATCTGGGGTGAGCCGGGCACCAACGGTCAGCACGCGTTCTACCAGCTGATCCACCAGGGCACCAAAATGGTACCGTGCGATTTCATCGCTCCGGCTATCACCCACAACCCGCTGTCTGACCACCATCAGAAACTGCTGTCTAACTTCTTCGCCCAGACCGAGGCCCTGGCCTTTGGTAAATCCCGCGAAGTGGTTGAGCAGGAATATCGCGATCAGGGTAAAGACCCGGCGACCCTGGAGCACGTGGTGCCGTTCAAAGTGTTCGAAGGTAACCGCCCGACTAACTCCATCCTGCTGCGTGAGATCACCCCGTTCAGCCTCGGGGCGCTGATTGCC…	GTCGGCACCTCGTTAAGCTATGATTTCGGCGGCAGCGACTTCGCCGTCAGCGCGGCCTACACCAGCTCCGACCGTACCAACGATCAGAACCTGCTGGCCCGCGGCCAGGGTTCGAAAGCGGAAGCCTGGGCGACCGGCCTGAAATATGACGCCAACAATATCTACCTGGCGACCATGTACTCTGAAACCCGCAAGATGACCCCGATCAGCGGCGGCTTTGCCAACAAAGCGCAGAACTTTGAAGCGGTGGCGCAGTATCAGTTCGACTTCGGTCTGCGTCCGTCCCTCGGCTATGTGCTGTCGAAAGGGAAGGATATCGAAGGGGTGGGGAGTGAAGATCTGGTTAACTACATCGACGTGGGCCTGACCTATTACTTCAACAAAAACATGAACGCCTTC…	ACCCACTACGGTCGCGTATGTCCGATCGAAACGCCTGAAGGTCCGAACATCGGTCTAATTAACTCCCTGTCCGTGTACGCGCAGACCAACGAATATGGCTTCCTTGAGACGCCGTATCGTAAAGTGACCGACGGTGTGGTTACTGACGAAATTCACTACCTGTCTGCTATCGAAGAAGGCAACTACGTTATCGCTCAGGCGAACTCCAACCTGGATGAAAACGGCCACTTCGTAGAAGATCTGGTTACCTGCCGTAGCAAAGGCGAATCCAGCTTGTTCAGCCGCGACCAGGTTGACTACATGGACGTATCCACCCAGCAGGTGGTATCCGTCGGTGCGTCCCTGATCCCGTTCCTGGAACACGATGACGCCAACCGTGCATTGATGGGTGCGAACATG…	ATGGTGGCGCCGGCCGATCTTGAGCCGCCTCCGGCGGCGCAGCCTGTCGTGGAGCCCGTTGTTGAACCCGAACCTGAGCCGGAGCCAGAGGTAGTGCCTGAACCGCCGAAAGAGGCGCCGGTGGTGATCCATAAACCGGAACCTAAGCCGAAGCCCAAACCTAAACCCAAGCCTAAGCCGGAGAAAAAGGTTGAACAGCCGAAGCGGGAAGTGAAGCCGGCAGCAGAGCCGCGTCCGGCCTCGCCGTTTGAAAACAACAATACGGCGCCGGCGCGTACAGCGCCAAGCACCTCGACAGCAGCGGCTAAACCCACCGTTACTGCTCCAAGCGGCCCGCGGGCGATCAGCCGCGTTCAGCCGTCCTATCCGGCGCGCGCTCAGGCGCTGCGCATTGAAGGG…
ERR315183	CC3	14		1	6	1	1	1	1	1	AACCTGAAGTGGGACGAAGTTGGTGTTGACGTTGTTGCTGAAGCAACCGGTATCTTCCTGACCGACGAAACCGCTCGTAAACACATCACCGCTGGCGCGAAAAAAGTCGTTCTGACTGGCCCGTCCAAAGACAACACTCCGATGTTCGTTCGCGGCGCTAACTTCGACGCTTACGCAGGCCAGGACATCGTTTCCAACGCTTCCTGCACCACCAACTGCCTGGCGCCGCTGGCTAAAGTTATCAACGACAACTTCGGTATCGTTGAAGGCCTGATGACCACCGTCCACGCTACCACCGCTACTCAGAAAACCGTTGATGGCCCGTCTCACAAAGACTGGCGCGGCGGCCGCGGCGCAGCTCAGAACATCATCCCGTCCTCTACCGGCGCTGCTAAAGCA…	GGCATGATCACCTTCCTGGATACCCCGGGCCACGCCGCGTTTACCTCCATGCGTGCTCGTGGCGCGCAGGCGACGGATATCGTGGTTCTGGTGGTGGCGGCAGACGACGGCGTGATGCCGCAGACTATCGAAGCTATCCAGCACGCTAAAGCGGCGCAGGTACCGGTGGTAGTGGCGGTGAACAAGATCGATAAGCCAGAAGCCGATCCGGATCGCGTGAAGAACGAACTGTCCCAGTACGGCATCCTGCCGGAAGAGTGGGGCGGCGAGAGCCAGTTCGTCCACGTTTCCGCGAAAGCCGGTACCGGCATCGACGAC	GGCGCGGATGTAGTGCTGATCTCCGCGGGCGTGGCGCGTAAGCCCGGCATGGATCGTTCCGACCTGTTTAATGTGAATGCGGGTATCGTGAAGAACCTCGTGCAGCAGATTGCCAAAACCTGCCCGCAGGCCTGCATCGGCATTATCACCAACCCGGTGAATACCACCGTGGCTATCGCCGCCGAAGTACTGAAAAAAGCCGGCGTGTACGATAAAAACAAACTGTTCGGCGTTACCACGCTGGACATCATCCGTTCCAATACCTTTGTGGCGGAGCTGAAAGGTAAATCGGCAACCGAGGTGGAAGTCCCGGTCATTGGTGGTCACTCCGGGGTCACCATTCTGCCTTTACTGTCGCAGATCCCCGGCGTCAGCTTTAGCGATCAGGAAATTGCCGAC…	GAGTCCAACGGTAAGTATGTTGACCGTAACGGCCACGCGGTAGACTACCAGACTGGCCCAATCATCTGGGGTGAGCCGGGCACCAACGGTCAGCACGCGTTCTACCAGCTGATCCACCAGGGCACCAAAATGGTACCGTGCGATTTCATCGCTCCGGCTATCACCCACAACCCGCTGTCTGACCACCATCAGAAACTGCTGTCTAACTTCTTCGCCCAGACCGAGGCCCTGGCCTTTGGTAAATCCCGCGAAGTGGTTGAGCAGGAATATCGCGATCAGGGTAAAGACCCGGCGACCCTGGAGCACGTGGTGCCGTTCAAAGTGTTCGAAGGTAACCGCCCGACTAACTCCATCCTGCTGCGTGAGATCACCCCGTTCAGCCTCGGGGCGCTGATTGCC…	GTCGGCACCTCGTTAAGCTATGATTTCGGCGGCAGCGACTTCGCCGTCAGCGCAGCCTACACCAGCTCCGACCGTACCAACGATCAGAACCTGCTGGCCCGCGGCCAGGGTTCGAAAGCGGAAGCCTGGGCGACCGGCCTGAAATATGACGCCAACAATATCTACCTGGCGACCATGTACTCTGAAACCCGCAAGATGACCCCGATCAGCGGCGGCTTTGCCAACAAAGCGCAGAACTTTGAAGCGGTGGCGCAGTATCAGTTCGACTTCGGTCTGCGTCCGTCCCTCGGCTATGTGCTGTCGAAAGGGAAGGATATCGAAGGGGTGGGGAGTGAAGATCTGGTTAACTACATCGACGTGGGCCTGACCTACTACTTCAACAAAAACATGAACGCCTTC…	ACCCACTACGGTCGCGTATGTCCGATCGAAACGCCTGAAGGTCCGAACATCGGTCTGATTAACTCCCTGTCCGTGTACGCGCAGACCAACGAATATGGCTTCCTTGAGACGCCGTATCGTAAAGTGACCAACGGTGTGGTTACTGACGAAATTCACTACCTGTCTGCTATCGAAGAAGGCAACTACGTTATCGCTCAGGCGAACTCCAACCTGGATGAAAACGGCCACTTCGTAGAAGATCTGGTTACCTGCCGTAGCAAAGGCGAATCCAGCTTGTTCAGCCGCGACCAGGTTGACTACATGGACGTATCCACCCAGCAGGTGGTATCCGTCGGTGCGTCCCTGATCCCGTTCCTGGAACACGATGACGCCAACCGTGCATTGATGGGTGCGAACATG…	ATGGTGGCGCCGGCCGATCTTGAGCCGCCTCCGGCGGCGCAGCCTGTCGTGGAGCCCGTTGTTGAACCCGAACCTGAGCCGGAGCCAGAGGTAGTGCCTGAACCGCCGAAAGAGGCGCCGGTGGTGATCCATAAACCGGAACCTAAGCCGAAGCCCAAACCTAAACCCAAGCCTAAGCCGGAGAAAAAGGTTGAACAGCCGAAGCGGGAAGTGAAGCCGGCAGCAGAGCCGCGTCCGGCCTCGCCGTTTGAAAACAACAATACGGCGCCGGCGCGTACAGCGCCAAGCACCTCGACAGCAGCGGCTAAACCCACCGTTACTGCTCCAAGCGGCCCGCGGGCGATCAGCCGCGTTCAGCCGTCCTATCCAGCGCGCGCTCAGGCGCTGCGCATTGAAGGT…
ERR315184	CC10	N39	Unknown	2	1	U	1	10	4	13	AACCTGAAGTGGGACGAAGTTGGTGTTGACGTTGTTGCTGAAGCAACCGGTATCTTCCTGACCGACGAAACCGCTCGTAAACACATCACCGCTGGCGCGAAAAAAGTCGTTCTGACTGGCCCGTCCAAAGACAACACTCCGATGTTCGTTCGCGGCGCTAACTTCGACGCTTACGCTGGCCAGGACATCGTTTCCAACGCTTCCTGCACCACCAACTGCCTGGCGCCGCTGGCTAAAGTTATCAACGACAACTTCGGTATCGTTGAAGGCCTGATGACCACCGTCCACGCTACCACCGCTACTCAGAAAACCGTTGATGGCCCGTCTCACAAAGACTGGCGCGGCGGCCGCGGCGCAGCTCAGAACATCATCCCGTCCTCTACCGGCGCTGCTAAAGCA…	GGCATGATCACCTTCCTGGATACCCCGGGCCACGCCGCGTTTACCTCCATGCGTGCTCGTGGCGCGCAGGCGACGGATATCGTGGTTCTGGTGGTGGCGGCAGACGACGGCGTGATGCCGCAGACTATCGAAGCTATCCAGCACGCTAAAGCGGCGCAGGTACCGGTGGTAGTGGCGGTGAACAAGATCGATAAGCCAGAAGCCGATCCGGATCGCGTGAAGAACGAACTGTCCCAGTACGGCATCCTGCCGGAAGAGTGGGGCGGCGAGAGCCAGTTCGTCCACGTTTCCGCGAAAGCGGGTACCGGCATCGACGAC	GGCGCGGATGTAGTGCTGATCTCCGCGGGCGTGGCGCGTAAGCCCGGCATGGATCGTTCCGACCTGTTTAATGTGAATGCGGGTATCGTGAAGAACCTCGTGCAGCAGATTGCCAAAACCTGCCCGCAGGCCTGCATCGGCATTATCACCAACCCGGTGAATACCACCGTGGCTATCGCCGCCGAAGTACTGAAAAAAGCCGGCGTGTACGATAAAAACAAACTGTTCGGCGTTACCACGCTGGACATCATTCGTTCCAATACCTTTGTGGCGGAGCTGAAAGGTAAATCGGCAACCGAGGTGGAAGTCCCGGTCATTGGTGGTCACTCCGGGGTCACCATTCTGCCTTTACTGTCGCAGATCCCCGGCGTCAGCTTTAGCGATCAGGAAATTGCCGAC…	GAGTCCAACGGTAAGTATGTTGACCGTAACGGCCACGCGGTAGACTACCAGACTGGCCCAATCATCTGGGGTGAGCCGGGCACCAACGGTCAGCACGCGTTCTACCAGCTGATCCACCAGGGCACCAAAATGGTACCGTGCGATTTCATCGCTCCGGCTATCACCCACAACCCGCTGTCTGACCACCATCAGAAACTGCTGTCTAACTTCTTCGCCCAGACCGAGGCCCTGGCCTTTGGTAAATCCCGCGAAGTGGTTGAGCAGGAATATCGCGATCAGGGTAAAGACCCGGCGACCCTGGAGCACGTGGTGCCGTTCAAAGTGTTCGAAGGTAACCGCCCGACTAACTCCATCCTGCTGCGTGAGATCACCCCGTTCAGCCTCGGGGCGCTGATTGCC…	GTCGGCACCTCGTTAAGCTATGATTTCGGCGGCAGCGACTTCGCCGTCAGCGCAGCCTACACCAGCTCCGACCGTACCAACGATCAGAACCTGCTGGCCCGCGGCCAGGGTTCGAAAGCGGAAGCCTGGGCGACCGGCCTGAAATATGACGCCAACAATATCTACCTGGCGACCATGTACTCTGAAACCCGCAAGATGACCCCGATCAGCGGCGGCTTTGCCAACAAAGCGCAGAACTTTGAAGCGGTGGCGCAGTATCAGTTCGACTTCGGTCTGCGTCCGTCCCTCGGCTATGTGCTGTCGAAAGGGAAGGATATCGAAGGGGTGGGGAGTGAAGATCTGGTTAACTACATCGACGTGGGCCTGACCTATTACTTCAACAAAAACATGAACGCCTTC…	ACCCACTACGGTCGCGTATGTCCGATCGAAACGCCTGAAGGTCCGAACATCGGTCTGATTAACTCCCTGTCCGTGTACGCGCAGACCAACGAATATGGCTTCCTTGAGACGCCGTATCGTAAAGTGACCGACGGTGTGGTTACTGACGAAATTCACTACCTGTCTGCTATCGAAGAAGGCAACTACGTTATCGCTCAGGCGAACTCCAACCTGGATGAAAACGGCCACTTCGTAGAAGATCTGGTTACCTGCCGTAGCAAAGGCGAATCCAGCTTGTTCAGCCGCGACCAGGTTGACTACATGGACGTATCCACCCAGCAGGTGGTATCCGTCGGTGCGTCCCTGATCCCGTTCCTGGAACACGATGACGCCAACCGTGCATTGATGGGTGCGAACATG…	ATGGTGGCGCCGGCCGATCTTGAGCCGCCTCCGGCGGCGCAGCCTGTCGTGGAGCCCGTTGTTGAACCCGAACCTGAGCCGGAGCCAGAGGTAGTGCCTGAACCGCCGAAAGAGGCGCCGGTGGTGATCCATAAACCGGAACCTAAGCCGAAGCCCAAACCTAAACCCAAGCCTAAGCCGGAGAAAAAGGTTGAACAGCCGAAGCGGGAAGTGAAGCCGGCTGCAGAGCCGCGTCCGGCCTCGCCGTTTGAAAACAACAATACGGCGCCGGCGCGTACAGCGCCAAGCACCTCGACAGCAGCGGCTAAACCCACCGTTACTGCTCCAAGCGGCCCGCGGGCGATCAGCCGCGTTCAGCCGTCCTATCCGGCGCGCGCTCAGGCGCTGCGCATAGAAGGT…
ERR315185	CC5	17		2	1	1	1	4	4	4	AACCTGAAGTGGGACGAAGTTGGTGTTGACGTTGTTGCTGAAGCAACCGGTATCTTCCTGACCGACGAAACCGCTCGTAAACACATCACCGCTGGCGCGAAAAAAGTCGTTCTGACTGGCCCGTCCAAAGACAACACTCCGATGTTCGTTCGCGGCGCTAACTTCGACGCTTACGCTGGCCAGGACATCGTTTCCAACGCTTCCTGCACCACCAACTGCCTGGCGCCGCTGGCTAAAGTTATCAACGACAACTTCGGTATCGTTGAAGGCCTGATGACCACCGTCCACGCTACCACCGCTACTCAGAAAACCGTTGATGGCCCGTCTCACAAAGACTGGCGCGGCGGCCGCGGCGCAGCTCAGAACATCATCCCGTCCTCTACCGGCGCTGCTAAAGCA…	GGCATGATCACCTTCCTGGATACCCCGGGCCACGCCGCGTTTACCTCCATGCGTGCTCGTGGCGCGCAGGCGACGGATATCGTGGTTCTGGTGGTGGCGGCAGACGACGGCGTGATGCCGCAGACTATCGAAGCTATCCAGCACGCTAAAGCGGCGCAGGTACCGGTGGTAGTGGCGGTGAACAAGATCGATAAGCCAGAAGCCGATCCGGATCGCGTGAAGAACGAACTGTCCCAGTACGGCATCCTGCCGGAAGAGTGGGGCGGCGAGAGCCAGTTCGTCCACGTTTCCGCGAAAGCGGGTACCGGCATCGACGAC	GGCGCGGATGTAGTGCTGATCTCCGCGGGCGTGGCGCGTAAGCCCGGCATGGATCGTTCCGACCTGTTTAATGTGAATGCGGGTATCGTGAAGAACCTCGTGCAGCAGATTGCCAAAACCTGCCCGCAGGCCTGCATCGGCATTATCACCAACCCGGTGAATACCACCGTGGCTATCGCCGCCGAAGTACTGAAAAAAGCCGGCGTGTACGATAAAAACAAACTGTTCGGCGTTACCACGCTGGACATCATCCGTTCCAATACCTTTGTGGCGGAGCTGAAAGGTAAATCGGCAACCGAGGTGGAAGTCCCGGTCATTGGTGGTCACTCCGGGGTCACCATTCTGCCTTTACTGTCGCAGATCCCCGGCGTCAGCTTTAGCGATCAGGAAATTGCCGAC…	GAGTCCAACGGTAAGTATGTTGACCGTAACGGCCACGCGGTAGACTACCAGACTGGCCCAATCATCTGGGGTGAGCCGGGCACCAACGGTCAGCACGCGTTCTACCAGCTGATCCACCAGGGCACCAAAATGGTACCGTGCGATTTCATCGCTCCGGCTATCACCCACAACCCGCTGTCTGACCACCATCAGAAACTGCTGTCTAACTTCTTCGCCCAGACCGAGGCCCTGGCCTTTGGTAAATCCCGCGAAGTGGTTGAGCAGGAATATCGCGATCAGGGTAAAGACCCGGCGACCCTGGAGCACGTGGTGCCGTTCAAAGTGTTCGAAGGTAACCGCCCGACTAACTCCATCCTGCTGCGTGAGATCACCCCGTTCAGCCTCGGGGCGCTGATTGCC…	GTCGGCACCTCGTTAAGCTATGATTTCGGCGGCAGCGACTTCGCCGTCAGCGCAGCCTACACCAGCTCCGACCGTACCAACGATCAGAACCTGCTGGCCCGCGGCCAGGGTTCGAAAGCGGAAGCCTGGGCGACCGGCCTGAAATATGACGCCAACAATATCTACCTGGCGACCATGTACTCTGAAACCCGCAAGATGACCCCGATCAGCGGCGGCTTTGCCAACAAAGCGCAGAACTTTGAAGCGGTGGCGCAGTATCAGTTCGACTTCGGTCTGCGTCCGTCCCTCGGCTATGTGCTGTCGAAAGGGAAGGATATCGAAGGGGTGGGAAGTGAGGATCTGGTTAACTACATTGACGTGGGCCTGACCTACTACTTCAACAAAAACATGAACGCCTTC…	ACCCACTACGGTCGCGTATGTCCGATCGAAACGCCTGAAGGTCCGAACATCGGTCTGATTAACTCCCTGTCCGTGTACGCGCAGACCAACGAATATGGCTTCCTTGAGACGCCGTATCGTAAAGTGACCGACGGTGTGGTTACTGACGAAATTCACTACCTGTCTGCTATCGAAGAAGGCAACTACGTTATCGCTCAGGCGAACTCCAACCTGGATGAAAACGGCCACTTCGTAGAAGATCTGGTTACCTGCCGTAGCAAAGGCGAATCCAGCTTGTTCAGCCGCGACCAGGTTGACTACATGGACGTATCCACCCAGCAGGTGGTATCCGTCGGTGCGTCCCTGATCCCGTTCCTGGAACACGATGACGCCAACCGTGCATTGATGGGTGCGAACATG…	ATGGTGGCGCCGGCCGATCTTGAGCCGCCTCCGGCGGCGCAGCCTGTCGTGGAGCCCGTTGTTGAACCCGAACCTGAGCCGGAGCCAGAGGTAGCGCCTGAACCGCCGAAAGAGGCGCCGGTGGTGATCCATAAACCGGAACCTAAGCCGAAGCCCAAACCTAAACCCAAGCCTAAGCCGGAGAAAAAGGTTGAACAGCCGAAGCGGGAAGTGAAGCCGGCAGCAGAGCCGCGTCCGGCCTCGCCGTTTGAAAACAACAATACGGCGCCGGCGCGTACAGCGCCAAGTACCTCGACCGCAGCGGCTAAACCCACCGTTACTGCTCCGAGCGGCCCGCGGGCGATCAGCCGCGTTCAGCCGTCCTATCCGCCGCGCGCTCAGGCGCTGCGCATTGAAGGG…
ERR315186	Singleton	789		25	10	1	1	20	1	22	AACCTGAAGTGGGACGAAGTTGGTGTTGACGTTGTTGCTGAAGCAACCGGTATCTTCCTGACCGACGAAACCGCTCGTAAACACATCACCGCTGGCGCGAAAAAAGTCGTTCTGACTGGCCCGTCCAAAGACAACACTCCGATGTTCGTTCGCGGCGCTAACTTCGACGCTTACGCTGGCCAGGACATCGTTTCCAACGCTTCCTGCACCACCAACTGCCTGGCGCCGCTGGCTAAAGTTATCAACGACAACTTCGGTATCGTTGAAGGCCTGATGACCACCGTCCACGCTACCACCGCTACTCAGAAAACCGTTGATGGCCCGTCTCACAAAGACTGGCGCGGCGGCCGCGGCGCAGCTCAGAACATCATCCCGTCCTCTACAGGCGCTGCTAAAGCA…	GGCATGATCACCTTCCTGGATACCCCGGGCCACGCCGCGTTTACCTCCATGCGTGCTCGTGGCGCGCAGGCGACGGATATCGTGGTTCTGGTGGTGGCGGCAGACGACGGCGTGATGCCGCAGACTATCGAAGCTATCCAGCACGCTAAAGCGGCGCAGGTACCGGTGGTCGTGGCGGTGAACAAGATCGATAAGCCAGAAGCCGATCCGGATCGCGTGAAGAACGAACTGTCCCAGTACGGCATCCTGCCGGAAGAGTGGGGCGGCGAGAGCCAGTTCGTCCACGTTTCCGCGAAAGCGGGTACCGGCATCGACGAC	GGCGCGGATGTAGTGCTGATCTCCGCGGGCGTGGCGCGTAAGCCCGGCATGGATCGTTCCGACCTGTTTAATGTGAATGCGGGTATCGTGAAGAACCTCGTGCAGCAGATTGCCAAAACCTGCCCGCAGGCCTGCATCGGCATTATCACCAACCCGGTGAATACCACCGTGGCTATCGCCGCCGAAGTACTGAAAAAAGCCGGCGTGTACGATAAAAACAAACTGTTCGGCGTTACCACGCTGGACATCATCCGTTCCAATACCTTTGTGGCGGAGCTGAAAGGTAAATCGGCAACCGAGGTGGAAGTCCCGGTCATTGGTGGTCACTCCGGGGTCACCATTCTGCCTTTACTGTCGCAGATCCCCGGCGTCAGCTTTAGCGATCAGGAAATTGCCGAC…	GAGTCCAACGGTAAGTATGTTGACCGTAACGGCCACGCGGTAGACTACCAGACTGGCCCAATCATCTGGGGTGAGCCGGGCACCAACGGTCAGCACGCGTTCTACCAGCTGATCCACCAGGGCACCAAAATGGTACCGTGCGATTTCATCGCTCCGGCTATCACCCACAACCCGCTGTCTGACCACCATCAGAAACTGCTGTCTAACTTCTTCGCCCAGACCGAGGCCCTGGCCTTTGGTAAATCCCGCGAAGTGGTTGAGCAGGAATATCGCGATCAGGGTAAAGACCCGGCGACCCTGGAGCACGTGGTGCCGTTCAAAGTGTTCGAAGGTAACCGCCCGACTAACTCCATCCTGCTGCGTGAGATCACCCCGTTCAGCCTCGGGGCGCTGATTGCC…	GTCGGCACCTCGTTAAGCTATGATTTCGGCGGCAGCGACTTCGCCGTCAGCGCGGCCTACACCAGCTCCGACCGTACCAACGATCAGAACCTGCTGGCCCGCGGCCAGGGTTCGAAAGCGGAAGCCTGGGCGACCGGCCTGAAATATGACGCCAACAATATCTACCTGGCGACCATGTACTCTGAAACCCGCAAGATGACCCCGATCAGCGGCGGCTTTGCCAACAAAGCGCAGAACTTTGAAGCGGTGGCGCAGTATCAGTTCGACTTCGGTCTGCGTCCGTCCCTCGGCTATGTGCTGTCGAAAGGGAAGGATATCGAAGGGGTGGGGAGTGAAGATCTGGTTAACTACATTGACGTGGGCCTGACCTACTACTTCAACAAAAACATGAACGCCTTC…	ACCCACTACGGTCGCGTATGTCCGATCGAAACGCCTGAAGGTCCGAACATCGGTCTGATTAACTCCCTGTCCGTGTACGCGCAGACCAACGAATATGGCTTCCTTGAGACGCCGTATCGTAAAGTGACCAACGGTGTGGTTACTGACGAAATTCACTACCTGTCTGCTATCGAAGAAGGCAACTACGTTATCGCTCAGGCGAACTCCAACCTGGATGAAAACGGCCACTTCGTAGAAGATCTGGTTACCTGCCGTAGCAAAGGCGAATCCAGCTTGTTCAGCCGCGACCAGGTTGACTACATGGACGTATCCACCCAGCAGGTGGTATCCGTCGGTGCGTCCCTGATCCCGTTCCTGGAACACGATGACGCCAACCGTGCATTGATGGGTGCGAACATG…	ATGGTGGCGCCGGCCGATCTTGAGCCGCCTCCGGCGGCGCAGCCTGTCGTGGAGCCCGTTGTTGAACCCGAACCTGAGCCGGAGCCAGAGGTAGCGCCTGAACCGCCGAAAGAGGCGCCGGTGGTGATCCATAAACCGGAACCTAAGCCGAAGCCCAAACCTAAACCCAAGCCTAAGCCGGAGAAAAAGGTTGAACAGCCGAAGCGGGAAGTGAAGCCGGCAGCAGAGCCGCGTCCGGCCTCGCCGTTTGAAAACAACAATACGGCGCCGGCGCGTACAGCGCCAAGCACCTCGACAGCAGCGGCTAAACCCACCGTTACTGCTCCAAGCGGCCCGCGGGCGATCAGCCGCGTTCAGCCGTCCTATCCGGCGCGCGCTCAGGCGCTGCGCATTGAAGGG…
ERR315187	CC5	17		2	1	1	1	4	4	4	AACCTGAAGTGGGACGAAGTTGGTGTTGACGTTGTTGCTGAAGCAACCGGTATCTTCCTGACCGACGAAACCGCTCGTAAACACATCACCGCTGGCGCGAAAAAAGTCGTTCTGACTGGCCCGTCCAAAGACAACACTCCGATGTTCGTTCGCGGCGCTAACTTCGACGCTTACGCTGGCCAGGACATCGTTTCCAACGCTTCCTGCACCACCAACTGCCTGGCGCCGCTGGCTAAAGTTATCAACGACAACTTCGGTATCGTTGAAGGCCTGATGACCACCGTCCACGCTACCACCGCTACTCAGAAAACCGTTGATGGCCCGTCTCACAAAGACTGGCGCGGCGGCCGCGGCGCAGCTCAGAACATCATCCCGTCCTCTACCGGCGCTGCTAAAGCA…	GGCATGATCACCTTCCTGGATACCCCGGGCCACGCCGCGTTTACCTCCATGCGTGCTCGTGGCGCGCAGGCGACGGATATCGTGGTTCTGGTGGTGGCGGCAGACGACGGCGTGATGCCGCAGACTATCGAAGCTATCCAGCACGCTAAAGCGGCGCAGGTACCGGTGGTAGTGGCGGTGAACAAGATCGATAAGCCAGAAGCCGATCCGGATCGCGTGAAGAACGAACTGTCCCAGTACGGCATCCTGCCGGAAGAGTGGGGCGGCGAGAGCCAGTTCGTCCACGTTTCCGCGAAAGCGGGTACCGGCATCGACGAC	GGCGCGGATGTAGTGCTGATCTCCGCGGGCGTGGCGCGTAAGCCCGGCATGGATCGTTCCGACCTGTTTAATGTGAATGCGGGTATCGTGAAGAACCTCGTGCAGCAGATTGCCAAAACCTGCCCGCAGGCCTGCATCGGCATTATCACCAACCCGGTGAATACCACCGTGGCTATCGCCGCCGAAGTACTGAAAAAAGCCGGCGTGTACGATAAAAACAAACTGTTCGGCGTTACCACGCTGGACATCATCCGTTCCAATACCTTTGTGGCGGAGCTGAAAGGTAAATCGGCAACCGAGGTGGAAGTCCCGGTCATTGGTGGTCACTCCGGGGTCACCATTCTGCCTTTACTGTCGCAGATCCCCGGCGTCAGCTTTAGCGATCAGGAAATTGCCGAC…	GAGTCCAACGGTAAGTATGTTGACCGTAACGGCCACGCGGTAGACTACCAGACTGGCCCAATCATCTGGGGTGAGCCGGGCACCAACGGTCAGCACGCGTTCTACCAGCTGATCCACCAGGGCACCAAAATGGTACCGTGCGATTTCATCGCTCCGGCTATCACCCACAACCCGCTGTCTGACCACCATCAGAAACTGCTGTCTAACTTCTTCGCCCAGACCGAGGCCCTGGCCTTTGGTAAATCCCGCGAAGTGGTTGAGCAGGAATATCGCGATCAGGGTAAAGACCCGGCGACCCTGGAGCACGTGGTGCCGTTCAAAGTGTTCGAAGGTAACCGCCCGACTAACTCCATCCTGCTGCGTGAGATCACCCCGTTCAGCCTCGGGGCGCTGATTGCC…	GTCGGCACCTCGTTAAGCTATGATTTCGGCGGCAGCGACTTCGCCGTCAGCGCAGCCTACACCAGCTCCGACCGTACCAACGATCAGAACCTGCTGGCCCGCGGCCAGGGTTCGAAAGCGGAAGCCTGGGCGACCGGCCTGAAATATGACGCCAACAATATCTACCTGGCGACCATGTACTCTGAAACCCGCAAGATGACCCCGATCAGCGGCGGCTTTGCCAACAAAGCGCAGAACTTTGAAGCGGTGGCGCAGTATCAGTTCGACTTCGGTCTGCGTCCGTCCCTCGGCTATGTGCTGTCGAAAGGGAAGGATATCGAAGGGGTGGGAAGTGAGGATCTGGTTAACTACATTGACGTGGGCCTGACCTACTACTTCAACAAAAACATGAACGCCTTC…	ACCCACTACGGTCGCGTATGTCCGATCGAAACGCCTGAAGGTCCGAACATCGGTCTGATTAACTCCCTGTCCGTGTACGCGCAGACCAACGAATATGGCTTCCTTGAGACGCCGTATCGTAAAGTGACCGACGGTGTGGTTACTGACGAAATTCACTACCTGTCTGCTATCGAAGAAGGCAACTACGTTATCGCTCAGGCGAACTCCAACCTGGATGAAAACGGCCACTTCGTAGAAGATCTGGTTACCTGCCGTAGCAAAGGCGAATCCAGCTTGTTCAGCCGCGACCAGGTTGACTACATGGACGTATCCACCCAGCAGGTGGTATCCGTCGGTGCGTCCCTGATCCCGTTCCTGGAACACGATGACGCCAACCGTGCATTGATGGGTGCGAACATG…	ATGGTGGCGCCGGCCGATCTTGAGCCGCCTCCGGCGGCGCAGCCTGTCGTGGAGCCCGTTGTTGAACCCGAACCTGAGCCGGAGCCAGAGGTAGCGCCTGAACCGCCGAAAGAGGCGCCGGTGGTGATCCATAAACCGGAACCTAAGCCGAAGCCCAAACCTAAACCCAAGCCTAAGCCGGAGAAAAAGGTTGAACAGCCGAAGCGGGAAGTGAAGCCGGCAGCAGAGCCGCGTCCGGCCTCGCCGTTTGAAAACAACAATACGGCGCCGGCGCGTACAGCGCCAAGTACCTCGACCGCAGCGGCTAAACCCACCGTTACTGCTCCGAGCGGCCCGCGGGCGATCAGCCGCGTTCAGCCGTCCTATCCGCCGCGCGCTCAGGCGCTGCGCATTGAAGGG…
ERR315188	CC5	17		2	1	1	1	4	4	4	AACCTGAAGTGGGACGAAGTTGGTGTTGACGTTGTTGCTGAAGCAACCGGTATCTTCCTGACCGACGAAACCGCTCGTAAACACATCACCGCTGGCGCGAAAAAAGTCGTTCTGACTGGCCCGTCCAAAGACAACACTCCGATGTTCGTTCGCGGCGCTAACTTCGACGCTTACGCTGGCCAGGACATCGTTTCCAACGCTTCCTGCACCACCAACTGCCTGGCGCCGCTGGCTAAAGTTATCAACGACAACTTCGGTATCGTTGAAGGCCTGATGACCACCGTCCACGCTACCACCGCTACTCAGAAAACCGTTGATGGCCCGTCTCACAAAGACTGGCGCGGCGGCCGCGGCGCAGCTCAGAACATCATCCCGTCCTCTACCGGCGCTGCTAAAGCA…	GGCATGATCACCTTCCTGGATACCCCGGGCCACGCCGCGTTTACCTCCATGCGTGCTCGTGGCGCGCAGGCGACGGATATCGTGGTTCTGGTGGTGGCGGCAGACGACGGCGTGATGCCGCAGACTATCGAAGCTATCCAGCACGCTAAAGCGGCGCAGGTACCGGTGGTAGTGGCGGTGAACAAGATCGATAAGCCAGAAGCCGATCCGGATCGCGTGAAGAACGAACTGTCCCAGTACGGCATCCTGCCGGAAGAGTGGGGCGGCGAGAGCCAGTTCGTCCACGTTTCCGCGAAAGCGGGTACCGGCATCGACGAC	GGCGCGGATGTAGTGCTGATCTCCGCGGGCGTGGCGCGTAAGCCCGGCATGGATCGTTCCGACCTGTTTAATGTGAATGCGGGTATCGTGAAGAACCTCGTGCAGCAGATTGCCAAAACCTGCCCGCAGGCCTGCATCGGCATTATCACCAACCCGGTGAATACCACCGTGGCTATCGCCGCCGAAGTACTGAAAAAAGCCGGCGTGTACGATAAAAACAAACTGTTCGGCGTTACCACGCTGGACATCATCCGTTCCAATACCTTTGTGGCGGAGCTGAAAGGTAAATCGGCAACCGAGGTGGAAGTCCCGGTCATTGGTGGTCACTCCGGGGTCACCATTCTGCCTTTACTGTCGCAGATCCCCGGCGTCAGCTTTAGCGATCAGGAAATTGCCGAC…	GAGTCCAACGGTAAGTATGTTGACCGTAACGGCCACGCGGTAGACTACCAGACTGGCCCAATCATCTGGGGTGAGCCGGGCACCAACGGTCAGCACGCGTTCTACCAGCTGATCCACCAGGGCACCAAAATGGTACCGTGCGATTTCATCGCTCCGGCTATCACCCACAACCCGCTGTCTGACCACCATCAGAAACTGCTGTCTAACTTCTTCGCCCAGACCGAGGCCCTGGCCTTTGGTAAATCCCGCGAAGTGGTTGAGCAGGAATATCGCGATCAGGGTAAAGACCCGGCGACCCTGGAGCACGTGGTGCCGTTCAAAGTGTTCGAAGGTAACCGCCCGACTAACTCCATCCTGCTGCGTGAGATCACCCCGTTCAGCCTCGGGGCGCTGATTGCC…	GTCGGCACCTCGTTAAGCTATGATTTCGGCGGCAGCGACTTCGCCGTCAGCGCAGCCTACACCAGCTCCGACCGTACCAACGATCAGAACCTGCTGGCCCGCGGCCAGGGTTCGAAAGCGGAAGCCTGGGCGACCGGCCTGAAATATGACGCCAACAATATCTACCTGGCGACCATGTACTCTGAAACCCGCAAGATGACCCCGATCAGCGGCGGCTTTGCCAACAAAGCGCAGAACTTTGAAGCGGTGGCGCAGTATCAGTTCGACTTCGGTCTGCGTCCGTCCCTCGGCTATGTGCTGTCGAAAGGGAAGGATATCGAAGGGGTGGGAAGTGAGGATCTGGTTAACTACATTGACGTGGGCCTGACCTACTACTTCAACAAAAACATGAACGCCTTC…	ACCCACTACGGTCGCGTATGTCCGATCGAAACGCCTGAAGGTCCGAACATCGGTCTGATTAACTCCCTGTCCGTGTACGCGCAGACCAACGAATATGGCTTCCTTGAGACGCCGTATCGTAAAGTGACCGACGGTGTGGTTACTGACGAAATTCACTACCTGTCTGCTATCGAAGAAGGCAACTACGTTATCGCTCAGGCGAACTCCAACCTGGATGAAAACGGCCACTTCGTAGAAGATCTGGTTACCTGCCGTAGCAAAGGCGAATCCAGCTTGTTCAGCCGCGACCAGGTTGACTACATGGACGTATCCACCCAGCAGGTGGTATCCGTCGGTGCGTCCCTGATCCCGTTCCTGGAACACGATGACGCCAACCGTGCATTGATGGGTGCGAACATG…	ATGGTGGCGCCGGCCGATCTTGAGCCGCCTCCGGCGGCGCAGCCTGTCGTGGAGCCCGTTGTTGAACCCGAACCTGAGCCGGAGCCAGAGGTAGCGCCTGAACCGCCGAAAGAGGCGCCGGTGGTGATCCATAAACCGGAACCTAAGCCGAAGCCCAAACCTAAACCCAAGCCTAAGCCGGAGAAAAAGGTTGAACAGCCGAAGCGGGAAGTGAAGCCGGCAGCAGAGCCGCGTCCGGCCTCGCCGTTTGAAAACAACAATACGGCGCCGGCGCGTACAGCGCCAAGTACCTCGACCGCAGCGGCTAAACCCACCGTTACTGCTCCGAGCGGCCCGCGGGCGATCAGCCGCGTTCAGCCGTCCTATCCGCCGCGCGCTCAGGCGCTGCGCATTGAAGGG…
ERR315189	CC5	17		2	1	1	1	4	4	4	AACCTGAAGTGGGACGAAGTTGGTGTTGACGTTGTTGCTGAAGCAACCGGTATCTTCCTGACCGACGAAACCGCTCGTAAACACATCACCGCTGGCGCGAAAAAAGTCGTTCTGACTGGCCCGTCCAAAGACAACACTCCGATGTTCGTTCGCGGCGCTAACTTCGACGCTTACGCTGGCCAGGACATCGTTTCCAACGCTTCCTGCACCACCAACTGCCTGGCGCCGCTGGCTAAAGTTATCAACGACAACTTCGGTATCGTTGAAGGCCTGATGACCACCGTCCACGCTACCACCGCTACTCAGAAAACCGTTGATGGCCCGTCTCACAAAGACTGGCGCGGCGGCCGCGGCGCAGCTCAGAACATCATCCCGTCCTCTACCGGCGCTGCTAAAGCA…	GGCATGATCACCTTCCTGGATACCCCGGGCCACGCCGCGTTTACCTCCATGCGTGCTCGTGGCGCGCAGGCGACGGATATCGTGGTTCTGGTGGTGGCGGCAGACGACGGCGTGATGCCGCAGACTATCGAAGCTATCCAGCACGCTAAAGCGGCGCAGGTACCGGTGGTAGTGGCGGTGAACAAGATCGATAAGCCAGAAGCCGATCCGGATCGCGTGAAGAACGAACTGTCCCAGTACGGCATCCTGCCGGAAGAGTGGGGCGGCGAGAGCCAGTTCGTCCACGTTTCCGCGAAAGCGGGTACCGGCATCGACGAC	GGCGCGGATGTAGTGCTGATCTCCGCGGGCGTGGCGCGTAAGCCCGGCATGGATCGTTCCGACCTGTTTAATGTGAATGCGGGTATCGTGAAGAACCTCGTGCAGCAGATTGCCAAAACCTGCCCGCAGGCCTGCATCGGCATTATCACCAACCCGGTGAATACCACCGTGGCTATCGCCGCCGAAGTACTGAAAAAAGCCGGCGTGTACGATAAAAACAAACTGTTCGGCGTTACCACGCTGGACATCATCCGTTCCAATACCTTTGTGGCGGAGCTGAAAGGTAAATCGGCAACCGAGGTGGAAGTCCCGGTCATTGGTGGTCACTCCGGGGTCACCATTCTGCCTTTACTGTCGCAGATCCCCGGCGTCAGCTTTAGCGATCAGGAAATTGCCGAC…	GAGTCCAACGGTAAGTATGTTGACCGTAACGGCCACGCGGTAGACTACCAGACTGGCCCAATCATCTGGGGTGAGCCGGGCACCAACGGTCAGCACGCGTTCTACCAGCTGATCCACCAGGGCACCAAAATGGTACCGTGCGATTTCATCGCTCCGGCTATCACCCACAACCCGCTGTCTGACCACCATCAGAAACTGCTGTCTAACTTCTTCGCCCAGACCGAGGCCCTGGCCTTTGGTAAATCCCGCGAAGTGGTTGAGCAGGAATATCGCGATCAGGGTAAAGACCCGGCGACCCTGGAGCACGTGGTGCCGTTCAAAGTGTTCGAAGGTAACCGCCCGACTAACTCCATCCTGCTGCGTGAGATCACCCCGTTCAGCCTCGGGGCGCTGATTGCC…	GTCGGCACCTCGTTAAGCTATGATTTCGGCGGCAGCGACTTCGCCGTCAGCGCAGCCTACACCAGCTCCGACCGTACCAACGATCAGAACCTGCTGGCCCGCGGCCAGGGTTCGAAAGCGGAAGCCTGGGCGACCGGCCTGAAATATGACGCCAACAATATCTACCTGGCGACCATGTACTCTGAAACCCGCAAGATGACCCCGATCAGCGGCGGCTTTGCCAACAAAGCGCAGAACTTTGAAGCGGTGGCGCAGTATCAGTTCGACTTCGGTCTGCGTCCGTCCCTCGGCTATGTGCTGTCGAAAGGGAAGGATATCGAAGGGGTGGGAAGTGAGGATCTGGTTAACTACATTGACGTGGGCCTGACCTACTACTTCAACAAAAACATGAACGCCTTC…	ACCCACTACGGTCGCGTATGTCCGATCGAAACGCCTGAAGGTCCGAACATCGGTCTGATTAACTCCCTGTCCGTGTACGCGCAGACCAACGAATATGGCTTCCTTGAGACGCCGTATCGTAAAGTGACCGACGGTGTGGTTACTGACGAAATTCACTACCTGTCTGCTATCGAAGAAGGCAACTACGTTATCGCTCAGGCGAACTCCAACCTGGATGAAAACGGCCACTTCGTAGAAGATCTGGTTACCTGCCGTAGCAAAGGCGAATCCAGCTTGTTCAGCCGCGACCAGGTTGACTACATGGACGTATCCACCCAGCAGGTGGTATCCGTCGGTGCGTCCCTGATCCCGTTCCTGGAACACGATGACGCCAACCGTGCATTGATGGGTGCGAACATG…	ATGGTGGCGCCGGCCGATCTTGAGCCGCCTCCGGCGGCGCAGCCTGTCGTGGAGCCCGTTGTTGAACCCGAACCTGAGCCGGAGCCAGAGGTAGCGCCTGAACCGCCGAAAGAGGCGCCGGTGGTGATCCATAAACCGGAACCTAAGCCGAAGCCCAAACCTAAACCCAAGCCTAAGCCGGAGAAAAAGGTTGAACAGCCGAAGCGGGAAGTGAAGCCGGCAGCAGAGCCGCGTCCGGCCTCGCCGTTTGAAAACAACAATACGGCGCCGGCGCGTACAGCGCCAAGTACCTCGACCGCAGCGGCTAAACCCACCGTTACTGCTCCGAGCGGCCCGCGGGCGATCAGCCGCGTTCAGCCGTCCTATCCGCCGCGCGCTCAGGCGCTGCGCATTGAAGGG…
ERR315190	Singleton	105		2	3	2	1	1	4	18	AACCTGAAGTGGGACGAAGTTGGTGTTGACGTTGTTGCTGAAGCAACCGGTATCTTCCTGACCGACGAAACCGCTCGTAAACACATCACCGCTGGCGCGAAAAAAGTCGTTCTGACTGGCCCGTCCAAAGACAACACTCCGATGTTCGTTCGCGGCGCTAACTTCGACGCTTACGCTGGCCAGGACATCGTTTCCAACGCTTCCTGCACCACCAACTGCCTGGCGCCGCTGGCTAAAGTTATCAACGACAACTTCGGTATCGTTGAAGGCCTGATGACCACCGTCCACGCTACCACCGCTACTCAGAAAACCGTTGATGGCCCGTCTCACAAAGACTGGCGCGGCGGCCGCGGCGCAGCTCAGAACATCATCCCGTCCTCTACCGGCGCTGCTAAAGCA…	GGCATGATCACCTTCCTGGATACCCCGGGCCACGCCGCGTTTACCTCCATGCGTGCTCGTGGCGCGCAGGCGACGGATATCGTGGTTCTGGTGGTGGCGGCAGACGACGGCGTGATGCCGCAGACTATCGAAGCTATCCAGCACGCTAAAGCGGCGCAGGTACCGGTGGTAGTGGCGGTGAACAAGATCGATAAGCCAGAAGCCGATCCGGATCGCGTGAAGAACGAACTGTCCCAGTACGGCATCCTGCCGGAAGAGTGGGGCGGCGAGAGCCAGTTTGTCCACGTTTCCGCGAAAGCGGGTACCGGCATCGACGAC	GGCGCGGATGTAGTGCTGATCTCCGCGGGCGTGGCGCGTAAGCCCGGCATGGATCGTTCCGACCTGTTTAATGTGAATGCGGGTATCGTGAAGAACCTCGTGCAGCAGATTGCCAAAACCTGCCCGCAGGCCTGCATCGGCATTATCACCAACCCGGTGAATACCACCGTGGCTATCGCCGCCGAAGTACTGAAAAAAGCCGGCGTGTACGATAAAAACAAACTGTTCGGCGTTACCACGCTGGACATCATCCGTTCCAATACCTTTGTGGCGGAGCTGAAAGGTAAATCGGCAACCGAGGTGGAAGTCCCGGTCATTGGTGGTCACTCCGGGGTCACCATTCTGCCTTTACTGTCGCAGATCCCCGGCGTCAGCTTTAGCGATCAGGAAATTGCCGAC…	GAGTCCAACGGTAAGTATGTTGACCGTAACGGCCACGCGGTAGACTACCAGACTGGCCCAATCATCTGGGGTGAGCCGGGCACCAACGGTCAGCACGCGTTCTACCAGCTGATCCACCAGGGCACCAAAATGGTACCGTGCGATTTCATCGCTCCGGCTATCACCCACAACCCGCTGTCTGACCACCATCAGAAACTGCTGTCTAACTTCTTCGCCCAGACCGAGGCCCTGGCCTTTGGTAAATCCCGCGAAGTGGTTGAGCAGGAATATCGCGATCAGGGTAAAGACCCGGCGACCCTGGAGCACGTGGTGCCGTTCAAAGTGTTCGAAGGTAACCGCCCGACTAACTCCATCCTGCTGCGTGAGATCACCCCGTTCAGCCTCGGGGCGCTGATTGCC…	GTCGGCACCTCGTTAAGCTATGATTTCGGCGGCAGCGACTTCGCCGTCAGCGCAGCCTACACCAGCTCCGACCGTACCAACGATCAGAACCTGCTGGCCCGCGGCCAGGGTTCGAAAGCGGAAGCCTGGGCGACCGGCCTGAAATATGACGCCAACAATATCTACCTGGCGACCATGTACTCTGAAACCCGCAAGATGACCCCGATCAGCGGCGGCTTTGCCAACAAAGCGCAGAACTTTGAAGCGGTGGCGCAGTATCAGTTCGACTTCGGTCTGCGTCCGTCCCTCGGCTATGTGCTGTCGAAAGGGAAGGATATCGAAGGGGTGGGGAGTGAAGATCTGGTTAACTACATCGACGTGGGCCTGACCTACTACTTCAACAAAAACATGAACGCCTTC…	ACCCACTACGGTCGCGTATGTCCGATCGAAACGCCTGAAGGTCCGAACATCGGTCTGATTAACTCCCTGTCCGTGTACGCGCAGACCAACGAATATGGCTTCCTTGAGACGCCGTATCGTAAAGTGACCGACGGTGTGGTTACTGACGAAATTCACTACCTGTCTGCTATCGAAGAAGGCAACTACGTTATCGCTCAGGCGAACTCCAACCTGGATGAAAACGGCCACTTCGTAGAAGATCTGGTTACCTGCCGTAGCAAAGGCGAATCCAGCTTGTTCAGCCGCGACCAGGTTGACTACATGGACGTATCCACCCAGCAGGTGGTATCCGTCGGTGCGTCCCTGATCCCGTTCCTGGAACACGATGACGCCAACCGTGCATTGATGGGTGCGAACATG…	ATGGTGGCGCCGGCCGATCTTGAGCCGCCTCCGGCGGCGCAGCCTGTCGTGGAGCCCGTTGTTGAACCCGAACCTGAGCCGGAGCCAGAGGTAGTGCCTGAACCGCCGAAAGAGGCGCCGGTGGTGATCCATAAACCGGAACCTAAGCCGAAGCCCAAACCTAAACCCAAGCCTAAGCCGGAGAAAAAGGTTGAACAGCCGAAGCGGGAAGTGAAGCCGGCAGCAGAGCCGCGTCCGGCCTCGCCGTTTGAAAACAACAATACGGCGCCGGCGCGTACAGCGCCAAGTACCTCGACCGCAGCGGCTAAACCCACCGTTACTGCTCCGAGCGGCCCGCGGGCGATCAGCCGCGTTCAGCCGTCCTATCCGGCGCGCGCTCAGGCGCTGCGCATTGAAGGG…
ERR315191	CC5	17		2	1	1	1	4	4	4	AACCTGAAGTGGGACGAAGTTGGTGTTGACGTTGTTGCTGAAGCAACCGGTATCTTCCTGACCGACGAAACCGCTCGTAAACACATCACCGCTGGCGCGAAAAAAGTCGTTCTGACTGGCCCGTCCAAAGACAACACTCCGATGTTCGTTCGCGGCGCTAACTTCGACGCTTACGCTGGCCAGGACATCGTTTCCAACGCTTCCTGCACCACCAACTGCCTGGCGCCGCTGGCTAAAGTTATCAACGACAACTTCGGTATCGTTGAAGGCCTGATGACCACCGTCCACGCTACCACCGCTACTCAGAAAACCGTTGATGGCCCGTCTCACAAAGACTGGCGCGGCGGCCGCGGCGCAGCTCAGAACATCATCCCGTCCTCTACCGGCGCTGCTAAAGCA…	GGCATGATCACCTTCCTGGATACCCCGGGCCACGCCGCGTTTACCTCCATGCGTGCTCGTGGCGCGCAGGCGACGGATATCGTGGTTCTGGTGGTGGCGGCAGACGACGGCGTGATGCCGCAGACTATCGAAGCTATCCAGCACGCTAAAGCGGCGCAGGTACCGGTGGTAGTGGCGGTGAACAAGATCGATAAGCCAGAAGCCGATCCGGATCGCGTGAAGAACGAACTGTCCCAGTACGGCATCCTGCCGGAAGAGTGGGGCGGCGAGAGCCAGTTCGTCCACGTTTCCGCGAAAGCGGGTACCGGCATCGACGAC	GGCGCGGATGTAGTGCTGATCTCCGCGGGCGTGGCGCGTAAGCCCGGCATGGATCGTTCCGACCTGTTTAATGTGAATGCGGGTATCGTGAAGAACCTCGTGCAGCAGATTGCCAAAACCTGCCCGCAGGCCTGCATCGGCATTATCACCAACCCGGTGAATACCACCGTGGCTATCGCCGCCGAAGTACTGAAAAAAGCCGGCGTGTACGATAAAAACAAACTGTTCGGCGTTACCACGCTGGACATCATCCGTTCCAATACCTTTGTGGCGGAGCTGAAAGGTAAATCGGCAACCGAGGTGGAAGTCCCGGTCATTGGTGGTCACTCCGGGGTCACCATTCTGCCTTTACTGTCGCAGATCCCCGGCGTCAGCTTTAGCGATCAGGAAATTGCCGAC…	GAGTCCAACGGTAAGTATGTTGACCGTAACGGCCACGCGGTAGACTACCAGACTGGCCCAATCATCTGGGGTGAGCCGGGCACCAACGGTCAGCACGCGTTCTACCAGCTGATCCACCAGGGCACCAAAATGGTACCGTGCGATTTCATCGCTCCGGCTATCACCCACAACCCGCTGTCTGACCACCATCAGAAACTGCTGTCTAACTTCTTCGCCCAGACCGAGGCCCTGGCCTTTGGTAAATCCCGCGAAGTGGTTGAGCAGGAATATCGCGATCAGGGTAAAGACCCGGCGACCCTGGAGCACGTGGTGCCGTTCAAAGTGTTCGAAGGTAACCGCCCGACTAACTCCATCCTGCTGCGTGAGATCACCCCGTTCAGCCTCGGGGCGCTGATTGCC…	GTCGGCACCTCGTTAAGCTATGATTTCGGCGGCAGCGACTTCGCCGTCAGCGCAGCCTACACCAGCTCCGACCGTACCAACGATCAGAACCTGCTGGCCCGCGGCCAGGGTTCGAAAGCGGAAGCCTGGGCGACCGGCCTGAAATATGACGCCAACAATATCTACCTGGCGACCATGTACTCTGAAACCCGCAAGATGACCCCGATCAGCGGCGGCTTTGCCAACAAAGCGCAGAACTTTGAAGCGGTGGCGCAGTATCAGTTCGACTTCGGTCTGCGTCCGTCCCTCGGCTATGTGCTGTCGAAAGGGAAGGATATCGAAGGGGTGGGAAGTGAGGATCTGGTTAACTACATTGACGTGGGCCTGACCTACTACTTCAACAAAAACATGAACGCCTTC…	ACCCACTACGGTCGCGTATGTCCGATCGAAACGCCTGAAGGTCCGAACATCGGTCTGATTAACTCCCTGTCCGTGTACGCGCAGACCAACGAATATGGCTTCCTTGAGACGCCGTATCGTAAAGTGACCGACGGTGTGGTTACTGACGAAATTCACTACCTGTCTGCTATCGAAGAAGGCAACTACGTTATCGCTCAGGCGAACTCCAACCTGGATGAAAACGGCCACTTCGTAGAAGATCTGGTTACCTGCCGTAGCAAAGGCGAATCCAGCTTGTTCAGCCGCGACCAGGTTGACTACATGGACGTATCCACCCAGCAGGTGGTATCCGTCGGTGCGTCCCTGATCCCGTTCCTGGAACACGATGACGCCAACCGTGCATTGATGGGTGCGAACATG…	ATGGTGGCGCCGGCCGATCTTGAGCCGCCTCCGGCGGCGCAGCCTGTCGTGGAGCCCGTTGTTGAACCCGAACCTGAGCCGGAGCCAGAGGTAGCGCCTGAACCGCCGAAAGAGGCGCCGGTGGTGATCCATAAACCGGAACCTAAGCCGAAGCCCAAACCTAAACCCAAGCCTAAGCCGGAGAAAAAGGTTGAACAGCCGAAGCGGGAAGTGAAGCCGGCAGCAGAGCCGCGTCCGGCCTCGCCGTTTGAAAACAACAATACGGCGCCGGCGCGTACAGCGCCAAGTACCTCGACCGCAGCGGCTAAACCCACCGTTACTGCTCCGAGCGGCCCGCGGGCGATCAGCCGCGTTCAGCCGTCCTATCCGCCGCGCGCTCAGGCGCTGCGCATTGAAGGG…
ERR315111	CC5	17		2	1	1	1	4	4	4	AACCTGAAGTGGGACGAAGTTGGTGTTGACGTTGTTGCTGAAGCAACCGGTATCTTCCTGACCGACGAAACCGCTCGTAAACACATCACCGCTGGCGCGAAAAAAGTCGTTCTGACTGGCCCGTCCAAAGACAACACTCCGATGTTCGTTCGCGGCGCTAACTTCGACGCTTACGCTGGCCAGGACATCGTTTCCAACGCTTCCTGCACCACCAACTGCCTGGCGCCGCTGGCTAAAGTTATCAACGACAACTTCGGTATCGTTGAAGGCCTGATGACCACCGTCCACGCTACCACCGCTACTCAGAAAACCGTTGATGGCCCGTCTCACAAAGACTGGCGCGGCGGCCGCGGCGCAGCTCAGAACATCATCCCGTCCTCTACCGGCGCTGCTAAAGCA…	GGCATGATCACCTTCCTGGATACCCCGGGCCACGCCGCGTTTACCTCCATGCGTGCTCGTGGCGCGCAGGCGACGGATATCGTGGTTCTGGTGGTGGCGGCAGACGACGGCGTGATGCCGCAGACTATCGAAGCTATCCAGCACGCTAAAGCGGCGCAGGTACCGGTGGTAGTGGCGGTGAACAAGATCGATAAGCCAGAAGCCGATCCGGATCGCGTGAAGAACGAACTGTCCCAGTACGGCATCCTGCCGGAAGAGTGGGGCGGCGAGAGCCAGTTCGTCCACGTTTCCGCGAAAGCGGGTACCGGCATCGACGAC	GGCGCGGATGTAGTGCTGATCTCCGCGGGCGTGGCGCGTAAGCCCGGCATGGATCGTTCCGACCTGTTTAATGTGAATGCGGGTATCGTGAAGAACCTCGTGCAGCAGATTGCCAAAACCTGCCCGCAGGCCTGCATCGGCATTATCACCAACCCGGTGAATACCACCGTGGCTATCGCCGCCGAAGTACTGAAAAAAGCCGGCGTGTACGATAAAAACAAACTGTTCGGCGTTACCACGCTGGACATCATCCGTTCCAATACCTTTGTGGCGGAGCTGAAAGGTAAATCGGCAACCGAGGTGGAAGTCCCGGTCATTGGTGGTCACTCCGGGGTCACCATTCTGCCTTTACTGTCGCAGATCCCCGGCGTCAGCTTTAGCGATCAGGAAATTGCCGAC…	GAGTCCAACGGTAAGTATGTTGACCGTAACGGCCACGCGGTAGACTACCAGACTGGCCCAATCATCTGGGGTGAGCCGGGCACCAACGGTCAGCACGCGTTCTACCAGCTGATCCACCAGGGCACCAAAATGGTACCGTGCGATTTCATCGCTCCGGCTATCACCCACAACCCGCTGTCTGACCACCATCAGAAACTGCTGTCTAACTTCTTCGCCCAGACCGAGGCCCTGGCCTTTGGTAAATCCCGCGAAGTGGTTGAGCAGGAATATCGCGATCAGGGTAAAGACCCGGCGACCCTGGAGCACGTGGTGCCGTTCAAAGTGTTCGAAGGTAACCGCCCGACTAACTCCATCCTGCTGCGTGAGATCACCCCGTTCAGCCTCGGGGCGCTGATTGCC…	GTCGGCACCTCGTTAAGCTATGATTTCGGCGGCAGCGACTTCGCCGTCAGCGCAGCCTACACCAGCTCCGACCGTACCAACGATCAGAACCTGCTGGCCCGCGGCCAGGGTTCGAAAGCGGAAGCCTGGGCGACCGGCCTGAAATATGACGCCAACAATATCTACCTGGCGACCATGTACTCTGAAACCCGCAAGATGACCCCGATCAGCGGCGGCTTTGCCAACAAAGCGCAGAACTTTGAAGCGGTGGCGCAGTATCAGTTCGACTTCGGTCTGCGTCCGTCCCTCGGCTATGTGCTGTCGAAAGGGAAGGATATCGAAGGGGTGGGAAGTGAGGATCTGGTTAACTACATTGACGTGGGCCTGACCTACTACTTCAACAAAAACATGAACGCCTTC…	ACCCACTACGGTCGCGTATGTCCGATCGAAACGCCTGAAGGTCCGAACATCGGTCTGATTAACTCCCTGTCCGTGTACGCGCAGACCAACGAATATGGCTTCCTTGAGACGCCGTATCGTAAAGTGACCGACGGTGTGGTTACTGACGAAATTCACTACCTGTCTGCTATCGAAGAAGGCAACTACGTTATCGCTCAGGCGAACTCCAACCTGGATGAAAACGGCCACTTCGTAGAAGATCTGGTTACCTGCCGTAGCAAAGGCGAATCCAGCTTGTTCAGCCGCGACCAGGTTGACTACATGGACGTATCCACCCAGCAGGTGGTATCCGTCGGTGCGTCCCTGATCCCGTTCCTGGAACACGATGACGCCAACCGTGCATTGATGGGTGCGAACATG…	ATGGTGGCGCCGGCCGATCTTGAGCCGCCTCCGGCGGCGCAGCCTGTCGTGGAGCCCGTTGTTGAACCCGAACCTGAGCCGGAGCCAGAGGTAGCGCCTGAACCGCCGAAAGAGGCGCCGGTGGTGATCCATAAACCGGAACCTAAGCCGAAGCCCAAACCTAAACCCAAGCCTAAGCCGGAGAAAAAGGTTGAACAGCCGAAGCGGGAAGTGAAGCCGGCAGCAGAGCCGCGTCCGGCCTCGCCGTTTGAAAACAACAATACGGCGCCGGCGCGTACAGCGCCAAGTACCTCGACCGCAGCGGCTAAACCCACCGTTACTGCTCCGAGCGGCCCGCGGGCGATCAGCCGCGTTCAGCCGTCCTATCCGCCGCGCGCTCAGGCGCTGCGCATTGAAGGG…
ERR315192	CC5	17		2	1	1	1	4	4	4	AACCTGAAGTGGGACGAAGTTGGTGTTGACGTTGTTGCTGAAGCAACCGGTATCTTCCTGACCGACGAAACCGCTCGTAAACACATCACCGCTGGCGCGAAAAAAGTCGTTCTGACTGGCCCGTCCAAAGACAACACTCCGATGTTCGTTCGCGGCGCTAACTTCGACGCTTACGCTGGCCAGGACATCGTTTCCAACGCTTCCTGCACCACCAACTGCCTGGCGCCGCTGGCTAAAGTTATCAACGACAACTTCGGTATCGTTGAAGGCCTGATGACCACCGTCCACGCTACCACCGCTACTCAGAAAACCGTTGATGGCCCGTCTCACAAAGACTGGCGCGGCGGCCGCGGCGCAGCTCAGAACATCATCCCGTCCTCTACCGGCGCTGCTAAAGCA…	GGCATGATCACCTTCCTGGATACCCCGGGCCACGCCGCGTTTACCTCCATGCGTGCTCGTGGCGCGCAGGCGACGGATATCGTGGTTCTGGTGGTGGCGGCAGACGACGGCGTGATGCCGCAGACTATCGAAGCTATCCAGCACGCTAAAGCGGCGCAGGTACCGGTGGTAGTGGCGGTGAACAAGATCGATAAGCCAGAAGCCGATCCGGATCGCGTGAAGAACGAACTGTCCCAGTACGGCATCCTGCCGGAAGAGTGGGGCGGCGAGAGCCAGTTCGTCCACGTTTCCGCGAAAGCGGGTACCGGCATCGACGAC	GGCGCGGATGTAGTGCTGATCTCCGCGGGCGTGGCGCGTAAGCCCGGCATGGATCGTTCCGACCTGTTTAATGTGAATGCGGGTATCGTGAAGAACCTCGTGCAGCAGATTGCCAAAACCTGCCCGCAGGCCTGCATCGGCATTATCACCAACCCGGTGAATACCACCGTGGCTATCGCCGCCGAAGTACTGAAAAAAGCCGGCGTGTACGATAAAAACAAACTGTTCGGCGTTACCACGCTGGACATCATCCGTTCCAATACCTTTGTGGCGGAGCTGAAAGGTAAATCGGCAACCGAGGTGGAAGTCCCGGTCATTGGTGGTCACTCCGGGGTCACCATTCTGCCTTTACTGTCGCAGATCCCCGGCGTCAGCTTTAGCGATCAGGAAATTGCCGAC…	GAGTCCAACGGTAAGTATGTTGACCGTAACGGCCACGCGGTAGACTACCAGACTGGCCCAATCATCTGGGGTGAGCCGGGCACCAACGGTCAGCACGCGTTCTACCAGCTGATCCACCAGGGCACCAAAATGGTACCGTGCGATTTCATCGCTCCGGCTATCACCCACAACCCGCTGTCTGACCACCATCAGAAACTGCTGTCTAACTTCTTCGCCCAGACCGAGGCCCTGGCCTTTGGTAAATCCCGCGAAGTGGTTGAGCAGGAATATCGCGATCAGGGTAAAGACCCGGCGACCCTGGAGCACGTGGTGCCGTTCAAAGTGTTCGAAGGTAACCGCCCGACTAACTCCATCCTGCTGCGTGAGATCACCCCGTTCAGCCTCGGGGCGCTGATTGCC…	GTCGGCACCTCGTTAAGCTATGATTTCGGCGGCAGCGACTTCGCCGTCAGCGCAGCCTACACCAGCTCCGACCGTACCAACGATCAGAACCTGCTGGCCCGCGGCCAGGGTTCGAAAGCGGAAGCCTGGGCGACCGGCCTGAAATATGACGCCAACAATATCTACCTGGCGACCATGTACTCTGAAACCCGCAAGATGACCCCGATCAGCGGCGGCTTTGCCAACAAAGCGCAGAACTTTGAAGCGGTGGCGCAGTATCAGTTCGACTTCGGTCTGCGTCCGTCCCTCGGCTATGTGCTGTCGAAAGGGAAGGATATCGAAGGGGTGGGAAGTGAGGATCTGGTTAACTACATTGACGTGGGCCTGACCTACTACTTCAACAAAAACATGAACGCCTTC…	ACCCACTACGGTCGCGTATGTCCGATCGAAACGCCTGAAGGTCCGAACATCGGTCTGATTAACTCCCTGTCCGTGTACGCGCAGACCAACGAATATGGCTTCCTTGAGACGCCGTATCGTAAAGTGACCGACGGTGTGGTTACTGACGAAATTCACTACCTGTCTGCTATCGAAGAAGGCAACTACGTTATCGCTCAGGCGAACTCCAACCTGGATGAAAACGGCCACTTCGTAGAAGATCTGGTTACCTGCCGTAGCAAAGGCGAATCCAGCTTGTTCAGCCGCGACCAGGTTGACTACATGGACGTATCCACCCAGCAGGTGGTATCCGTCGGTGCGTCCCTGATCCCGTTCCTGGAACACGATGACGCCAACCGTGCATTGATGGGTGCGAACATG…	ATGGTGGCGCCGGCCGATCTTGAGCCGCCTCCGGCGGCGCAGCCTGTCGTGGAGCCCGTTGTTGAACCCGAACCTGAGCCGGAGCCAGAGGTAGCGCCTGAACCGCCGAAAGAGGCGCCGGTGGTGATCCATAAACCGGAACCTAAGCCGAAGCCCAAACCTAAACCCAAGCCTAAGCCGGAGAAAAAGGTTGAACAGCCGAAGCGGGAAGTGAAGCCGGCAGCAGAGCCGCGTCCGGCCTCGCCGTTTGAAAACAACAATACGGCGCCGGCGCGTACAGCGCCAAGTACCTCGACCGCAGCGGCTAAACCCACCGTTACTGCTCCGAGCGGCCCGCGGGCGATCAGCCGCGTTCAGCCGTCCTATCCGCCGCGCGCTCAGGCGCTGCGCATTGAAGGG…
ERR315193	CC5	17		2	1	1	1	4	4	4	AACCTGAAGTGGGACGAAGTTGGTGTTGACGTTGTTGCTGAAGCAACCGGTATCTTCCTGACCGACGAAACCGCTCGTAAACACATCACCGCTGGCGCGAAAAAAGTCGTTCTGACTGGCCCGTCCAAAGACAACACTCCGATGTTCGTTCGCGGCGCTAACTTCGACGCTTACGCTGGCCAGGACATCGTTTCCAACGCTTCCTGCACCACCAACTGCCTGGCGCCGCTGGCTAAAGTTATCAACGACAACTTCGGTATCGTTGAAGGCCTGATGACCACCGTCCACGCTACCACCGCTACTCAGAAAACCGTTGATGGCCCGTCTCACAAAGACTGGCGCGGCGGCCGCGGCGCAGCTCAGAACATCATCCCGTCCTCTACCGGCGCTGCTAAAGCA…	GGCATGATCACCTTCCTGGATACCCCGGGCCACGCCGCGTTTACCTCCATGCGTGCTCGTGGCGCGCAGGCGACGGATATCGTGGTTCTGGTGGTGGCGGCAGACGACGGCGTGATGCCGCAGACTATCGAAGCTATCCAGCACGCTAAAGCGGCGCAGGTACCGGTGGTAGTGGCGGTGAACAAGATCGATAAGCCAGAAGCCGATCCGGATCGCGTGAAGAACGAACTGTCCCAGTACGGCATCCTGCCGGAAGAGTGGGGCGGCGAGAGCCAGTTCGTCCACGTTTCCGCGAAAGCGGGTACCGGCATCGACGAC	GGCGCGGATGTAGTGCTGATCTCCGCGGGCGTGGCGCGTAAGCCCGGCATGGATCGTTCCGACCTGTTTAATGTGAATGCGGGTATCGTGAAGAACCTCGTGCAGCAGATTGCCAAAACCTGCCCGCAGGCCTGCATCGGCATTATCACCAACCCGGTGAATACCACCGTGGCTATCGCCGCCGAAGTACTGAAAAAAGCCGGCGTGTACGATAAAAACAAACTGTTCGGCGTTACCACGCTGGACATCATCCGTTCCAATACCTTTGTGGCGGAGCTGAAAGGTAAATCGGCAACCGAGGTGGAAGTCCCGGTCATTGGTGGTCACTCCGGGGTCACCATTCTGCCTTTACTGTCGCAGATCCCCGGCGTCAGCTTTAGCGATCAGGAAATTGCCGAC…	GAGTCCAACGGTAAGTATGTTGACCGTAACGGCCACGCGGTAGACTACCAGACTGGCCCAATCATCTGGGGTGAGCCGGGCACCAACGGTCAGCACGCGTTCTACCAGCTGATCCACCAGGGCACCAAAATGGTACCGTGCGATTTCATCGCTCCGGCTATCACCCACAACCCGCTGTCTGACCACCATCAGAAACTGCTGTCTAACTTCTTCGCCCAGACCGAGGCCCTGGCCTTTGGTAAATCCCGCGAAGTGGTTGAGCAGGAATATCGCGATCAGGGTAAAGACCCGGCGACCCTGGAGCACGTGGTGCCGTTCAAAGTGTTCGAAGGTAACCGCCCGACTAACTCCATCCTGCTGCGTGAGATCACCCCGTTCAGCCTCGGGGCGCTGATTGCC…	GTCGGCACCTCGTTAAGCTATGATTTCGGCGGCAGCGACTTCGCCGTCAGCGCAGCCTACACCAGCTCCGACCGTACCAACGATCAGAACCTGCTGGCCCGCGGCCAGGGTTCGAAAGCGGAAGCCTGGGCGACCGGCCTGAAATATGACGCCAACAATATCTACCTGGCGACCATGTACTCTGAAACCCGCAAGATGACCCCGATCAGCGGCGGCTTTGCCAACAAAGCGCAGAACTTTGAAGCGGTGGCGCAGTATCAGTTCGACTTCGGTCTGCGTCCGTCCCTCGGCTATGTGCTGTCGAAAGGGAAGGATATCGAAGGGGTGGGAAGTGAGGATCTGGTTAACTACATTGACGTGGGCCTGACCTACTACTTCAACAAAAACATGAACGCCTTC…	ACCCACTACGGTCGCGTATGTCCGATCGAAACGCCTGAAGGTCCGAACATCGGTCTGATTAACTCCCTGTCCGTGTACGCGCAGACCAACGAATATGGCTTCCTTGAGACGCCGTATCGTAAAGTGACCGACGGTGTGGTTACTGACGAAATTCACTACCTGTCTGCTATCGAAGAAGGCAACTACGTTATCGCTCAGGCGAACTCCAACCTGGATGAAAACGGCCACTTCGTAGAAGATCTGGTTACCTGCCGTAGCAAAGGCGAATCCAGCTTGTTCAGCCGCGACCAGGTTGACTACATGGACGTATCCACCCAGCAGGTGGTATCCGTCGGTGCGTCCCTGATCCCGTTCCTGGAACACGATGACGCCAACCGTGCATTGATGGGTGCGAACATG…	ATGGTGGCGCCGGCCGATCTTGAGCCGCCTCCGGCGGCGCAGCCTGTCGTGGAGCCCGTTGTTGAACCCGAACCTGAGCCGGAGCCAGAGGTAGCGCCTGAACCGCCGAAAGAGGCGCCGGTGGTGATCCATAAACCGGAACCTAAGCCGAAGCCCAAACCTAAACCCAAGCCTAAGCCGGAGAAAAAGGTTGAACAGCCGAAGCGGGAAGTGAAGCCGGCAGCAGAGCCGCGTCCGGCCTCGCCGTTTGAAAACAACAATACGGCGCCGGCGCGTACAGCGCCAAGTACCTCGACCGCAGCGGCTAAACCCACCGTTACTGCTCCGAGCGGCCCGCGGGCGATCAGCCGCGTTCAGCCGTCCTATCCGCCGCGCGCTCAGGCGCTGCGCATTGAAGGG…
ERR315194	CC5	17		2	1	1	1	4	4	4	AACCTGAAGTGGGACGAAGTTGGTGTTGACGTTGTTGCTGAAGCAACCGGTATCTTCCTGACCGACGAAACCGCTCGTAAACACATCACCGCTGGCGCGAAAAAAGTCGTTCTGACTGGCCCGTCCAAAGACAACACTCCGATGTTCGTTCGCGGCGCTAACTTCGACGCTTACGCTGGCCAGGACATCGTTTCCAACGCTTCCTGCACCACCAACTGCCTGGCGCCGCTGGCTAAAGTTATCAACGACAACTTCGGTATCGTTGAAGGCCTGATGACCACCGTCCACGCTACCACCGCTACTCAGAAAACCGTTGATGGCCCGTCTCACAAAGACTGGCGCGGCGGCCGCGGCGCAGCTCAGAACATCATCCCGTCCTCTACCGGCGCTGCTAAAGCA…	GGCATGATCACCTTCCTGGATACCCCGGGCCACGCCGCGTTTACCTCCATGCGTGCTCGTGGCGCGCAGGCGACGGATATCGTGGTTCTGGTGGTGGCGGCAGACGACGGCGTGATGCCGCAGACTATCGAAGCTATCCAGCACGCTAAAGCGGCGCAGGTACCGGTGGTAGTGGCGGTGAACAAGATCGATAAGCCAGAAGCCGATCCGGATCGCGTGAAGAACGAACTGTCCCAGTACGGCATCCTGCCGGAAGAGTGGGGCGGCGAGAGCCAGTTCGTCCACGTTTCCGCGAAAGCGGGTACCGGCATCGACGAC	GGCGCGGATGTAGTGCTGATCTCCGCGGGCGTGGCGCGTAAGCCCGGCATGGATCGTTCCGACCTGTTTAATGTGAATGCGGGTATCGTGAAGAACCTCGTGCAGCAGATTGCCAAAACCTGCCCGCAGGCCTGCATCGGCATTATCACCAACCCGGTGAATACCACCGTGGCTATCGCCGCCGAAGTACTGAAAAAAGCCGGCGTGTACGATAAAAACAAACTGTTCGGCGTTACCACGCTGGACATCATCCGTTCCAATACCTTTGTGGCGGAGCTGAAAGGTAAATCGGCAACCGAGGTGGAAGTCCCGGTCATTGGTGGTCACTCCGGGGTCACCATTCTGCCTTTACTGTCGCAGATCCCCGGCGTCAGCTTTAGCGATCAGGAAATTGCCGAC…	GAGTCCAACGGTAAGTATGTTGACCGTAACGGCCACGCGGTAGACTACCAGACTGGCCCAATCATCTGGGGTGAGCCGGGCACCAACGGTCAGCACGCGTTCTACCAGCTGATCCACCAGGGCACCAAAATGGTACCGTGCGATTTCATCGCTCCGGCTATCACCCACAACCCGCTGTCTGACCACCATCAGAAACTGCTGTCTAACTTCTTCGCCCAGACCGAGGCCCTGGCCTTTGGTAAATCCCGCGAAGTGGTTGAGCAGGAATATCGCGATCAGGGTAAAGACCCGGCGACCCTGGAGCACGTGGTGCCGTTCAAAGTGTTCGAAGGTAACCGCCCGACTAACTCCATCCTGCTGCGTGAGATCACCCCGTTCAGCCTCGGGGCGCTGATTGCC…	GTCGGCACCTCGTTAAGCTATGATTTCGGCGGCAGCGACTTCGCCGTCAGCGCAGCCTACACCAGCTCCGACCGTACCAACGATCAGAACCTGCTGGCCCGCGGCCAGGGTTCGAAAGCGGAAGCCTGGGCGACCGGCCTGAAATATGACGCCAACAATATCTACCTGGCGACCATGTACTCTGAAACCCGCAAGATGACCCCGATCAGCGGCGGCTTTGCCAACAAAGCGCAGAACTTTGAAGCGGTGGCGCAGTATCAGTTCGACTTCGGTCTGCGTCCGTCCCTCGGCTATGTGCTGTCGAAAGGGAAGGATATCGAAGGGGTGGGAAGTGAGGATCTGGTTAACTACATTGACGTGGGCCTGACCTACTACTTCAACAAAAACATGAACGCCTTC…	ACCCACTACGGTCGCGTATGTCCGATCGAAACGCCTGAAGGTCCGAACATCGGTCTGATTAACTCCCTGTCCGTGTACGCGCAGACCAACGAATATGGCTTCCTTGAGACGCCGTATCGTAAAGTGACCGACGGTGTGGTTACTGACGAAATTCACTACCTGTCTGCTATCGAAGAAGGCAACTACGTTATCGCTCAGGCGAACTCCAACCTGGATGAAAACGGCCACTTCGTAGAAGATCTGGTTACCTGCCGTAGCAAAGGCGAATCCAGCTTGTTCAGCCGCGACCAGGTTGACTACATGGACGTATCCACCCAGCAGGTGGTATCCGTCGGTGCGTCCCTGATCCCGTTCCTGGAACACGATGACGCCAACCGTGCATTGATGGGTGCGAACATG…	ATGGTGGCGCCGGCCGATCTTGAGCCGCCTCCGGCGGCGCAGCCTGTCGTGGAGCCCGTTGTTGAACCCGAACCTGAGCCGGAGCCAGAGGTAGCGCCTGAACCGCCGAAAGAGGCGCCGGTGGTGATCCATAAACCGGAACCTAAGCCGAAGCCCAAACCTAAACCCAAGCCTAAGCCGGAGAAAAAGGTTGAACAGCCGAAGCGGGAAGTGAAGCCGGCAGCAGAGCCGCGTCCGGCCTCGCCGTTTGAAAACAACAATACGGCGCCGGCGCGTACAGCGCCAAGTACCTCGACCGCAGCGGCTAAACCCACCGTTACTGCTCCGAGCGGCCCGCGGGCGATCAGCCGCGTTCAGCCGTCCTATCCGCCGCGCGCTCAGGCGCTGCGCATTGAAGGG…
ERR315195	Singleton	N40	Unknown	3	1	5	1	1	4	U	AACCTGAAGTGGGACGAAGTTGGTGTTGACGTTGTTGCTGAAGCAACCGGTATCTTCCTGACCGACGAAACCGCTCGTAAACACATCACCGCTGGCGCGAAAAAAGTCGTTCTGACTGGCCCGTCCAAAGACAACACTCCGATGTTCGTTCGCGGCGCTAACTTCGACGCTTACGCTGGCCAGGACATCGTTTCCAACGCTTCCTGCACCACTAACTGCCTGGCGCCGCTGGCTAAAGTTATCAACGACAACTTCGGTATCGTTGAAGGCCTGATGACCACCGTCCACGCTACCACCGCTACTCAGAAAACCGTTGATGGCCCGTCTCACAAAGACTGGCGCGGCGGCCGCGGCGCAGCTCAGAACATCATCCCGTCCTCTACCGGCGCTGCTAAAGCA…	GGCATGATCACCTTCCTGGATACCCCGGGCCACGCCGCGTTTACCTCCATGCGTGCTCGTGGCGCGCAGGCGACGGATATCGTGGTTCTGGTGGTGGCGGCAGACGACGGCGTGATGCCGCAGACTATCGAAGCTATCCAGCACGCTAAAGCGGCGCAGGTACCGGTGGTAGTGGCGGTGAACAAGATCGATAAGCCAGAAGCCGATCCGGATCGCGTGAAGAACGAACTGTCCCAGTACGGCATCCTGCCGGAAGAGTGGGGCGGCGAGAGCCAGTTCGTCCACGTTTCCGCGAAAGCGGGTACCGGCATCGACGAC	GGCGCGGATGTAGTGCTGATCTCCGCGGGCGTGGCGCGTAAGCCCGGCATGGATCGTTCCGACCTGTTTAATGTGAATGCGGGTATCGTGAAGAACCTCGTGCAGCAGATTGCCAAAACCTGCCCGCAGGCCTGCATAGGCATTATCACCAACCCGGTGAATACCACCGTGGCTATCGCCGCCGAAGTACTGAAAAAAGCCGGCGTGTACGATAAAAACAAACTGTTCGGCGTTACCACGCTGGACATCATCCGTTCCAATACCTTTGTGGCGGAGCTGAAAGGTAAATCGGCAACCGAGGTGGAAGTCCCGGTCATTGGTGGTCACTCCGGGGTCACCATTCTGCCTTTACTGTCGCAGATCCCCGGCGTCAGCTTTAGCGATCAGGAAATTGCCGAC…	GAGTCCAACGGTAAGTATGTTGACCGTAACGGCCACGCGGTAGACTACCAGACTGGCCCAATCATCTGGGGTGAGCCGGGCACCAACGGTCAGCACGCGTTCTACCAGCTGATCCACCAGGGCACCAAAATGGTACCGTGCGATTTCATCGCTCCGGCTATCACCCACAACCCGCTGTCTGACCACCATCAGAAACTGCTGTCTAACTTCTTCGCCCAGACCGAGGCCCTGGCCTTTGGTAAATCCCGCGAAGTGGTTGAGCAGGAATATCGCGATCAGGGTAAAGACCCGGCGACCCTGGAGCACGTGGTGCCGTTCAAAGTGTTCGAAGGTAACCGCCCGACTAACTCCATCCTGCTGCGTGAGATCACCCCGTTCAGCCTCGGGGCGCTGATTGCC…	GTCGGCACCTCGTTAAGCTATGATTTCGGCGGCAGCGACTTCGCCGTCAGCGCAGCCTACACCAGCTCCGACCGTACCAACGATCAGAACCTGCTGGCCCGCGGCCAGGGTTCGAAAGCGGAAGCCTGGGCGACCGGCCTGAAATATGACGCCAACAATATCTACCTGGCGACCATGTACTCTGAAACCCGCAAGATGACCCCGATCAGCGGCGGCTTTGCCAACAAAGCGCAGAACTTTGAAGCGGTGGCGCAGTATCAGTTCGACTTCGGTCTGCGTCCGTCCCTCGGCTATGTGCTGTCGAAAGGGAAGGATATCGAAGGGGTGGGGAGTGAAGATCTGGTTAACTACATCGACGTGGGCCTGACCTACTACTTCAACAAAAACATGAACGCCTTC…	ACCCACTACGGTCGCGTATGTCCGATCGAAACGCCTGAAGGTCCGAACATCGGTCTGATTAACTCCCTGTCCGTGTACGCGCAGACCAACGAATATGGCTTCCTTGAGACGCCGTATCGTAAAGTGACCGACGGTGTGGTTACTGACGAAATTCACTACCTGTCTGCTATCGAAGAAGGCAACTACGTTATCGCTCAGGCGAACTCCAACCTGGATGAAAACGGCCACTTCGTAGAAGATCTGGTTACCTGCCGTAGCAAAGGCGAATCCAGCTTGTTCAGCCGCGACCAGGTTGACTACATGGACGTATCCACCCAGCAGGTGGTATCCGTCGGTGCGTCCCTGATCCCGTTCCTGGAACACGATGACGCCAACCGTGCATTGATGGGTGCGAACATG…	ATGGTGGCGCCGGCCGATCTTGAGCCGCCTCCGGCGGCGCAGCCTGTCGTGGAGCCCGTTGTTGAACCCGAACCTGAGCCGGAGCCAGAGGTAGTGCCTGAACCGCCGAAAGAGGCGCCGGTGGTGATCCATAAACCGGAACCTAAGCCGAAGCCCAAACCTAAACCCAAGCCTAAGCCGGAGAAAAAGGTTGAACAGCCGAAGCGGGAAGTGAAGCCGGCTGCAGAGCCGCGTCCGGCCTCGCCGTTTGAAAACAACAATACGGCGCCGGCGCGTACAGCGCCAAGCACCTCGACAGCAGCGGCTAAACCCACCGTTACTGCTCCAAGCGGCCCGCGGGCGATCAGCCGCGTTCAGCCGTCCTATCCGCCGCGCGCTCAGGCGCTGCGCATTGAAGGG…
ERR315196	CC5	17		2	1	1	1	4	4	4	AACCTGAAGTGGGACGAAGTTGGTGTTGACGTTGTTGCTGAAGCAACCGGTATCTTCCTGACCGACGAAACCGCTCGTAAACACATCACCGCTGGCGCGAAAAAAGTCGTTCTGACTGGCCCGTCCAAAGACAACACTCCGATGTTCGTTCGCGGCGCTAACTTCGACGCTTACGCTGGCCAGGACATCGTTTCCAACGCTTCCTGCACCACCAACTGCCTGGCGCCGCTGGCTAAAGTTATCAACGACAACTTCGGTATCGTTGAAGGCCTGATGACCACCGTCCACGCTACCACCGCTACTCAGAAAACCGTTGATGGCCCGTCTCACAAAGACTGGCGCGGCGGCCGCGGCGCAGCTCAGAACATCATCCCGTCCTCTACCGGCGCTGCTAAAGCA…	GGCATGATCACCTTCCTGGATACCCCGGGCCACGCCGCGTTTACCTCCATGCGTGCTCGTGGCGCGCAGGCGACGGATATCGTGGTTCTGGTGGTGGCGGCAGACGACGGCGTGATGCCGCAGACTATCGAAGCTATCCAGCACGCTAAAGCGGCGCAGGTACCGGTGGTAGTGGCGGTGAACAAGATCGATAAGCCAGAAGCCGATCCGGATCGCGTGAAGAACGAACTGTCCCAGTACGGCATCCTGCCGGAAGAGTGGGGCGGCGAGAGCCAGTTCGTCCACGTTTCCGCGAAAGCGGGTACCGGCATCGACGAC	GGCGCGGATGTAGTGCTGATCTCCGCGGGCGTGGCGCGTAAGCCCGGCATGGATCGTTCCGACCTGTTTAATGTGAATGCGGGTATCGTGAAGAACCTCGTGCAGCAGATTGCCAAAACCTGCCCGCAGGCCTGCATCGGCATTATCACCAACCCGGTGAATACCACCGTGGCTATCGCCGCCGAAGTACTGAAAAAAGCCGGCGTGTACGATAAAAACAAACTGTTCGGCGTTACCACGCTGGACATCATCCGTTCCAATACCTTTGTGGCGGAGCTGAAAGGTAAATCGGCAACCGAGGTGGAAGTCCCGGTCATTGGTGGTCACTCCGGGGTCACCATTCTGCCTTTACTGTCGCAGATCCCCGGCGTCAGCTTTAGCGATCAGGAAATTGCCGAC…	GAGTCCAACGGTAAGTATGTTGACCGTAACGGCCACGCGGTAGACTACCAGACTGGCCCAATCATCTGGGGTGAGCCGGGCACCAACGGTCAGCACGCGTTCTACCAGCTGATCCACCAGGGCACCAAAATGGTACCGTGCGATTTCATCGCTCCGGCTATCACCCACAACCCGCTGTCTGACCACCATCAGAAACTGCTGTCTAACTTCTTCGCCCAGACCGAGGCCCTGGCCTTTGGTAAATCCCGCGAAGTGGTTGAGCAGGAATATCGCGATCAGGGTAAAGACCCGGCGACCCTGGAGCACGTGGTGCCGTTCAAAGTGTTCGAAGGTAACCGCCCGACTAACTCCATCCTGCTGCGTGAGATCACCCCGTTCAGCCTCGGGGCGCTGATTGCC…	GTCGGCACCTCGTTAAGCTATGATTTCGGCGGCAGCGACTTCGCCGTCAGCGCAGCCTACACCAGCTCCGACCGTACCAACGATCAGAACCTGCTGGCCCGCGGCCAGGGTTCGAAAGCGGAAGCCTGGGCGACCGGCCTGAAATATGACGCCAACAATATCTACCTGGCGACCATGTACTCTGAAACCCGCAAGATGACCCCGATCAGCGGCGGCTTTGCCAACAAAGCGCAGAACTTTGAAGCGGTGGCGCAGTATCAGTTCGACTTCGGTCTGCGTCCGTCCCTCGGCTATGTGCTGTCGAAAGGGAAGGATATCGAAGGGGTGGGAAGTGAGGATCTGGTTAACTACATTGACGTGGGCCTGACCTACTACTTCAACAAAAACATGAACGCCTTC…	ACCCACTACGGTCGCGTATGTCCGATCGAAACGCCTGAAGGTCCGAACATCGGTCTGATTAACTCCCTGTCCGTGTACGCGCAGACCAACGAATATGGCTTCCTTGAGACGCCGTATCGTAAAGTGACCGACGGTGTGGTTACTGACGAAATTCACTACCTGTCTGCTATCGAAGAAGGCAACTACGTTATCGCTCAGGCGAACTCCAACCTGGATGAAAACGGCCACTTCGTAGAAGATCTGGTTACCTGCCGTAGCAAAGGCGAATCCAGCTTGTTCAGCCGCGACCAGGTTGACTACATGGACGTATCCACCCAGCAGGTGGTATCCGTCGGTGCGTCCCTGATCCCGTTCCTGGAACACGATGACGCCAACCGTGCATTGATGGGTGCGAACATG…	ATGGTGGCGCCGGCCGATCTTGAGCCGCCTCCGGCGGCGCAGCCTGTCGTGGAGCCCGTTGTTGAACCCGAACCTGAGCCGGAGCCAGAGGTAGCGCCTGAACCGCCGAAAGAGGCGCCGGTGGTGATCCATAAACCGGAACCTAAGCCGAAGCCCAAACCTAAACCCAAGCCTAAGCCGGAGAAAAAGGTTGAACAGCCGAAGCGGGAAGTGAAGCCGGCAGCAGAGCCGCGTCCGGCCTCGCCGTTTGAAAACAACAATACGGCGCCGGCGCGTACAGCGCCAAGTACCTCGACCGCAGCGGCTAAACCCACCGTTACTGCTCCGAGCGGCCCGCGGGCGATCAGCCGCGTTCAGCCGTCCTATCCGCCGCGCGCTCAGGCGCTGCGCATTGAAGGG…
ERR315197	CC5	17		2	1	1	1	4	4	4	AACCTGAAGTGGGACGAAGTTGGTGTTGACGTTGTTGCTGAAGCAACCGGTATCTTCCTGACCGACGAAACCGCTCGTAAACACATCACCGCTGGCGCGAAAAAAGTCGTTCTGACTGGCCCGTCCAAAGACAACACTCCGATGTTCGTTCGCGGCGCTAACTTCGACGCTTACGCTGGCCAGGACATCGTTTCCAACGCTTCCTGCACCACCAACTGCCTGGCGCCGCTGGCTAAAGTTATCAACGACAACTTCGGTATCGTTGAAGGCCTGATGACCACCGTCCACGCTACCACCGCTACTCAGAAAACCGTTGATGGCCCGTCTCACAAAGACTGGCGCGGCGGCCGCGGCGCAGCTCAGAACATCATCCCGTCCTCTACCGGCGCTGCTAAAGCA…	GGCATGATCACCTTCCTGGATACCCCGGGCCACGCCGCGTTTACCTCCATGCGTGCTCGTGGCGCGCAGGCGACGGATATCGTGGTTCTGGTGGTGGCGGCAGACGACGGCGTGATGCCGCAGACTATCGAAGCTATCCAGCACGCTAAAGCGGCGCAGGTACCGGTGGTAGTGGCGGTGAACAAGATCGATAAGCCAGAAGCCGATCCGGATCGCGTGAAGAACGAACTGTCCCAGTACGGCATCCTGCCGGAAGAGTGGGGCGGCGAGAGCCAGTTCGTCCACGTTTCCGCGAAAGCGGGTACCGGCATCGACGAC	GGCGCGGATGTAGTGCTGATCTCCGCGGGCGTGGCGCGTAAGCCCGGCATGGATCGTTCCGACCTGTTTAATGTGAATGCGGGTATCGTGAAGAACCTCGTGCAGCAGATTGCCAAAACCTGCCCGCAGGCCTGCATCGGCATTATCACCAACCCGGTGAATACCACCGTGGCTATCGCCGCCGAAGTACTGAAAAAAGCCGGCGTGTACGATAAAAACAAACTGTTCGGCGTTACCACGCTGGACATCATCCGTTCCAATACCTTTGTGGCGGAGCTGAAAGGTAAATCGGCAACCGAGGTGGAAGTCCCGGTCATTGGTGGTCACTCCGGGGTCACCATTCTGCCTTTACTGTCGCAGATCCCCGGCGTCAGCTTTAGCGATCAGGAAATTGCCGAC…	GAGTCCAACGGTAAGTATGTTGACCGTAACGGCCACGCGGTAGACTACCAGACTGGCCCAATCATCTGGGGTGAGCCGGGCACCAACGGTCAGCACGCGTTCTACCAGCTGATCCACCAGGGCACCAAAATGGTACCGTGCGATTTCATCGCTCCGGCTATCACCCACAACCCGCTGTCTGACCACCATCAGAAACTGCTGTCTAACTTCTTCGCCCAGACCGAGGCCCTGGCCTTTGGTAAATCCCGCGAAGTGGTTGAGCAGGAATATCGCGATCAGGGTAAAGACCCGGCGACCCTGGAGCACGTGGTGCCGTTCAAAGTGTTCGAAGGTAACCGCCCGACTAACTCCATCCTGCTGCGTGAGATCACCCCGTTCAGCCTCGGGGCGCTGATTGCC…	GTCGGCACCTCGTTAAGCTATGATTTCGGCGGCAGCGACTTCGCCGTCAGCGCAGCCTACACCAGCTCCGACCGTACCAACGATCAGAACCTGCTGGCCCGCGGCCAGGGTTCGAAAGCGGAAGCCTGGGCGACCGGCCTGAAATATGACGCCAACAATATCTACCTGGCGACCATGTACTCTGAAACCCGCAAGATGACCCCGATCAGCGGCGGCTTTGCCAACAAAGCGCAGAACTTTGAAGCGGTGGCGCAGTATCAGTTCGACTTCGGTCTGCGTCCGTCCCTCGGCTATGTGCTGTCGAAAGGGAAGGATATCGAAGGGGTGGGAAGTGAGGATCTGGTTAACTACATTGACGTGGGCCTGACCTACTACTTCAACAAAAACATGAACGCCTTC…	ACCCACTACGGTCGCGTATGTCCGATCGAAACGCCTGAAGGTCCGAACATCGGTCTGATTAACTCCCTGTCCGTGTACGCGCAGACCAACGAATATGGCTTCCTTGAGACGCCGTATCGTAAAGTGACCGACGGTGTGGTTACTGACGAAATTCACTACCTGTCTGCTATCGAAGAAGGCAACTACGTTATCGCTCAGGCGAACTCCAACCTGGATGAAAACGGCCACTTCGTAGAAGATCTGGTTACCTGCCGTAGCAAAGGCGAATCCAGCTTGTTCAGCCGCGACCAGGTTGACTACATGGACGTATCCACCCAGCAGGTGGTATCCGTCGGTGCGTCCCTGATCCCGTTCCTGGAACACGATGACGCCAACCGTGCATTGATGGGTGCGAACATG…	ATGGTGGCGCCGGCCGATCTTGAGCCGCCTCCGGCGGCGCAGCCTGTCGTGGAGCCCGTTGTTGAACCCGAACCTGAGCCGGAGCCAGAGGTAGCGCCTGAACCGCCGAAAGAGGCGCCGGTGGTGATCCATAAACCGGAACCTAAGCCGAAGCCCAAACCTAAACCCAAGCCTAAGCCGGAGAAAAAGGTTGAACAGCCGAAGCGGGAAGTGAAGCCGGCAGCAGAGCCGCGTCCGGCCTCGCCGTTTGAAAACAACAATACGGCGCCGGCGCGTACAGCGCCAAGTACCTCGACCGCAGCGGCTAAACCCACCGTTACTGCTCCGAGCGGCCCGCGGGCGATCAGCCGCGTTCAGCCGTCCTATCCGCCGCGCGCTCAGGCGCTGCGCATTGAAGGG…
ERR319498	Singleton	N23	Novel ST	16	18	21	38	53	22	67	AACCTGAAGTGGGACGAAGTTGGTGTTGACGTTGTTGCTGAAGCAACCGGTATCTTCCTGACCGACGAAACCGCTCGTAAACACATCACCGCTGGCGCGAAAAAAGTCGTTCTGACTGGCCCGTCCAAAGACAACACCCCGATGTTCGTTCGCGGCGCTAACTTCGAAACTTACGCTGGCCAGGACATCGTTTCCAACGCTTCCTGCACCACCAACTGCCTGGCACCGCTGGCTAAAGTTATCAACGACAACTTCGGTATCGTTGAAGGCCTGATGACCACCGTCCACGCGACCACCGCGACTCAGAAAACCGTTGATGGCCCGTCTCACAAAGACTGGCGCGGCGGCCGCGGCGCAGCTCAGAACATCATCCCGTCCTCTACCGGTGCTGCTAAAGCA…	GGCATGATCACCTTCCTGGACACCCCGGGCCACGCCGCGTTTACCTCCATGCGTGCTCGTGGCGCGCAGGCGACGGATATCGTGGTTCTGGTGGTGGCGGCAGACGACGGCGTGATGCCGCAGACCATCGAAGCTATCCAGCACGCTAAAGCGGCGCAGGTACCGGTGGTGGTTGCGGTGAACAAAATCGATAAGCCAGAAGCTGATCCGGATCGCGTGAAGAATGAACTGTCCCAGTACGGCATCCTGCCGGAAGAGTGGGGCGGCGAGAGCCAGTTCGTCCACGTTTCCGCGAAAGCCGGTACCGGCATCGACGAC	GGCGCTGATGTGGTGCTGATCTCCGCGGGCGTAGCGCGTAAGCCCGGCATGGATCGTTCCGACCTGTTTAATGTGAATGCCGGCATCGTTAAGAACCTGGTGCAGCAGATTGCCAAAACCTGCCCACAGGCCTGCATCGGTGTTATCACCAACCCGGTGAATACCACCGTGGCTATCGCCGCCGAAGTGCTGAAAAAAGCCGGCGTGTACGATAAAAACAAGCTGTTCGGCGTCACCACGCTGGACATTATCCGCTCCAATACCTTTGTCGCTGAGCTGAAAGGTAAATCGGCAACCGAGGTGGAAGTCCCGGTCATTGGTGGTCACTCCGGCGTCACCATTCTGCCATTATTGTCGCAGATCCCGGGCGTCAGCTTCAGCGATCAGGAAGTGGCCGAT…	GAGTCCAACGGTAAGTATGTTGACCGTAACGGCCACGCGGTAGACTACCAGACTGGCCCGATCATCTGGGGTGAGCCGGGCACCAACGGTCAGCACGCGTTCTACCAGCTGATCCACCAGGGCACCAAAATGGTACCGTGCGATTTCATCGCCCCGGCTATCACCCACAACCCGCTGTCCGACCATCATCCGAAGCTGCTGTCCAACTTCTTCGCTCAGACCGAGGCCCTGGCTTTCGGTAAATCCCGTGAAGTGGTCGAGCAGGAATATCGCGATCAGGGTAAAGATCCGGCGACCCTGGAGCACGTGGTGCCGTTCAAAGTGTTCGAAGGCAACCGCCCGACGAACTCCATCCTGCTGCGTGAAATCACCCCGTTCAGCCTCGGGGCGTTGATTGCC…	GTTGGCACCTCATTAAGCTATGATTTCGGCGGCAGCGACTTCGCCGTCAGCGCGGCCTACACCAGCTCCGACCGTACCAACGATCAGAACCTGCTGGCCCGCGGCCAGGGTTCGAAAGCGGAAGCCTGGGCGACCGGCCTGAAATATGACGCCAACAATATCTACCTGGCGACCATGTACTCTGAAACCCGCAAGATGACCCCGATCAGCGGCGGTTTTGCCAACAAAGCGCAGAACTTTGAAGCGGTGGCGCAGTATCAGTTCGACTTCGGTCTGCGTCCGTCCCTCGGCTATGTGCTGTCGAAAGGGAAGGATATCGAAGGGGTGGGGAGTGAAGATCTGGTTAACTACATTGACGTGGGCCTGACCTACTACTTCAACAAAAACATGAACGCCTTC…	ACGCACTACGGTCGCGTATGTCCAATCGAAACGCCTGAAGGTCCGAACATCGGTCTGATCAACTCCCTGTCCGTGTACGCACAGACTAACGAATACGGTTTCCTTGAGACCCCGTATCGTAAAGTGACCGACGGTGTGGTTACCGATGAAATTCACTACCTGTCTGCTATCGAAGAAGGCAACTACGTTATTGCTCAGGCGAACTCCAACCTGGATGAAAACGGCCACTTCGTAGAAGACCTGGTTACCTGCCGTAGCAAAGGCGAATCCAGCTTGTTCAGCCGCGACCAGGTTGACTACATGGACGTATCCACCCAGCAGGTGGTATCCGTCGGTGCGTCCCTGATCCCGTTCCTGGAGCACGATGACGCCAACCGTGCATTGATGGGTGCGAACATG…	ATGGTCGCGCCGGCCGATCTTGAACCGCCCCCGGCGGCACAGCCAGTCGTGGAGCCCGTTGTCGAACCTGATCCTGAGCCGGAACCCGAGGTGGTGCCTGAACCGCCGAAAGAGGCGCCGGTGGTGATCCATAAACCGGAACCGAAGCCGAAGCCTAAACCCAAACCGAAACCCAAGCCGGAGAAAAAGGTTGAGCAGCCGAAGCGGGACGTGAAGCCGGCAGCAGAGCCGCGTCCGGCCTCGCCGTTTGAAAACAACAACACGACGCCAGCGCGCACCGCGCCAAGCACCTCGACCGCGGCCGCCAAACCCACCGTTACTGCCCCGAGCGGCCCGCGGGCGATCAGCCGTGTCCAGCCGACCTATCCGGCCCGCGCCCAGGCGCTGCGCATCGAAGGG…
ERR319507	CC2	N2	Novel ST	2	1	1	1	9	4	112	AACCTGAAGTGGGACGAAGTTGGTGTTGACGTTGTTGCTGAAGCAACCGGTATCTTCCTGACCGACGAAACCGCTCGTAAACACATCACCGCTGGCGCGAAAAAAGTCGTTCTGACTGGCCCGTCCAAAGACAACACTCCGATGTTCGTTCGCGGCGCTAACTTCGACGCTTACGCTGGCCAGGACATCGTTTCCAACGCTTCCTGCACCACCAACTGCCTGGCGCCGCTGGCTAAAGTTATCAACGACAACTTCGGTATCGTTGAAGGCCTGATGACCACCGTCCACGCTACCACCGCTACTCAGAAAACCGTTGATGGCCCGTCTCACAAAGACTGGCGCGGCGGCCGCGGCGCAGCTCAGAACATCATCCCGTCCTCTACCGGCGCTGCTAAAGCA…	GGCATGATCACCTTCCTGGATACCCCGGGCCACGCCGCGTTTACCTCCATGCGTGCTCGTGGCGCGCAGGCGACGGATATCGTGGTTCTGGTGGTGGCGGCAGACGACGGCGTGATGCCGCAGACTATCGAAGCTATCCAGCACGCTAAAGCGGCGCAGGTACCGGTGGTAGTGGCGGTGAACAAGATCGATAAGCCAGAAGCCGATCCGGATCGCGTGAAGAACGAACTGTCCCAGTACGGCATCCTGCCGGAAGAGTGGGGCGGCGAGAGCCAGTTCGTCCACGTTTCCGCGAAAGCGGGTACCGGCATCGACGAC	GGCGCGGATGTAGTGCTGATCTCCGCGGGCGTGGCGCGTAAGCCCGGCATGGATCGTTCCGACCTGTTTAATGTGAATGCGGGTATCGTGAAGAACCTCGTGCAGCAGATTGCCAAAACCTGCCCGCAGGCCTGCATCGGCATTATCACCAACCCGGTGAATACCACCGTGGCTATCGCCGCCGAAGTACTGAAAAAAGCCGGCGTGTACGATAAAAACAAACTGTTCGGCGTTACCACGCTGGACATCATCCGTTCCAATACCTTTGTGGCGGAGCTGAAAGGTAAATCGGCAACCGAGGTGGAAGTCCCGGTCATTGGTGGTCACTCCGGGGTCACCATTCTGCCTTTACTGTCGCAGATCCCCGGCGTCAGCTTTAGCGATCAGGAAATTGCCGAC…	GAGTCCAACGGTAAGTATGTTGACCGTAACGGCCACGCGGTAGACTACCAGACTGGCCCAATCATCTGGGGTGAGCCGGGCACCAACGGTCAGCACGCGTTCTACCAGCTGATCCACCAGGGCACCAAAATGGTACCGTGCGATTTCATCGCTCCGGCTATCACCCACAACCCGCTGTCTGACCACCATCAGAAACTGCTGTCTAACTTCTTCGCCCAGACCGAGGCCCTGGCCTTTGGTAAATCCCGCGAAGTGGTTGAGCAGGAATATCGCGATCAGGGTAAAGACCCGGCGACCCTGGAGCACGTGGTGCCGTTCAAAGTGTTCGAAGGTAACCGCCCGACTAACTCCATCCTGCTGCGTGAGATCACCCCGTTCAGCCTCGGGGCGCTGATTGCC…	GTCGGCACCTCGTTAAGCTATGATTTCGGCGGCAGCGACTTCGCCGTCAGCGCGGCCTACACCAGCTCCGACCGTACCAACGATCAGAACCTGCTGGCCCGCGGCCAGGGTTCGAAAGCGGAAGCCTGGGCGACCGGCCTGAAATATGACGCCAACAATATCTACCTGGCGACCATGTACTCTGAAACCCGCAAGATGACCCCGATCAGCGGCGGCTTTGCCAACAAAGCGCAGAACTTTGAAGCGGTGGCGCAGTATCAGTTCGACTTCGGTCTGCGTCCGTCCCTCGGCTATGTGCTGTCGAAAGGGAAGGATATCGAAGGGGTGGGGAGTGAAGATCTGGTTAACTACATCGACGTGGGCCTGACCTACTACTTCAACAAAAACATGAACGCCTTC…	ACCCACTACGGTCGCGTATGTCCGATCGAAACGCCTGAAGGTCCGAACATCGGTCTGATTAACTCCCTGTCCGTGTACGCGCAGACCAACGAATATGGCTTCCTTGAGACGCCGTATCGTAAAGTGACCGACGGTGTGGTTACTGACGAAATTCACTACCTGTCTGCTATCGAAGAAGGCAACTACGTTATCGCTCAGGCGAACTCCAACCTGGATGAAAACGGCCACTTCGTAGAAGATCTGGTTACCTGCCGTAGCAAAGGCGAATCCAGCTTGTTCAGCCGCGACCAGGTTGACTACATGGACGTATCCACCCAGCAGGTGGTATCCGTCGGTGCGTCCCTGATCCCGTTCCTGGAACACGATGACGCCAACCGTGCATTGATGGGTGCGAACATG…	ATGGTGGCGCCGGCCGATCTTGAGCCGCCTCCGGCGGCGCAGCCTGTCGTGGAGCCCGTTGTTGAACCCGAACCTGAGCCGGAGCCAGAGGTAGTGCCTGAACCGCCGAAAGAGGCGCCGGTGGTGATCCATAAACCGGAACCTAAGCCGAAGCCCAAACCTAAACCCAAGCCTAAGCCGGAGAAAAAGGTTGAACAGCCGAAGCGGGAAGTGAAGCCGGCTGCAGAGCCGCGTCCGGCCTCGCCGTTTGAAAACAACAATACGGCGCCGGCGCGTACAGCGCCAAGCACCTCGACCGCAGCGGCTAAACCCACCGTTACTGCTCCAAGCGGCCCGCGGGCGATCAGCCGCGTTCAGCCGTCCTATCCGGCGCGCGCTCAGGCGCTGCGCATAGAAGGT…
ERR319508	Singleton	1040		69	19	90	20	125	18	148	AACCTGAAGTGGGACGAAGTTGGTGTTAACGTTGTTGCTGAAGCAACCGGTATCTTCCTGACCGACGAAACCGCTCGTAAACACATCACCGCTGGCGCGAAAAAAGTCGTTCTGACTGGCCCGTCCAAAGACAACACCCCGATGTTCGTTCGCGGCGCTAACTTCGACACTTACGCTGGCCAGGACATCGTTTCCAACGCATCCTGCACCACCAACTGCCTGGCACCGCTGGCTAAAGTCATCAACGACAACTTCGGTATCGTTGAAGGCCTGATGACCACCGTCCACGCAACCACCGCTACTCAGAAAACCGTTGATGGCCCGTCTCACAAAGACTGGCGCGGCGGCCGCGGCGCAGCTCAGAACATCATCCCGTCCTCTACCGGCGCTGCTAAAGCA…	GGCATGATCACCTTCCTGGATACCCCGGGCCACGCCGCGTTTACCTCCATGCGTGCTCGTGGTGCGCAGGCGACGGATATCGTGGTTCTGGTGGTGGCGGCAGACGACGGCGTGATGCCGCAGACTATCGAAGCTATCCAGCACGCCAAAGCGGCGCAGGTGCCGGTGGTGGTTGCGGTGAACAAGATCGATAAGCCTGAAGCCGATCCGGACCGTGTGAAGAACGAACTGTCCCAGTACGGCATCCTGCCGGAAGAGTGGGGCGGCGAGAGCCAGTTCGTCCACGTCTCCGCGAAAGCCGGTACCGGTATCGACGAC	GGCGCTGATGTGGTGCTGATCTCCGCGGGCGTAGCGCGTAAGCCCGGCATGGATCGTTCCGACCTGTTTAATGTGAATGCGGGTATCGTTAAGAACCTCGTGCAGCAGATTGCCAAAACCTGCCCGCAGGCCTGCATCGGCATTATTACCAACCCGGTGAACACCACCGTGGCCATCGCCGCCGAAGTGCTGAAAAAAGCCGGCGTGTACGATAAAAACAAACTGTTCGGCGTGACTACGCTGGACATCATCCGCTCCAATACCTTTGTGGCGGAGCTGAAAGGTCAATCGGCAACCGAGGTGGAAGTCCCGGTTATTGGCGGTCACTCCGGGGTCACCATTCTGCCTTTACTGTCGCAGATACCGGGCGTCAGCTTTAGCGATCAGGAAGTGGCCGAT…	GAGTCCAATGGTAAGTATGTCGACCGTAACGGCCACGCCGTGGACTACCAGACTGGCCCGATCATCTGGGGCGAGCCGGGCACCAACGGTCAGCACGCGTTCTACCAGCTGATCCATCAGGGCACCAAAATGGTACCGTGCGATTTCATCGCCCCGGCTATCACCCACAACCCGCTCTCCGATCATCATCCGAAGCTGCTGTCCAACTTCTTCGCCCAGACCGAGGCCCTGGCCTTCGGTAAATCCCGTGAAGTGGTGGAGCAGGAATATCGCGATCAGGGTAAAGATCCGGCGACCCTGGAGCACGTGGTGCCGTTCAAAGTGTTCGAAGGCAACCGCCCGACTAACTCTATCCTGCTGCGTGAGATCACCCCGTTCAGCCTCGGGGCGCTGATTGCT…	GTTGGCACCTCGTTAAGCTATGACTTCGGCGGCAGCGACTTCGCCGTCAGCGCGGCCTACACCAGCTCCGACCGTACCAACGATCAGAACCTGCTGGCCCGCGGCCAGGGTTCGAAAGCGGAAGCCTGGGCGACCGGCCTGAAATATGACGCCAACAACATCTACCTGGCGACCATGTACTCTGAAACCCGTAAGATGACCCCGATCAGCGGCGGCTTTGCCAACAAAGCGCAGAACTTTGAAGCGGTGGCGCAGTATCAGTTCGACTTCGGTCTGCGTCCGTCCCTCGGCTATGTGCTGTCGAAAGGGAAGGATATCGAAGGGGTGGGGAGCGAAGATCTGGTTAACTACATTGACGTGGGCCTGACCTACTACTTCAACAAAAACATGAACGCCTTC…	ACTCACTACGGTCGCGTATGTCCAATCGAAACGCCTGAAGGTCCGAACATCGGTCTGATCAACTCCCTGTCCGTATACGCGCAGACCAACGAATATGGCTTCCTTGAGACGCCGTATCGTAAAGTGACCGACGGTGTGGTTACCGACGAAATTCACTACCTGTCTGCTATCGAAGAAGGCAACTACGTTATCGCTCAGGCGAACTCCAACCTGGATGAAAACGGCCACTTCGTAGAAGATCTGGTGACCTGCCGTAGCAAAGGCGAATCCAGCTTGTTCAGCCGCGACCAGGTTGACTACATGGACGTATCCACCCAGCAGGTGGTATCCGTCGGTGCGTCCCTGATCCCGTTCCTGGAACACGATGACGCCAACCGTGCATTGATGGGTGCGAACATG…	ATGGTGGCGCCGGCCGATCTTGAGCCGCCCCCGGCGGCGCAACCCGTCGTGCAGCCCGTTGTTGAACCTGAACCGGAGCCGGAGCCTGAGGTGGTCCCGGAGCCGCCGAAAGAGGCGCCGGTGGTGATCCATAAACCAGAACCTAAGCCGAAGCCCAAACCTAAACCGAAGCCCAGGCCGGAGAAAAAGGTTGAGCAGCCGAAGCGGGACGTCAAACCGGCCGCGGAGCCGCGTCCGGCTTCACCGTTTGAAAACAACAATACGACGCCAGCGCGCACCGCGCCGAGCACCTCCACCGCAGCGGCCAAACCCACCGTCACTGCCCCGAGCGGCCCGCGGGCGATCAGCCGCGTTCAGCCGACCTATCCGGCGCGCGCTCAGGCGCTGCGCATTGAAGGA…
ERR319509	Singleton	337		2	1	11	1	1	1	13	AACCTGAAGTGGGACGAAGTTGGTGTTGACGTTGTTGCTGAAGCAACCGGTATCTTCCTGACCGACGAAACCGCTCGTAAACACATCACCGCTGGCGCGAAAAAAGTCGTTCTGACTGGCCCGTCCAAAGACAACACTCCGATGTTCGTTCGCGGCGCTAACTTCGACGCTTACGCTGGCCAGGACATCGTTTCCAACGCTTCCTGCACCACCAACTGCCTGGCGCCGCTGGCTAAAGTTATCAACGACAACTTCGGTATCGTTGAAGGCCTGATGACCACCGTCCACGCTACCACCGCTACTCAGAAAACCGTTGATGGCCCGTCTCACAAAGACTGGCGCGGCGGCCGCGGCGCAGCTCAGAACATCATCCCGTCCTCTACCGGCGCTGCTAAAGCA…	GGCATGATCACCTTCCTGGATACCCCGGGCCACGCCGCGTTTACCTCCATGCGTGCTCGTGGCGCGCAGGCGACGGATATCGTGGTTCTGGTGGTGGCGGCAGACGACGGCGTGATGCCGCAGACTATCGAAGCTATCCAGCACGCTAAAGCGGCGCAGGTACCGGTGGTAGTGGCGGTGAACAAGATCGATAAGCCAGAAGCCGATCCGGATCGCGTGAAGAACGAACTGTCCCAGTACGGCATCCTGCCGGAAGAGTGGGGCGGCGAGAGCCAGTTCGTCCACGTTTCCGCGAAAGCGGGTACCGGCATCGACGAC	GGCGCGGATGTAGTGCTGATCTCCGCGGGCGTGGCGCGTAAGCCCGGCATGGATCGTTCCGACCTGTTTAATGTGAATGCGGGTATCGTGAAGAACCTCGTGCAGCAGATTGCCAAAACCTGCCCGCAGGCCTGCATCGGCATTATCACCAACCCGGTGAATACCACCGTGGCTATCGCCGCCGAAGTACTGAAAAAAGCCGGCGTGTACGATAAAAACAAACTGTTCGGCGTTACCACGCTGGATATCATCCGTTCCAATACCTTTGTGGCGGAGCTGAAAGGTAAATCGGCAACCGAGGTGGAAGTCCCGGTCATTGGTGGTCACTCCGGGGTCACCATTCTGCCTTTACTGTCGCAGATCCCCGGCGTCAGCTTTAGCGATCAGGAAATTGCCGAC…	GAGTCCAACGGTAAGTATGTTGACCGTAACGGCCACGCGGTAGACTACCAGACTGGCCCAATCATCTGGGGTGAGCCGGGCACCAACGGTCAGCACGCGTTCTACCAGCTGATCCACCAGGGCACCAAAATGGTACCGTGCGATTTCATCGCTCCGGCTATCACCCACAACCCGCTGTCTGACCACCATCAGAAACTGCTGTCTAACTTCTTCGCCCAGACCGAGGCCCTGGCCTTTGGTAAATCCCGCGAAGTGGTTGAGCAGGAATATCGCGATCAGGGTAAAGACCCGGCGACCCTGGAGCACGTGGTGCCGTTCAAAGTGTTCGAAGGTAACCGCCCGACTAACTCCATCCTGCTGCGTGAGATCACCCCGTTCAGCCTCGGGGCGCTGATTGCC…	GTCGGCACCTCGTTAAGCTATGATTTCGGCGGCAGCGACTTCGCCGTCAGCGCAGCCTACACCAGCTCCGACCGTACCAACGATCAGAACCTGCTGGCCCGCGGCCAGGGTTCGAAAGCGGAAGCCTGGGCGACCGGCCTGAAATATGACGCCAACAATATCTACCTGGCGACCATGTACTCTGAAACCCGCAAGATGACCCCGATCAGCGGCGGCTTTGCCAACAAAGCGCAGAACTTTGAAGCGGTGGCGCAGTATCAGTTCGACTTCGGTCTGCGTCCGTCCCTCGGCTATGTGCTGTCGAAAGGGAAGGATATCGAAGGGGTGGGGAGTGAAGATCTGGTTAACTACATCGACGTGGGCCTGACCTACTACTTCAACAAAAACATGAACGCCTTC…	ACCCACTACGGTCGCGTATGTCCGATCGAAACGCCTGAAGGTCCGAACATCGGTCTGATTAACTCCCTGTCCGTGTACGCGCAGACCAACGAATATGGCTTCCTTGAGACGCCGTATCGTAAAGTGACCAACGGTGTGGTTACTGACGAAATTCACTACCTGTCTGCTATCGAAGAAGGCAACTACGTTATCGCTCAGGCGAACTCCAACCTGGATGAAAACGGCCACTTCGTAGAAGATCTGGTTACCTGCCGTAGCAAAGGCGAATCCAGCTTGTTCAGCCGCGACCAGGTTGACTACATGGACGTATCCACCCAGCAGGTGGTATCCGTCGGTGCGTCCCTGATCCCGTTCCTGGAACACGATGACGCCAACCGTGCATTGATGGGTGCGAACATG…	ATGGTGGCGCCGGCCGATCTTGAGCCGCCTCCGGCGGCGCAGCCTGTCGTGGAGCCCGTTGTTGAACCCGAACCTGAGCCGGAGCCAGAGGTAGTGCCTGAACCGCCGAAAGAGGCGCCGGTGGTGATCCATAAACCGGAACCTAAGCCGAAGCCCAAACCTAAACCCAAGCCTAAGCCGGAGAAAAAGGTTGAACAGCCGAAGCGGGAAGTGAAGCCGGCTGCAGAGCCGCGTCCGGCCTCGCCGTTTGAAAACAACAATACGGCGCCGGCGCGTACAGCGCCAAGCACCTCGACAGCAGCGGCTAAACCCACCGTTACTGCTCCAAGCGGCCCGCGGGCGATCAGCCGCGTTCAGCCGTCCTATCCGGCGCGCGCTCAGGCGCTGCGCATAGAAGGT…
ERR319510	Singleton	299		2	10	1	1	56	24	31	AACCTGAAGTGGGACGAAGTTGGTGTTGACGTTGTTGCTGAAGCAACCGGTATCTTCCTGACCGACGAAACCGCTCGTAAACACATCACCGCTGGCGCGAAAAAAGTCGTTCTGACTGGCCCGTCCAAAGACAACACTCCGATGTTCGTTCGCGGCGCTAACTTCGACGCTTACGCTGGCCAGGACATCGTTTCCAACGCTTCCTGCACCACCAACTGCCTGGCGCCGCTGGCTAAAGTTATCAACGACAACTTCGGTATCGTTGAAGGCCTGATGACCACCGTCCACGCTACCACCGCTACTCAGAAAACCGTTGATGGCCCGTCTCACAAAGACTGGCGCGGCGGCCGCGGCGCAGCTCAGAACATCATCCCGTCCTCTACCGGCGCTGCTAAAGCA…	GGCATGATCACCTTCCTGGATACCCCGGGCCACGCCGCGTTTACCTCCATGCGTGCTCGTGGCGCGCAGGCGACGGATATCGTGGTTCTGGTGGTGGCGGCAGACGACGGCGTGATGCCGCAGACTATCGAAGCTATCCAGCACGCTAAAGCGGCGCAGGTACCGGTGGTCGTGGCGGTGAACAAGATCGATAAGCCAGAAGCCGATCCGGATCGCGTGAAGAACGAACTGTCCCAGTACGGCATCCTGCCGGAAGAGTGGGGCGGCGAGAGCCAGTTCGTCCACGTTTCCGCGAAAGCGGGTACCGGCATCGACGAC	GGCGCGGATGTAGTGCTGATCTCCGCGGGCGTGGCGCGTAAGCCCGGCATGGATCGTTCCGACCTGTTTAATGTGAATGCGGGTATCGTGAAGAACCTCGTGCAGCAGATTGCCAAAACCTGCCCGCAGGCCTGCATCGGCATTATCACCAACCCGGTGAATACCACCGTGGCTATCGCCGCCGAAGTACTGAAAAAAGCCGGCGTGTACGATAAAAACAAACTGTTCGGCGTTACCACGCTGGACATCATCCGTTCCAATACCTTTGTGGCGGAGCTGAAAGGTAAATCGGCAACCGAGGTGGAAGTCCCGGTCATTGGTGGTCACTCCGGGGTCACCATTCTGCCTTTACTGTCGCAGATCCCCGGCGTCAGCTTTAGCGATCAGGAAATTGCCGAC…	GAGTCCAACGGTAAGTATGTTGACCGTAACGGCCACGCGGTAGACTACCAGACTGGCCCAATCATCTGGGGTGAGCCGGGCACCAACGGTCAGCACGCGTTCTACCAGCTGATCCACCAGGGCACCAAAATGGTACCGTGCGATTTCATCGCTCCGGCTATCACCCACAACCCGCTGTCTGACCACCATCAGAAACTGCTGTCTAACTTCTTCGCCCAGACCGAGGCCCTGGCCTTTGGTAAATCCCGCGAAGTGGTTGAGCAGGAATATCGCGATCAGGGTAAAGACCCGGCGACCCTGGAGCACGTGGTGCCGTTCAAAGTGTTCGAAGGTAACCGCCCGACTAACTCCATCCTGCTGCGTGAGATCACCCCGTTCAGCCTCGGGGCGCTGATTGCC…	GTCGGCACCTCGTTAAGCTATGATTTCGGCGGCAGCGACTTCGCCGTCAGCGCAGCCTACACCAGCTCCGACCGTACCAACGATCAGAACCTGCTGGCCCGCGGCCAGGGTTCGAAAGCGGAAGCCTGGGCGACCGGCTTGAAATATGACGCCAACAATATCTACCTGGCGACCATGTACTCTGAAACCCGCAAGATGACCCCGATCAGCGGCGGCTTTGCCAACAAAGCGCAGAACTTTGAAGCGGTGGCGCAGTATCAGTTCGACTTCGGTCTGCGTCCGTCCCTCGGCTATGTGCTGTCGAAAGGGAAGGATATCGAAGGGGTGGGGAGTGAAGATCTGGTTAACTACATCGACGTGGGCCTGACCTACTACTTCAACAAAAACATGAACGCCTTC…	ACCCACTACGGTCGCGTATGTCCGATCGAAACGCCTGAAGGTCCGAACATCGGTCTGATTAACTCCCTGTCCGTGTACGCGCAGACCAACGAATATGGCTTCCTTGAGACGCCGTATCGTAAAGTGACCAACGGTGTGGTTACTGACGAAATTCACTACCTGTCTGCTATCGAAGAAGGCAACTACGTTATCGCTCAGGCGAACTCCAACCTGGATGAAAACGGCCACTTCGTAGAAGATCTGGTTACCTGCCGTAGCAAAGGCGAATCCAGCTTGTTCAGCCGCGACCAGGTTGACTACATGGATGTATCCACCCAGCAGGTGGTATCCGTCGGTGCGTCCCTGATCCCGTTCCTGGAACACGATGACGCCAACCGTGCATTGATGGGTGCGAACATG…	ATGGTGGCGCCGGCCGATCTTGAGCCGCCTCCGGCGGCGCAGCCTGTCGTGGAGCCCGTTGTTGAACCCGAACCTGAGCCGGAGCCAGAGGTAGTGCCTGAACCGCCGAAAGAGGCGCCGGTGGTGATCCATAAACCGGAACCTAAGCCGAAGCCCAAACCTAAACCCAAGCCTAAGCCGGAGAAAAAGGTTGAACAGCCGAAGCGGGAAGTGAAGCCGGCAGCAGAGCCGCGTCCGGCCTCGCCGTTTGAAAACAACAATACGGCGCCGGCGCGTACAGCGCCAAGCACCTCGACAGCAGCGGCTAAACCCACCGTTACTGCTCCGAGCGGCCCGCGGGCGATCAGCCGCGTTCAGCCGTCCTATCCGGCGCGCGCTCAGGCGCTGCGCATTGAAGGG…
ERR319511	CC1	234		2	1	2	1	7	1	24	AACCTGAAGTGGGACGAAGTTGGTGTTGACGTTGTTGCTGAAGCAACCGGTATCTTCCTGACCGACGAAACCGCTCGTAAACACATCACCGCTGGCGCGAAAAAAGTCGTTCTGACTGGCCCGTCCAAAGACAACACTCCGATGTTCGTTCGCGGCGCTAACTTCGACGCTTACGCTGGCCAGGACATCGTTTCCAACGCTTCCTGCACCACCAACTGCCTGGCGCCGCTGGCTAAAGTTATCAACGACAACTTCGGTATCGTTGAAGGCCTGATGACCACCGTCCACGCTACCACCGCTACTCAGAAAACCGTTGATGGCCCGTCTCACAAAGACTGGCGCGGCGGCCGCGGCGCAGCTCAGAACATCATCCCGTCCTCTACCGGCGCTGCTAAAGCA…	GGCATGATCACCTTCCTGGATACCCCGGGCCACGCCGCGTTTACCTCCATGCGTGCTCGTGGCGCGCAGGCGACGGATATCGTGGTTCTGGTGGTGGCGGCAGACGACGGCGTGATGCCGCAGACTATCGAAGCTATCCAGCACGCTAAAGCGGCGCAGGTACCGGTGGTAGTGGCGGTGAACAAGATCGATAAGCCAGAAGCCGATCCGGATCGCGTGAAGAACGAACTGTCCCAGTACGGCATCCTGCCGGAAGAGTGGGGCGGCGAGAGCCAGTTCGTCCACGTTTCCGCGAAAGCGGGTACCGGCATCGACGAC	GGCGCGGATGTAGTGCTGATCTCCGCGGGCGTGGCGCGTAAGCCCGGCATGGATCGTTCCGACCTGTTTAATGTGAATGCGGGTATCGTGAAGAACCTCGTGCAGCAGATTGCCAAAACCTGCCCGCAGGCCTGCATCGGCATTATCACCAACCCGGTGAATACCACCGTGGCTATCGCCGCCGAAGTACTGAAAAAAGCCGGCGTGTACGATAAAAACAAACTGTTCGGCGTTACCACGCTGGACATCATCCGTTCCAATACCTTTGTGGCGGAGCTGAAAGGTAAATCGGCAACCGAGGTGGAAGTCCCGGTCATTGGTGGTCACTCCGGGGTCACCATTCTGCCTTTACTGTCGCAGATCCCCGGCGTCAGCTTTAGCGATCAGGAAATTGCCGAC…	GAGTCCAACGGTAAGTATGTTGACCGTAACGGCCACGCGGTAGACTACCAGACTGGCCCAATCATCTGGGGTGAGCCGGGCACCAACGGTCAGCACGCGTTCTACCAGCTGATCCACCAGGGCACCAAAATGGTACCGTGCGATTTCATCGCTCCGGCTATCACCCACAACCCGCTGTCTGACCACCATCAGAAACTGCTGTCTAACTTCTTCGCCCAGACCGAGGCCCTGGCCTTTGGTAAATCCCGCGAAGTGGTTGAGCAGGAATATCGCGATCAGGGTAAAGACCCGGCGACCCTGGAGCACGTGGTGCCGTTCAAAGTGTTCGAAGGTAACCGCCCGACTAACTCCATCCTGCTGCGTGAGATCACCCCGTTCAGCCTCGGGGCGCTGATTGCC…	GTCGGCACCTCGTTAAGCTATGATTTCGGCGGCAGCGACTTCGCCGTCAGCGCAGCCTACACCAGCTCCGACCGTACCAACGATCAGAACCTGCTGGCCCGCGGCCAGGGTTCGAAAGCGGAAGCCTGGGCGACCGGCCTGAAATATGACGCCAACAATATCTACCTGGCGACCATGTACTCTGAAACCCGCAAAATGACCCCGATCAGCGGCGGCTTTGCCAACAAAGCGCAGAACTTTGAAGCGGTGGCGCAGTATCAGTTCGACTTCGGTCTGCGTCCGTCCCTCGGCTATGTGCTGTCGAAAGGGAAGGATATCGAAGGGGTGGGGAGTGAGGATCTGGTTAACTACATTGACGTGGGCCTGACCTACTACTTCAACAAAAACATGAACGCCTTC…	ACCCACTACGGTCGCGTATGTCCGATCGAAACGCCTGAAGGTCCGAACATCGGTCTGATTAACTCCCTGTCCGTGTACGCGCAGACCAACGAATATGGCTTCCTTGAGACGCCGTATCGTAAAGTGACCAACGGTGTGGTTACTGACGAAATTCACTACCTGTCTGCTATCGAAGAAGGCAACTACGTTATCGCTCAGGCGAACTCCAACCTGGATGAAAACGGCCACTTCGTAGAAGATCTGGTTACCTGCCGTAGCAAAGGCGAATCCAGCTTGTTCAGCCGCGACCAGGTTGACTACATGGACGTATCCACCCAGCAGGTGGTATCCGTCGGTGCGTCCCTGATCCCGTTCCTGGAACACGATGACGCCAACCGTGCATTGATGGGTGCGAACATG…	ATGGTGGCGCCGGCCGATCTTGAGCCGCCTCCGGCGGCGCAGCCTGTCGTGGAGCCCGTTGTTGAACCCGAACCTGAGCCGGAGCCAGAGGTAGTGCCTGAACCGCCGAAAGAGGCGCCGGTGGTGATCCATAAACCGGAACCTAAGCCGAAGCCCAAACCTAAACCCAAGCCTAAGCCGGAGAAAAAGGTTGAACAGCCGAAGCGGGAAGTGAAGCCGGCAGCAGAGCCGCGTCCGGCCTCGCCGTTTGAAAACAACAATACGGCGCCGGCGCGTACAGCGCCAAGCACCTCGACAGCAGCGGCTAAACCCACCGTTACTGCTCCAAGCGGCCCGCGGGCGATCAGCCGCGTTCAGCCGTCCTATCCGGCGCGCGCTCAGGCGCTGCGCATAGAAGGT…
ERR319512	CC9	N41	Unknown	2	1	11	U	7	4	13	AACCTGAAGTGGGACGAAGTTGGTGTTGACGTTGTTGCTGAAGCAACCGGTATCTTCCTGACCGACGAAACCGCTCGTAAACACATCACCGCTGGCGCGAAAAAAGTCGTTCTGACTGGCCCGTCCAAAGACAACACTCCGATGTTCGTTCGCGGCGCTAACTTCGACGCTTACGCTGGCCAGGACATCGTTTCCAACGCTTCCTGCACCACCAACTGCCTGGCGCCGCTGGCTAAAGTTATCAACGACAACTTCGGTATCGTTGAAGGCCTGATGACCACCGTCCACGCTACCACCGCTACTCAGAAAACCGTTGATGGCCCGTCTCACAAAGACTGGCGCGGCGGCCGCGGCGCAGCTCAGAACATCATCCCGTCCTCTACCGGCGCTGCTAAAGCA…	GGCATGATCACCTTCCTGGATACCCCGGGCCACGCCGCGTTTACCTCCATGCGTGCTCGTGGCGCGCAGGCGACGGATATCGTGGTTCTGGTGGTGGCGGCAGACGACGGCGTGATGCCGCAGACTATCGAAGCTATCCAGCACGCTAAAGCGGCGCAGGTACCGGTGGTAGTGGCGGTGAACAAGATCGATAAGCCAGAAGCCGATCCGGATCGCGTGAAGAACGAACTGTCCCAGTACGGCATCCTGCCGGAAGAGTGGGGCGGCGAGAGCCAGTTCGTCCACGTTTCCGCGAAAGCGGGTACCGGCATCGACGAC	GGCGCGGATGTAGTGCTGATCTCCGCGGGCGTGGCGCGTAAGCCCGGCATGGATCGTTCCGACCTGTTTAATGTGAATGCGGGTATCGTGAAGAACCTCGTGCAGCAGATTGCCAAAACCTGCCCGCAGGCCTGCATCGGCATTATCACCAACCCGGTGAATACCACCGTGGCTATCGCCGCCGAAGTACTGAAAAAAGCCGGCGTGTACGATAAAAACAAACTGTTCGGCGTTACCACGCTGGATATCATCCGTTCCAATACCTTTGTGGCGGAGCTGAAAGGTAAATCGGCAACCGAGGTGGAAGTCCCGGTCATTGGTGGTCACTCCGGGGTCACCATTCTGCCTTTACTGTCGCAGATCCCCGGCGTCAGCTTTAGCGATCAGGAAATTGCCGAC…	GAGTCCAACGGTAAGTATGTTGACCGTAACGGCCACGCGGTAGTCTACCAGACTGGCCCAATCATCTGGGGTGAGCCGGGCACCAACGGTCAGCACGCGTTCTACCAGCTGATCCACCAGGGCACCAAAATGGTACCGTGCGATTTCATTGCTCCGGCTATCACCCACAACCCGCTGTCTGACCACCATCAGAAACTGCTGTCTAACTTCTTCGCCCAGACCGAGGCCCTGGCCTTTGGTAAATCCCGCGAAGTGGTTGAGCAGGAATATCGCGATCAGGGTAAAGACCCGGCGACCCTGGAGCACGTGGTGCCGTTCAAAGTGTTCGAAGGTAACCGCCCGACTAACTCCATCCTGCTGCGTGAGATCACCCCGTTCAGCCTCGGGGCGCTGATTGCC…	GTCGGCACCTCGTTAAGCTATGATTTCGGCGGCAGCGACTTCGCCGTCAGCGCAGCCTACACCAGCTCCGACCGTACCAACGATCAGAACCTGCTGGCCCGCGGCCAGGGTTCGAAAGCGGAAGCCTGGGCGACCGGCCTGAAATATGACGCCAACAATATCTACCTGGCGACCATGTACTCTGAAACCCGCAAAATGACCCCGATCAGCGGCGGCTTTGCCAACAAAGCGCAGAACTTTGAAGCGGTGGCGCAGTATCAGTTCGACTTCGGTCTGCGTCCGTCCCTCGGCTATGTGCTGTCGAAAGGGAAGGATATCGAAGGGGTGGGGAGTGAGGATCTGGTTAACTACATTGACGTGGGCCTGACCTACTACTTCAACAAAAACATGAACGCCTTC…	ACCCACTACGGTCGCGTATGTCCGATCGAAACGCCTGAAGGTCCGAACATCGGTCTGATTAACTCCCTGTCCGTGTACGCGCAGACCAACGAATATGGCTTCCTTGAGACGCCGTATCGTAAAGTGACCGACGGTGTGGTTACTGACGAAATTCACTACCTGTCTGCTATCGAAGAAGGCAACTACGTTATCGCTCAGGCGAACTCCAACCTGGATGAAAACGGCCACTTCGTAGAAGATCTGGTTACCTGCCGTAGCAAAGGCGAATCCAGCTTGTTCAGCCGCGACCAGGTTGACTACATGGACGTATCCACCCAGCAGGTGGTATCCGTCGGTGCGTCCCTGATCCCGTTCCTGGAACACGATGACGCCAACCGTGCATTGATGGGTGCGAACATG…	ATGGTGGCGCCGGCCGATCTTGAGCCGCCTCCGGCGGCGCAGCCTGTCGTGGAGCCCGTTGTTGAACCCGAACCTGAGCCGGAGCCAGAGGTAGTGCCTGAACCGCCGAAAGAGGCGCCGGTGGTGATCCATAAACCGGAACCTAAGCCGAAGCCCAAACCTAAACCCAAGCCTAAGCCGGAGAAAAAGGTTGAACAGCCGAAGCGGGAAGTGAAGCCGGCTGCAGAGCCGCGTCCGGCCTCGCCGTTTGAAAACAACAATACGGCGCCGGCGCGTACAGCGCCAAGCACCTCGACAGCAGCGGCTAAACCCACCGTTACTGCTCCAAGCGGCCCGCGGGCGATCAGCCGCGTTCAGCCGTCCTATCCGGCGCGCGCTCAGGCGCTGCGCATAGAAGGT…
ERR319513	CC1	234		2	1	2	1	7	1	24	AACCTGAAGTGGGACGAAGTTGGTGTTGACGTTGTTGCTGAAGCAACCGGTATCTTCCTGACCGACGAAACCGCTCGTAAACACATCACCGCTGGCGCGAAAAAAGTCGTTCTGACTGGCCCGTCCAAAGACAACACTCCGATGTTCGTTCGCGGCGCTAACTTCGACGCTTACGCTGGCCAGGACATCGTTTCCAACGCTTCCTGCACCACCAACTGCCTGGCGCCGCTGGCTAAAGTTATCAACGACAACTTCGGTATCGTTGAAGGCCTGATGACCACCGTCCACGCTACCACCGCTACTCAGAAAACCGTTGATGGCCCGTCTCACAAAGACTGGCGCGGCGGCCGCGGCGCAGCTCAGAACATCATCCCGTCCTCTACCGGCGCTGCTAAAGCA…	GGCATGATCACCTTCCTGGATACCCCGGGCCACGCCGCGTTTACCTCCATGCGTGCTCGTGGCGCGCAGGCGACGGATATCGTGGTTCTGGTGGTGGCGGCAGACGACGGCGTGATGCCGCAGACTATCGAAGCTATCCAGCACGCTAAAGCGGCGCAGGTACCGGTGGTAGTGGCGGTGAACAAGATCGATAAGCCAGAAGCCGATCCGGATCGCGTGAAGAACGAACTGTCCCAGTACGGCATCCTGCCGGAAGAGTGGGGCGGCGAGAGCCAGTTCGTCCACGTTTCCGCGAAAGCGGGTACCGGCATCGACGAC	GGCGCGGATGTAGTGCTGATCTCCGCGGGCGTGGCGCGTAAGCCCGGCATGGATCGTTCCGACCTGTTTAATGTGAATGCGGGTATCGTGAAGAACCTCGTGCAGCAGATTGCCAAAACCTGCCCGCAGGCCTGCATCGGCATTATCACCAACCCGGTGAATACCACCGTGGCTATCGCCGCCGAAGTACTGAAAAAAGCCGGCGTGTACGATAAAAACAAACTGTTCGGCGTTACCACGCTGGACATCATCCGTTCCAATACCTTTGTGGCGGAGCTGAAAGGTAAATCGGCAACCGAGGTGGAAGTCCCGGTCATTGGTGGTCACTCCGGGGTCACCATTCTGCCTTTACTGTCGCAGATCCCCGGCGTCAGCTTTAGCGATCAGGAAATTGCCGAC…	GAGTCCAACGGTAAGTATGTTGACCGTAACGGCCACGCGGTAGACTACCAGACTGGCCCAATCATCTGGGGTGAGCCGGGCACCAACGGTCAGCACGCGTTCTACCAGCTGATCCACCAGGGCACCAAAATGGTACCGTGCGATTTCATCGCTCCGGCTATCACCCACAACCCGCTGTCTGACCACCATCAGAAACTGCTGTCTAACTTCTTCGCCCAGACCGAGGCCCTGGCCTTTGGTAAATCCCGCGAAGTGGTTGAGCAGGAATATCGCGATCAGGGTAAAGACCCGGCGACCCTGGAGCACGTGGTGCCGTTCAAAGTGTTCGAAGGTAACCGCCCGACTAACTCCATCCTGCTGCGTGAGATCACCCCGTTCAGCCTCGGGGCGCTGATTGCC…	GTCGGCACCTCGTTAAGCTATGATTTCGGCGGCAGCGACTTCGCCGTCAGCGCAGCCTACACCAGCTCCGACCGTACCAACGATCAGAACCTGCTGGCCCGCGGCCAGGGTTCGAAAGCGGAAGCCTGGGCGACCGGCCTGAAATATGACGCCAACAATATCTACCTGGCGACCATGTACTCTGAAACCCGCAAAATGACCCCGATCAGCGGCGGCTTTGCCAACAAAGCGCAGAACTTTGAAGCGGTGGCGCAGTATCAGTTCGACTTCGGTCTGCGTCCGTCCCTCGGCTATGTGCTGTCGAAAGGGAAGGATATCGAAGGGGTGGGGAGTGAGGATCTGGTTAACTACATTGACGTGGGCCTGACCTACTACTTCAACAAAAACATGAACGCCTTC…	ACCCACTACGGTCGCGTATGTCCGATCGAAACGCCTGAAGGTCCGAACATCGGTCTGATTAACTCCCTGTCCGTGTACGCGCAGACCAACGAATATGGCTTCCTTGAGACGCCGTATCGTAAAGTGACCAACGGTGTGGTTACTGACGAAATTCACTACCTGTCTGCTATCGAAGAAGGCAACTACGTTATCGCTCAGGCGAACTCCAACCTGGATGAAAACGGCCACTTCGTAGAAGATCTGGTTACCTGCCGTAGCAAAGGCGAATCCAGCTTGTTCAGCCGCGACCAGGTTGACTACATGGACGTATCCACCCAGCAGGTGGTATCCGTCGGTGCGTCCCTGATCCCGTTCCTGGAACACGATGACGCCAACCGTGCATTGATGGGTGCGAACATG…	ATGGTGGCGCCGGCCGATCTTGAGCCGCCTCCGGCGGCGCAGCCTGTCGTGGAGCCCGTTGTTGAACCCGAACCTGAGCCGGAGCCAGAGGTAGTGCCTGAACCGCCGAAAGAGGCGCCGGTGGTGATCCATAAACCGGAACCTAAGCCGAAGCCCAAACCTAAACCCAAGCCTAAGCCGGAGAAAAAGGTTGAACAGCCGAAGCGGGAAGTGAAGCCGGCAGCAGAGCCGCGTCCGGCCTCGCCGTTTGAAAACAACAATACGGCGCCGGCGCGTACAGCGCCAAGCACCTCGACAGCAGCGGCTAAACCCACCGTTACTGCTCCAAGCGGCCCGCGGGCGATCAGCCGCGTTCAGCCGTCCTATCCGGCGCGCGCTCAGGCGCTGCGCATAGAAGGT…
ERR319514	Singleton	123		16	18	21	19	29	17	45	AACCTGAAGTGGGACGAAGTTGGTGTTGACGTTGTTGCTGAAGCAACCGGTATCTTCCTGACCGACGAAACCGCTCGTAAACACATCACCGCTGGCGCGAAAAAAGTCGTTCTGACTGGCCCGTCCAAAGACAACACCCCGATGTTCGTTCGCGGCGCTAACTTCGAAACTTACGCTGGCCAGGACATCGTTTCCAACGCTTCCTGCACCACCAACTGCCTGGCACCGCTGGCTAAAGTTATCAACGACAACTTCGGTATCGTTGAAGGCCTGATGACCACCGTCCACGCGACCACCGCGACTCAGAAAACCGTTGATGGCCCGTCTCACAAAGACTGGCGCGGCGGCCGCGGCGCAGCTCAGAACATCATCCCGTCCTCTACCGGTGCTGCTAAAGCA…	GGCATGATCACCTTCCTGGACACCCCGGGCCACGCCGCGTTTACCTCCATGCGTGCTCGTGGCGCGCAGGCGACGGATATCGTGGTTCTGGTGGTGGCGGCAGACGACGGCGTGATGCCGCAGACCATCGAAGCTATCCAGCACGCTAAAGCGGCGCAGGTACCGGTGGTGGTTGCGGTGAACAAAATCGATAAGCCAGAAGCTGATCCGGATCGCGTGAAGAATGAACTGTCCCAGTACGGCATCCTGCCGGAAGAGTGGGGCGGCGAGAGCCAGTTCGTCCACGTTTCCGCGAAAGCCGGTACCGGCATCGACGAC	GGCGCTGATGTGGTGCTGATCTCCGCGGGCGTAGCGCGTAAGCCCGGCATGGATCGTTCCGACCTGTTTAATGTGAATGCCGGCATCGTTAAGAACCTGGTGCAGCAGATTGCCAAAACCTGCCCACAGGCCTGCATCGGTGTTATCACCAACCCGGTGAATACCACCGTGGCTATCGCCGCCGAAGTGCTGAAAAAAGCCGGCGTGTACGATAAAAACAAGCTGTTCGGCGTCACCACGCTGGACATTATCCGCTCCAATACCTTTGTCGCTGAGCTGAAAGGTAAATCGGCAACCGAGGTGGAAGTCCCGGTCATTGGTGGTCACTCCGGCGTCACCATTCTGCCATTATTGTCGCAGATCCCGGGCGTCAGCTTCAGCGATCAGGAAGTGGCCGAT…	GAGTCCAACGGTAAGTATGTTGACCGTAACGGCCACGCGGTAGACTACCAGACTGGCCCGATCATCTGGGGTGAGCCGGGCACCAACGGTCAGCACGCGTTCTACCAGCTGATCCACCAGGGCACCAAAATGGTACCGTGCGATTTCATCGCCCCAGCTATCACCCACAACCCGCTGTCCGACCATCATCCGAAGCTGCTGTCCAACTTCTTCGCTCAGACCGAGGCCCTGGCTTTCGGTAAATCCCGTGAAGTGGTCGAGCAGGAATATCGCGATCAGGGTAAAGATCCGGCGACCATGGAGCACGTGGTGCCGTTCAAAGTGTTCGAAGGCAACCGCCCGACGAACTCCATCCTGCTGCGTGAAATCACCCCGTTCAGCCTGGGGGCGCTGATTGCC…	GTTGGTACCTCATTAAGCTATGATTTCGGCGGCAGCGACTTCGCCGTCAGCGCGGCCTACACCAGCTCCGACCGTACCAACGATCAGAATCTGCTGGCCCGCGGCCAGGGTTCGAAAGCGGAAGCCTGGGCGACCGGCCTGAAATATGACGCCAACAATATCTACCTGGCGACCATGTACTCTGAAACCCGCAAGATGACCCCGATCAGCGGCGGTTTTGCCAACAAAGCGCAGAACTTTGAAGCGGTGGCGCAGTATCAGTTCGACTTCGGTCTGCGTCCGTCCCTCGGCTATGTGCTGTCGAAAGGGAAAGATATTGAAGGGGTGGGTAGTGAAGATCTGGTTAACTACATTGACGTGGGCCTGACCTACTACTTCAACAAAAACATGAACGCCTTC…	ACGCACTACGGTCGCGTATGTCCAATCGAAACGCCTGAAGGTCCGAACATCGGTCTGATCAACTCCCTGTCCGTGTACGCACAGACTAACGAATACGGTTTCCTTGAGACCCCGTATCGTAAAGTGACCGACGGTGTGGTTACCGATGAAATTCACTACCTGTCTGCTATCGAAGAAGGCAACTACGTTATTGCTCAGGCGAACTCCAACCTGGACGAAAACGGCCACTTCGTAGAAGATCTGGTTACCTGCCGTAGCAAAGGCGAATCCAGCTTGTTCAGCCGCGACCAGGTTGACTACATGGACGTATCCACCCAGCAGGTGGTATCCGTCGGTGCGTCCCTGATCCCGTTCCTGGAGCACGATGACGCCAACCGTGCATTGATGGGTGCGAACATG…	ATGGTCGCGCCGGCCGATCTTGAACCGCCCCCGGCGGCACAGCCAGTCGTGGAGCCCGTTGTCGAACCTGATCCTGAGCCGGAACCCGAGGTGGTGCCTGAACCGCCGAAAGAAGCGCCGGTGGTGATCCATAAACCGGAACCGAAGCCGAAGCCTAAACCCAAACCGAAACCCAAGCCGGAGAAAAAGGTTGAGCAGCCGAAGCGGGACGTGAAGCCGGCAGCAGAGCCGCGTCCGGCCTCGCCGTTTGAAAACAACAACACGACGCCAGCGCGCACCGCGCCAAGCACCTCGACCGCGGCCGCCAAACCCACCGTTACTGCCCCGAGCGGCCCGCGGGCGATCAGCCGTGTCCAGCCGACCTATCCGGCCCGCGCCCAGGCGCTGCGCATCGAAGGG…
ERR319515	CC12	334		18	22	18	22	25	37	51	AACCTGAAGTGGGACGAAGTTGGTGTTGACGTTGTTGCTGAAGCAACCGGTATCTTCCTGACCGACGAAACCGCTCGTAAACACATCACCGCTGGCGCGAAAAAAGTCGTTCTGACTGGCCCGTCCAAAGACAACACCCCGATGTTCGTTCGCGGCGCTAACTTCGACACTTACGCTGGCCAGGACATCGTTTCCAACGCATCCTGCACCACCAACTGCCTGGCGCCGCTGGCTAAAGTCATCAACGACAACTTCGGTATCGTTGAAGGCCTGATGACCACCGTCCACGCTACCACCGCTACCCAGAAAACCGTTGATGGCCCGTCTCACAAAGACTGGCGCGGCGGCCGCGGCGCAGCTCAGAACATCATCCCGTCCTCTACCGGCGCTGCTAAAGCA…	GGCATGATCACCTTCCTGGATACCCCGGGCCACGCCGCGTTTACCTCCATGCGTGCTCGTGGTGCGCAGGCGACGGATATCGTGGTTCTGGTGGTGGCGGCAGACGACGGCGTGATGCCGCAGACTATCGAAGCTATCCAGCACGCCAAAGCGGCGCAGGTGCCGGTGGTAGTTGCGGTGAACAAGATCGATAAGCCTGAAGCCGATCCGGACCGCGTGAAGAATGAACTGTCCCAGTACGGCATCCTGCCGGAAGAGTGGGGCGGCGAGAGCCAGTTCGTCCACGTCTCCGCGAAAGCCGGTACCGGTATCGACGAC	GGCGCTGATGTGGTGCTGATCTCCGCGGGCGTAGCGCGTAAGCCCGGCATGGATCGTTCAGACCTGTTTAATGTGAATGCGGGTATCGTTAAGAACCTCGTGCAGCAGATTGCCAAAACCTGCCCGCAGGCCTGCATCGGCATTATCACCAACCCGGTGAATACCACCGTGGCTATCGCCGCCGAAGTGCTGAAAAAAGCTGGCGTGTACGATAAAAACAAACTGTTCGGCGTGACTACGCTGGACATCATCCGCTCCAATACCTTTGTGGCGGAGCTGAAAGGTAAATCGGCAACCGAGGTGGAAGTCCCGGTCATTGGCGGTCACTCCGGGGTCACCATTCTGCCTTTACTGTCGCAGATCCCGGGCGTCAGCTTTAGCGATCAGGAAGTGGCCGAT…	GAGTCCAATGGTAAGTATGTTGACCGTAATGGCCACGCCGTGGACTACCAGACGGGTCCGATCATCTGGGGCGAGCCGGGCACCAACGGTCAGCACGCGTTCTACCAGCTGATCCATCAGGGCACCAAAATGGTACCGTGCGATTTCATCGCCCCGGCTATCACCCACAACCCGCTCTCCGATCATCATCCGAAGCTGCTGTCCAACTTCTTCGCCCAGACCGAAGCCCTGGCCTTCGGTAAATCCCGTGAGGTGGTGGAGCAGGAATATCGCGATCAGGGTAAAGATCCGGCGACCCTGGAGCACGTGGTGCCGTTCAAAGTGTTCGAAGGCAACCGCCCGACTAACTCCATCCTGCTGCGTGAGATCACCCCGTTCAGCCTCGGGGCGCTGATTGCT…	GTCGGCACCTCGTTAAGCTATGACTTCGGCGGCAGCGACTTCGCTGTCAGCGCAGCCTACACCAGCTCCGACCGTACCAACGATCAGAACCTGCTGGCCCGCGGCCAGGGTTCGAAAGCGGAAGCCTGGGCGACCGGCCTGAAATATGACGCCAACAATATCTACCTGGCGACCATGTACTCTGAAACCCGCAAAATGACCCCGATCAGCGGCGGTTTTGCCAACAAAGCGCAGAACTTTGAAGCGGTGGCCCAGTATCAGTTCGACTTCGGTCTGCGTCCGTCCCTCGGCTATGTGCTGTCGAAAGGGAAGGATATCGAAGGGGTGGGGAGCGAAGATCTGGTTAACTACATTGACGTGGGCCTGACCTACTACTTCAACAAAAACATGAACGCCTTC…	ACTCACTACGGTCGCGTATGTCCAATCGAAACGCCTGAAGGTCCGAACATCGGTCTGATCAACTCCCTGTCCGTGTACGCGCAGACCAACGAATATGGCTTCCTTGAGACGCCGTATCGTAAAGTGACCGACGGTGTGGTTACTGACGAAATTCACTACCTGTCTGCTATCGAAGAAGGCAACTACGTTATCGCTCAGGCGAACTCCAACCTGGATGAAAACGGCCACTTCGTAGAAGACCTGGTGACCTGCCGTAGCAAAGGCGAATCCAGCTTGTTCAGTCGTGACCAGGTTGACTACATGGACGTATCCACCCAGCAGGTGGTATCCGTCGGTGCGTCCCTGATCCCGTTCCTGGAACACGATGACGCCAACCGTGCATTGATGGGTGCGAACATG…	ATGGTGGCGCCGGCCGATCTTGAGCCGCCCCCGGCGGCGCAACCCGTCGTGCAGCCCGTTGTTGAACCCGAACCAGAGCCGGAACCTGAGGTGGTCCCTGAGCCGCCGAAAGAGGCGCCGGTGGTGATCCATAAACCAGAACCTAAGCCGAAGCCCAAACCTAAACCGAAGCCCAAGCCGGAGAAAAAGGTTGAGCAGCCTAAGCGGGACGTCAAGCCGGCAGCGGAGCCGCGTCCGGCTTCACCGTTTGAAAACAACAATACGACGCCAGCGCGCACCGCGCCGAGCACCTCCACCGCAGCGGCCAAACCCACCGTCACTGCCCCGAGCGGCCCGCGGGCCATCAGCCGTGTCCAGCCGACCTATCCGGCGCGCGCTCAGGCGCTGCGCATTGAAGGG…
ERR319516	CC1	234		2	1	2	1	7	1	24	AACCTGAAGTGGGACGAAGTTGGTGTTGACGTTGTTGCTGAAGCAACCGGTATCTTCCTGACCGACGAAACCGCTCGTAAACACATCACCGCTGGCGCGAAAAAAGTCGTTCTGACTGGCCCGTCCAAAGACAACACTCCGATGTTCGTTCGCGGCGCTAACTTCGACGCTTACGCTGGCCAGGACATCGTTTCCAACGCTTCCTGCACCACCAACTGCCTGGCGCCGCTGGCTAAAGTTATCAACGACAACTTCGGTATCGTTGAAGGCCTGATGACCACCGTCCACGCTACCACCGCTACTCAGAAAACCGTTGATGGCCCGTCTCACAAAGACTGGCGCGGCGGCCGCGGCGCAGCTCAGAACATCATCCCGTCCTCTACCGGCGCTGCTAAAGCA…	GGCATGATCACCTTCCTGGATACCCCGGGCCACGCCGCGTTTACCTCCATGCGTGCTCGTGGCGCGCAGGCGACGGATATCGTGGTTCTGGTGGTGGCGGCAGACGACGGCGTGATGCCGCAGACTATCGAAGCTATCCAGCACGCTAAAGCGGCGCAGGTACCGGTGGTAGTGGCGGTGAACAAGATCGATAAGCCAGAAGCCGATCCGGATCGCGTGAAGAACGAACTGTCCCAGTACGGCATCCTGCCGGAAGAGTGGGGCGGCGAGAGCCAGTTCGTCCACGTTTCCGCGAAAGCGGGTACCGGCATCGACGAC	GGCGCGGATGTAGTGCTGATCTCCGCGGGCGTGGCGCGTAAGCCCGGCATGGATCGTTCCGACCTGTTTAATGTGAATGCGGGTATCGTGAAGAACCTCGTGCAGCAGATTGCCAAAACCTGCCCGCAGGCCTGCATCGGCATTATCACCAACCCGGTGAATACCACCGTGGCTATCGCCGCCGAAGTACTGAAAAAAGCCGGCGTGTACGATAAAAACAAACTGTTCGGCGTTACCACGCTGGACATCATCCGTTCCAATACCTTTGTGGCGGAGCTGAAAGGTAAATCGGCAACCGAGGTGGAAGTCCCGGTCATTGGTGGTCACTCCGGGGTCACCATTCTGCCTTTACTGTCGCAGATCCCCGGCGTCAGCTTTAGCGATCAGGAAATTGCCGAC…	GAGTCCAACGGTAAGTATGTTGACCGTAACGGCCACGCGGTAGACTACCAGACTGGCCCAATCATCTGGGGTGAGCCGGGCACCAACGGTCAGCACGCGTTCTACCAGCTGATCCACCAGGGCACCAAAATGGTACCGTGCGATTTCATCGCTCCGGCTATCACCCACAACCCGCTGTCTGACCACCATCAGAAACTGCTGTCTAACTTCTTCGCCCAGACCGAGGCCCTGGCCTTTGGTAAATCCCGCGAAGTGGTTGAGCAGGAATATCGCGATCAGGGTAAAGACCCGGCGACCCTGGAGCACGTGGTGCCGTTCAAAGTGTTCGAAGGTAACCGCCCGACTAACTCCATCCTGCTGCGTGAGATCACCCCGTTCAGCCTCGGGGCGCTGATTGCC…	GTCGGCACCTCGTTAAGCTATGATTTCGGCGGCAGCGACTTCGCCGTCAGCGCAGCCTACACCAGCTCCGACCGTACCAACGATCAGAACCTGCTGGCCCGCGGCCAGGGTTCGAAAGCGGAAGCCTGGGCGACCGGCCTGAAATATGACGCCAACAATATCTACCTGGCGACCATGTACTCTGAAACCCGCAAAATGACCCCGATCAGCGGCGGCTTTGCCAACAAAGCGCAGAACTTTGAAGCGGTGGCGCAGTATCAGTTCGACTTCGGTCTGCGTCCGTCCCTCGGCTATGTGCTGTCGAAAGGGAAGGATATCGAAGGGGTGGGGAGTGAGGATCTGGTTAACTACATTGACGTGGGCCTGACCTACTACTTCAACAAAAACATGAACGCCTTC…	ACCCACTACGGTCGCGTATGTCCGATCGAAACGCCTGAAGGTCCGAACATCGGTCTGATTAACTCCCTGTCCGTGTACGCGCAGACCAACGAATATGGCTTCCTTGAGACGCCGTATCGTAAAGTGACCAACGGTGTGGTTACTGACGAAATTCACTACCTGTCTGCTATCGAAGAAGGCAACTACGTTATCGCTCAGGCGAACTCCAACCTGGATGAAAACGGCCACTTCGTAGAAGATCTGGTTACCTGCCGTAGCAAAGGCGAATCCAGCTTGTTCAGCCGCGACCAGGTTGACTACATGGACGTATCCACCCAGCAGGTGGTATCCGTCGGTGCGTCCCTGATCCCGTTCCTGGAACACGATGACGCCAACCGTGCATTGATGGGTGCGAACATG…	ATGGTGGCGCCGGCCGATCTTGAGCCGCCTCCGGCGGCGCAGCCTGTCGTGGAGCCCGTTGTTGAACCCGAACCTGAGCCGGAGCCAGAGGTAGTGCCTGAACCGCCGAAAGAGGCGCCGGTGGTGATCCATAAACCGGAACCTAAGCCGAAGCCCAAACCTAAACCCAAGCCTAAGCCGGAGAAAAAGGTTGAACAGCCGAAGCGGGAAGTGAAGCCGGCAGCAGAGCCGCGTCCGGCCTCGCCGTTTGAAAACAACAATACGGCGCCGGCGCGTACAGCGCCAAGCACCTCGACAGCAGCGGCTAAACCCACCGTTACTGCTCCAAGCGGCCCGCGGGCGATCAGCCGCGTTCAGCCGTCCTATCCGGCGCGCGCTCAGGCGCTGCGCATAGAAGGT…
ERR319499	CC4	37		2	9	2	1	13	1	16	AACCTGAAGTGGGACGAAGTTGGTGTTGACGTTGTTGCTGAAGCAACCGGTATCTTCCTGACCGACGAAACCGCTCGTAAACACATCACCGCTGGCGCGAAAAAAGTCGTTCTGACTGGCCCGTCCAAAGACAACACTCCGATGTTCGTTCGCGGCGCTAACTTCGACGCTTACGCTGGCCAGGACATCGTTTCCAACGCTTCCTGCACCACCAACTGCCTGGCGCCGCTGGCTAAAGTTATCAACGACAACTTCGGTATCGTTGAAGGCCTGATGACCACCGTCCACGCTACCACCGCTACTCAGAAAACCGTTGATGGCCCGTCTCACAAAGACTGGCGCGGCGGCCGCGGCGCAGCTCAGAACATCATCCCGTCCTCTACCGGCGCTGCTAAAGCA…	GGCATGATCACCTTCCTGGATACCCCGGGCCACGCCGCGTTTACCTCCATGCGTGCTCGTGGCGCGCAGGCGACGGATATCGTGGTTCTGGTGGTGGCGGCAGACGACGGCGTGATGCCGCAGACTATCGAAGCTATCCAGCACGCTAAAGCGGCGCAGGTACCGGTGGTAGTGGCGGTGAACAAGATCGATAAGCCAGAAGCCGATCCGGATCGCGTGAAGAACGAACTGTCCCAGTACGGCATCCTGCCGGAAGAGTGGGGCGGCGAGAGCCAGTTTGTCCACGTTTCTGCGAAAGCGGGTACCGGCATCGACGAC	GGCGCGGATGTAGTGCTGATCTCCGCGGGCGTGGCGCGTAAGCCCGGCATGGATCGTTCCGACCTGTTTAATGTGAATGCGGGTATCGTGAAGAACCTCGTGCAGCAGATTGCCAAAACCTGCCCGCAGGCCTGCATCGGCATTATCACCAACCCGGTGAATACCACCGTGGCTATCGCCGCCGAAGTACTGAAAAAAGCCGGCGTGTACGATAAAAACAAACTGTTCGGCGTTACCACGCTGGACATCATCCGTTCCAATACCTTTGTGGCGGAGCTGAAAGGTAAATCGGCAACCGAGGTGGAAGTCCCGGTCATTGGTGGTCACTCCGGGGTCACCATTCTGCCTTTACTGTCGCAGATCCCCGGCGTCAGCTTTAGCGATCAGGAAATTGCCGAC…	GAGTCCAACGGTAAGTATGTTGACCGTAACGGCCACGCGGTAGACTACCAGACTGGCCCAATCATCTGGGGTGAGCCGGGCACCAACGGTCAGCACGCGTTCTACCAGCTGATCCACCAGGGCACCAAAATGGTACCGTGCGATTTCATCGCTCCGGCTATCACCCACAACCCGCTGTCTGACCACCATCAGAAACTGCTGTCTAACTTCTTCGCCCAGACCGAGGCCCTGGCCTTTGGTAAATCCCGCGAAGTGGTTGAGCAGGAATATCGCGATCAGGGTAAAGACCCGGCGACCCTGGAGCACGTGGTGCCGTTCAAAGTGTTCGAAGGTAACCGCCCGACTAACTCCATCCTGCTGCGTGAGATCACCCCGTTCAGCCTCGGGGCGCTGATTGCC…	GTCGGCACCTCGTTAAGCTATGATTTCGGCGGCAGCGACTTCGCCGTCAGCGCAGCCTACACCAGCTCCGACCGTACCAACGATCAGAACCTGCTGGCCCGCGGCCAGGGTTCGAAAGCGGAAGCCTGGGCGACCGGCCTGAAATATGACGCCAACAATATCTACCTGGCGACCATGTACTCTGAAACCCGCAAGATGACCCCGATCAGCGGCGGCTTTGCCAACAAAGCGCAGAACTTTGAAGCGGTGGCGCAATATCAGTTCGACTTCGGTCTGCGTCCGTCCCTCGGCTATGTGCTGTCGAAAGGGAAGGATATCGAAGGGGTGGGGAGTGAAGATCTGGTTAACTACATCGACGTGGGCCTGACCTACTACTTCAACAAAAACATGAACGCCTTC…	ACCCACTACGGTCGCGTATGTCCGATCGAAACGCCTGAAGGTCCGAACATCGGTCTGATTAACTCCCTGTCCGTGTACGCGCAGACCAACGAATATGGCTTCCTTGAGACGCCGTATCGTAAAGTGACCAACGGTGTGGTTACTGACGAAATTCACTACCTGTCTGCTATCGAAGAAGGCAACTACGTTATCGCTCAGGCGAACTCCAACCTGGATGAAAACGGCCACTTCGTAGAAGATCTGGTTACCTGCCGTAGCAAAGGCGAATCCAGCTTGTTCAGCCGCGACCAGGTTGACTACATGGACGTATCCACCCAGCAGGTGGTATCCGTCGGTGCGTCCCTGATCCCGTTCCTGGAACACGATGACGCCAACCGTGCATTGATGGGTGCGAACATG…	ATGGTGGCGCCGGCCGATCTTGAGCCGCCTCCGGCGGCGCAGCCTGTCGTGGAGCCCGTTGTTGAACCCGAACCTGAGCCGGAGCCAGAGGTAGCGCCTGAACCGCCGAAAGAGGCGTCGGTGGTGATCCATAAACCGGAACCTAAGCCGAAGCCCAAACCTAAACCCAAGCCTAAGCCGGAGAAAAAGGTTGAACAGCCGAAGCGGGAAGTGAAGCCGGCAGCAGAGCCGCGTCCGGCCTCGCCGTTTGAAAACAACAATACGGCGCCGGCGCGTACAGCGCCAAGCACCTCGACAGCAGCGGCTAAACCCACCGTTACTGCTCCAAGCGGCCCGCGGGCGATCAGCCGCGTTCAGCCGTCCTATCCGCCGCGCGCTCAGGCGCTGCGCATTGAAGGG…
ERR319517	CC4	309		2	9	2	1	13	1	10	AACCTGAAGTGGGACGAAGTTGGTGTTGACGTTGTTGCTGAAGCAACCGGTATCTTCCTGACCGACGAAACCGCTCGTAAACACATCACCGCTGGCGCGAAAAAAGTCGTTCTGACTGGCCCGTCCAAAGACAACACTCCGATGTTCGTTCGCGGCGCTAACTTCGACGCTTACGCTGGCCAGGACATCGTTTCCAACGCTTCCTGCACCACCAACTGCCTGGCGCCGCTGGCTAAAGTTATCAACGACAACTTCGGTATCGTTGAAGGCCTGATGACCACCGTCCACGCTACCACCGCTACTCAGAAAACCGTTGATGGCCCGTCTCACAAAGACTGGCGCGGCGGCCGCGGCGCAGCTCAGAACATCATCCCGTCCTCTACCGGCGCTGCTAAAGCA…	GGCATGATCACCTTCCTGGATACCCCGGGCCACGCCGCGTTTACCTCCATGCGTGCTCGTGGCGCGCAGGCGACGGATATCGTGGTTCTGGTGGTGGCGGCAGACGACGGCGTGATGCCGCAGACTATCGAAGCTATCCAGCACGCTAAAGCGGCGCAGGTACCGGTGGTAGTGGCGGTGAACAAGATCGATAAGCCAGAAGCCGATCCGGATCGCGTGAAGAACGAACTGTCCCAGTACGGCATCCTGCCGGAAGAGTGGGGCGGCGAGAGCCAGTTTGTCCACGTTTCTGCGAAAGCGGGTACCGGCATCGACGAC	GGCGCGGATGTAGTGCTGATCTCCGCGGGCGTGGCGCGTAAGCCCGGCATGGATCGTTCCGACCTGTTTAATGTGAATGCGGGTATCGTGAAGAACCTCGTGCAGCAGATTGCCAAAACCTGCCCGCAGGCCTGCATCGGCATTATCACCAACCCGGTGAATACCACCGTGGCTATCGCCGCCGAAGTACTGAAAAAAGCCGGCGTGTACGATAAAAACAAACTGTTCGGCGTTACCACGCTGGACATCATCCGTTCCAATACCTTTGTGGCGGAGCTGAAAGGTAAATCGGCAACCGAGGTGGAAGTCCCGGTCATTGGTGGTCACTCCGGGGTCACCATTCTGCCTTTACTGTCGCAGATCCCCGGCGTCAGCTTTAGCGATCAGGAAATTGCCGAC…	GAGTCCAACGGTAAGTATGTTGACCGTAACGGCCACGCGGTAGACTACCAGACTGGCCCAATCATCTGGGGTGAGCCGGGCACCAACGGTCAGCACGCGTTCTACCAGCTGATCCACCAGGGCACCAAAATGGTACCGTGCGATTTCATCGCTCCGGCTATCACCCACAACCCGCTGTCTGACCACCATCAGAAACTGCTGTCTAACTTCTTCGCCCAGACCGAGGCCCTGGCCTTTGGTAAATCCCGCGAAGTGGTTGAGCAGGAATATCGCGATCAGGGTAAAGACCCGGCGACCCTGGAGCACGTGGTGCCGTTCAAAGTGTTCGAAGGTAACCGCCCGACTAACTCCATCCTGCTGCGTGAGATCACCCCGTTCAGCCTCGGGGCGCTGATTGCC…	GTCGGCACCTCGTTAAGCTATGATTTCGGCGGCAGCGACTTCGCCGTCAGCGCAGCCTACACCAGCTCCGACCGTACCAACGATCAGAACCTGCTGGCCCGCGGCCAGGGTTCGAAAGCGGAAGCCTGGGCGACCGGCCTGAAATATGACGCCAACAATATCTACCTGGCGACCATGTACTCTGAAACCCGCAAGATGACCCCGATCAGCGGCGGCTTTGCCAACAAAGCGCAGAACTTTGAAGCGGTGGCGCAATATCAGTTCGACTTCGGTCTGCGTCCGTCCCTCGGCTATGTGCTGTCGAAAGGGAAGGATATCGAAGGGGTGGGGAGTGAAGATCTGGTTAACTACATCGACGTGGGCCTGACCTACTACTTCAACAAAAACATGAACGCCTTC…	ACCCACTACGGTCGCGTATGTCCGATCGAAACGCCTGAAGGTCCGAACATCGGTCTGATTAACTCCCTGTCCGTGTACGCGCAGACCAACGAATATGGCTTCCTTGAGACGCCGTATCGTAAAGTGACCAACGGTGTGGTTACTGACGAAATTCACTACCTGTCTGCTATCGAAGAAGGCAACTACGTTATCGCTCAGGCGAACTCCAACCTGGATGAAAACGGCCACTTCGTAGAAGATCTGGTTACCTGCCGTAGCAAAGGCGAATCCAGCTTGTTCAGCCGCGACCAGGTTGACTACATGGACGTATCCACCCAGCAGGTGGTATCCGTCGGTGCGTCCCTGATCCCGTTCCTGGAACACGATGACGCCAACCGTGCATTGATGGGTGCGAACATG…	ATGGTGGCGCCGGCCGATCTTGAGCCGCCTCCGGCGGCGCAGCCTGTCGTGGAGCCCGTTGTTGAACCCGAACCTGAGCCGGAGCCAGAGGTAGTGCCTGAACCGCCGAAAGAGGCGCCGGTGGTGATCCATAAACCGGAACCTAAGCCGAAGCCCAAACCTAAACCCAAGCCTAAGCCGGAGAAAAAGGTTGAACAGCCGAAGCGGGAAGTGAAGCCGGCAGCAGAGCCGCGTCCGGCCTCGCCGTTTGAAAACAACAATACGGCGCCGGCGCGTACAGCGCCAAGTACCTCGACCGCAGCGGCTAAACCCACCGTTACTGCTCCGAGCGGCCCGCGGGCGATCAGCCGCGTTCAGCCGTCCTATCCAGCGCGCGCTCAGGCGCTGCGCATTGAAGGG…
ERR319518	Singleton	45		2	1	1	6	7	1	12	AACCTGAAGTGGGACGAAGTTGGTGTTGACGTTGTTGCTGAAGCAACCGGTATCTTCCTGACCGACGAAACCGCTCGTAAACACATCACCGCTGGCGCGAAAAAAGTCGTTCTGACTGGCCCGTCCAAAGACAACACTCCGATGTTCGTTCGCGGCGCTAACTTCGACGCTTACGCTGGCCAGGACATCGTTTCCAACGCTTCCTGCACCACCAACTGCCTGGCGCCGCTGGCTAAAGTTATCAACGACAACTTCGGTATCGTTGAAGGCCTGATGACCACCGTCCACGCTACCACCGCTACTCAGAAAACCGTTGATGGCCCGTCTCACAAAGACTGGCGCGGCGGCCGCGGCGCAGCTCAGAACATCATCCCGTCCTCTACCGGCGCTGCTAAAGCA…	GGCATGATCACCTTCCTGGATACCCCGGGCCACGCCGCGTTTACCTCCATGCGTGCTCGTGGCGCGCAGGCGACGGATATCGTGGTTCTGGTGGTGGCGGCAGACGACGGCGTGATGCCGCAGACTATCGAAGCTATCCAGCACGCTAAAGCGGCGCAGGTACCGGTGGTAGTGGCGGTGAACAAGATCGATAAGCCAGAAGCCGATCCGGATCGCGTGAAGAACGAACTGTCCCAGTACGGCATCCTGCCGGAAGAGTGGGGCGGCGAGAGCCAGTTCGTCCACGTTTCCGCGAAAGCGGGTACCGGCATCGACGAC	GGCGCGGATGTAGTGCTGATCTCCGCGGGCGTGGCGCGTAAGCCCGGCATGGATCGTTCCGACCTGTTTAATGTGAATGCGGGTATCGTGAAGAACCTCGTGCAGCAGATTGCCAAAACCTGCCCGCAGGCCTGCATCGGCATTATCACCAACCCGGTGAATACCACCGTGGCTATCGCCGCCGAAGTACTGAAAAAAGCCGGCGTGTACGATAAAAACAAACTGTTCGGCGTTACCACGCTGGACATCATCCGTTCCAATACCTTTGTGGCGGAGCTGAAAGGTAAATCGGCAACCGAGGTGGAAGTCCCGGTCATTGGTGGTCACTCCGGGGTCACCATTCTGCCTTTACTGTCGCAGATCCCCGGCGTCAGCTTTAGCGATCAGGAAATTGCCGAC…	GAGTCCAACGGTAAGTATGTTGACCGTAACGGCCACGCGGTAGACTACCAGACTGGCCCAATCATCTGGGGTGAGCCGGGCACCAACGGTCAGCACGCGTTCTACCAGCTGATCCACCAGGGCACCAAAATGGTACCGTGCGATTTCATCGCTCCGGCTATCACCCACAACCCGCTGTCTGACCACCATCAGAAACTGCTGTCTAACTTCTTCGCCCAGACCGAGGCCCTGGCCTTTGGTAAATCCCGCGAAGTGGTTGAGCAGGAATATCGCGATCAGGGTAAAGACCCGGCGACCCTGGAGCACGTGGTACCGTTCAAAGTGTTCGAAGGTAACCGCCCGACTAACTCCATCCTGCTGCGTGAGATCACCCCGTTCAGCCTCGGGGCGCTGATTGCC…	GTCGGCACCTCGTTAAGCTATGATTTCGGCGGCAGCGACTTCGCCGTCAGCGCAGCCTACACCAGCTCCGACCGTACCAACGATCAGAACCTGCTGGCCCGCGGCCAGGGTTCGAAAGCGGAAGCCTGGGCGACCGGCCTGAAATATGACGCCAACAATATCTACCTGGCGACCATGTACTCTGAAACCCGCAAAATGACCCCGATCAGCGGCGGCTTTGCCAACAAAGCGCAGAACTTTGAAGCGGTGGCGCAGTATCAGTTCGACTTCGGTCTGCGTCCGTCCCTCGGCTATGTGCTGTCGAAAGGGAAGGATATCGAAGGGGTGGGGAGTGAGGATCTGGTTAACTACATTGACGTGGGCCTGACCTACTACTTCAACAAAAACATGAACGCCTTC…	ACCCACTACGGTCGCGTATGTCCGATCGAAACGCCTGAAGGTCCGAACATCGGTCTGATTAACTCCCTGTCCGTGTACGCGCAGACCAACGAATATGGCTTCCTTGAGACGCCGTATCGTAAAGTGACCAACGGTGTGGTTACTGACGAAATTCACTACCTGTCTGCTATCGAAGAAGGCAACTACGTTATCGCTCAGGCGAACTCCAACCTGGATGAAAACGGCCACTTCGTAGAAGATCTGGTTACCTGCCGTAGCAAAGGCGAATCCAGCTTGTTCAGCCGCGACCAGGTTGACTACATGGACGTATCCACCCAGCAGGTGGTATCCGTCGGTGCGTCCCTGATCCCGTTCCTGGAACACGATGACGCCAACCGTGCATTGATGGGTGCGAACATG…	ATGGTGGCGCCGGCCGATCTTGAGCCGCCTCCGGCGGCGCAGCCTGTCGTGGAGCCCGTTGTTGAACCCGAACCTGAGCCGGAGCCAGAGGTAGCGCCTGAACCGCCGAAAGAGGCGCCGGTGGTGATCCATAAACCGGAACCTAAGCCGAAGCCCAAACCTAAACCCAAGCCTAAGCCGGAGAAAAAGGTTGAACAGCCGAAGCGGGAAGTGAAGCCGGCAGCAGAGCCGCGTCCGGCCTCGCCGTTTGAAAACAACAATACGGCGCCGGCGCGTACAGCGCCAAGTACCTCGACCGCAGCGGCTAAACCCACCGTTACTGCTCCGAGCGGCCCGCGGGCGATCAGCCGCGTTCAGCCGTCCTATCCGGCGCGCGCTCAGGCGCTGCGCATTGAAGGG…
ERR319519	Singleton	N15	Novel ST	2	5	1	1	10	1	31	AACCTGAAGTGGGACGAAGTTGGTGTTGACGTTGTTGCTGAAGCAACCGGTATCTTCCTGACCGACGAAACCGCTCGTAAACACATCACCGCTGGCGCGAAAAAAGTCGTTCTGACTGGCCCGTCCAAAGACAACACTCCGATGTTCGTTCGCGGCGCTAACTTCGACGCTTACGCTGGCCAGGACATCGTTTCCAACGCTTCCTGCACCACCAACTGCCTGGCGCCGCTGGCTAAAGTTATCAACGACAACTTCGGTATCGTTGAAGGCCTGATGACCACCGTCCACGCTACCACCGCTACTCAGAAAACCGTTGATGGCCCGTCTCACAAAGACTGGCGCGGCGGCCGCGGCGCAGCTCAGAACATCATCCCGTCCTCTACCGGCGCTGCTAAAGCA…	GGCATGATCACCTTCCTGGATACCCCGGGCCACGCCGCGTTTACCTCCATGCGTGCTCGTGGCGCGCAGGCGACGGATATCGTGGTTCTGGTGGTGGCGGCAGACGACGGCGTGATGCCGCAGACTATCGAAGCTATCCAGCACGCTAAAGCGGCGCAGGTACCGGTGGTAGTAGCGGTGAACAAGATCGATAAGCCAGAAGCCGATCCGGATCGCGTGAAGAACGAACTGTCCCAGTACGGCATCCTGCCGGAAGAGTGGGGCGGCGAGAGCCAGTTCGTCCACGTTTCCGCGAAAGCGGGTACCGGCATCGACGAC	GGCGCGGATGTAGTGCTGATCTCCGCGGGCGTGGCGCGTAAGCCCGGCATGGATCGTTCCGACCTGTTTAATGTGAATGCGGGTATCGTGAAGAACCTCGTGCAGCAGATTGCCAAAACCTGCCCGCAGGCCTGCATCGGCATTATCACCAACCCGGTGAATACCACCGTGGCTATCGCCGCCGAAGTACTGAAAAAAGCCGGCGTGTACGATAAAAACAAACTGTTCGGCGTTACCACGCTGGACATCATCCGTTCCAATACCTTTGTGGCGGAGCTGAAAGGTAAATCGGCAACCGAGGTGGAAGTCCCGGTCATTGGTGGTCACTCCGGGGTCACCATTCTGCCTTTACTGTCGCAGATCCCCGGCGTCAGCTTTAGCGATCAGGAAATTGCCGAC…	GAGTCCAACGGTAAGTATGTTGACCGTAACGGCCACGCGGTAGACTACCAGACTGGCCCAATCATCTGGGGTGAGCCGGGCACCAACGGTCAGCACGCGTTCTACCAGCTGATCCACCAGGGCACCAAAATGGTACCGTGCGATTTCATCGCTCCGGCTATCACCCACAACCCGCTGTCTGACCACCATCAGAAACTGCTGTCTAACTTCTTCGCCCAGACCGAGGCCCTGGCCTTTGGTAAATCCCGCGAAGTGGTTGAGCAGGAATATCGCGATCAGGGTAAAGACCCGGCGACCCTGGAGCACGTGGTGCCGTTCAAAGTGTTCGAAGGTAACCGCCCGACTAACTCCATCCTGCTGCGTGAGATCACCCCGTTCAGCCTCGGGGCGCTGATTGCC…	GTCGGCACCTCGTTAAGCTATGATTTCGGCGGCAGCGACTTCGCCGTCAGCGCAGCCTACACCAGCTCCGACCGTACCAACGATCAGAACCTGCTGGCCCGCGGCCAGGGTTCGAAAGCGGAAGCCTGGGCGACCGGCCTGAAATATGACGCCAACAATATCTACCTGGCGACCATGTACTCTGAAACCCGCAAGATGACCCCGATCAGCGGCGGCTTTGCCAACAAAGCGCAGAACTTTGAAGCGGTGGCGCAGTATCAGTTCGACTTCGGTCTGCGTCCGTCCCTCGGCTATGTGCTGTCGAAAGGGAAGGATATCGAAGGGGTGGGGAGTGAAGATCTGGTTAACTACATCGACGTGGGCCTGACCTATTACTTCAACAAAAACATGAACGCCTTC…	ACCCACTACGGTCGCGTATGTCCGATCGAAACGCCTGAAGGTCCGAACATCGGTCTGATTAACTCCCTGTCCGTGTACGCGCAGACCAACGAATATGGCTTCCTTGAGACGCCGTATCGTAAAGTGACCAACGGTGTGGTTACTGACGAAATTCACTACCTGTCTGCTATCGAAGAAGGCAACTACGTTATCGCTCAGGCGAACTCCAACCTGGATGAAAACGGCCACTTCGTAGAAGATCTGGTTACCTGCCGTAGCAAAGGCGAATCCAGCTTGTTCAGCCGCGACCAGGTTGACTACATGGACGTATCCACCCAGCAGGTGGTATCCGTCGGTGCGTCCCTGATCCCGTTCCTGGAACACGATGACGCCAACCGTGCATTGATGGGTGCGAACATG…	ATGGTGGCGCCGGCCGATCTTGAGCCGCCTCCGGCGGCGCAGCCTGTCGTGGAGCCCGTTGTTGAACCCGAACCTGAGCCGGAGCCAGAGGTAGTGCCTGAACCGCCGAAAGAGGCGCCGGTGGTGATCCATAAACCGGAACCTAAGCCGAAGCCCAAACCTAAACCCAAGCCTAAGCCGGAGAAAAAGGTTGAACAGCCGAAGCGGGAAGTGAAGCCGGCAGCAGAGCCGCGTCCGGCCTCGCCGTTTGAAAACAACAATACGGCGCCGGCGCGTACAGCGCCAAGCACCTCGACAGCAGCGGCTAAACCCACCGTTACTGCTCCGAGCGGCCCGCGGGCGATCAGCCGCGTTCAGCCGTCCTATCCGGCGCGCGCTCAGGCGCTGCGCATTGAAGGG…
ERR319520	Singleton	N42	Unknown	2	1	U	1	21	4	12	AACCTGAAGTGGGACGAAGTTGGTGTTGACGTTGTTGCTGAAGCAACCGGTATCTTCCTGACCGACGAAACCGCTCGTAAACACATCACCGCTGGCGCGAAAAAAGTCGTTCTGACTGGCCCGTCCAAAGACAACACTCCGATGTTCGTTCGCGGCGCTAACTTCGACGCTTACGCTGGCCAGGACATCGTTTCCAACGCTTCCTGCACCACCAACTGCCTGGCGCCGCTGGCTAAAGTTATCAACGACAACTTCGGTATCGTTGAAGGCCTGATGACCACCGTCCACGCTACCACCGCTACTCAGAAAACCGTTGATGGCCCGTCTCACAAAGACTGGCGCGGCGGCCGCGGCGCAGCTCAGAACATCATCCCGTCCTCTACCGGCGCTGCTAAAGCA…	GGCATGATCACCTTCCTGGATACCCCGGGCCACGCCGCGTTTACCTCCATGCGTGCTCGTGGCGCGCAGGCGACGGATATCGTGGTTCTGGTGGTGGCGGCAGACGACGGCGTGATGCCGCAGACTATCGAAGCTATCCAGCACGCTAAAGCGGCGCAGGTACCGGTGGTAGTGGCGGTGAACAAGATCGATAAGCCAGAAGCCGATCCGGATCGCGTGAAGAACGAACTGTCCCAGTACGGCATCCTGCCGGAAGAGTGGGGCGGCGAGAGCCAGTTCGTCCACGTTTCCGCGAAAGCGGGTACCGGCATCGACGAC	GGCGCGGATGTAGTGCTGATCTCCGCGGGCGTGGCGCGTAAGCCCGGCATGGATCGTTCCGACCTGTTTAATGTGAATGCGGGTATTGTGAAGAACCTCGTGCAGCAGATTGCCAAAACCTGCCCGCAGGCCTGCATCGGCATTATCACCAACCCGGTGAATACCACCGTGGCTATCGCCGCCGAAGTACTGAAAAAAGCCGGCGTGTACGATAAAAACAAACTGTTCGGCGTTACCACGCTGGACATCATCCGTTCCAATACCTTTGTGGCGGAGCTGAAAGGTAAATCGGCAACCGAGGTGGAAGTCCCGGTCATTGGTGGTCACTCCGGGGTCACCATTCTGCCTTTACTGTCGCAGATCCCCGGCGTCAGCTTTAGCGATCAGGAAATTGCCGAC…	GAGTCCAACGGTAAGTATGTTGACCGTAACGGCCACGCGGTAGACTACCAGACTGGCCCAATCATCTGGGGTGAGCCGGGCACCAACGGTCAGCACGCGTTCTACCAGCTGATCCACCAGGGCACCAAAATGGTACCGTGCGATTTCATCGCTCCGGCTATCACCCACAACCCGCTGTCTGACCACCATCAGAAACTGCTGTCTAACTTCTTCGCCCAGACCGAGGCCCTGGCCTTTGGTAAATCCCGCGAAGTGGTTGAGCAGGAATATCGCGATCAGGGTAAAGACCCGGCGACCCTGGAGCACGTGGTGCCGTTCAAAGTGTTCGAAGGTAACCGCCCGACTAACTCCATCCTGCTGCGTGAGATCACCCCGTTCAGCCTCGGGGCGCTGATTGCC…	GTCGGCACCTCGTTAAGCTATGATTTCGGCGGCAGCGACTTCGCCGTCAGCGCGGCCTACACCAGCTCCGACCGTACCAACGATCAGAACCTGCTGGCCCGCGGCCAGGGTTCGAAAGCGGAAGCCTGGGCGACCGGCCTGAAATATGACGCCAACAATATCTACCTGGCGACCATGTACTCTGAAACCCGCAAGATGACCCCGATCAGCGGCGGCTTTGCCAACAAAGCGCAGAACTTTGAAGCGGTGGCGCAGTATCAGTTCGACTTCGGTCTGCGTCCGTCCCTCGGCTATGTGCTGTCGAAAGGGAAGGATATCGAAGGGGTGGGGAGTGAAGATCTGGTTAACTACATCGACGTGGGCCTGACCTATTACTTCAACAAAAACATGAACGCCTTC…	ACCCACTACGGTCGCGTATGTCCGATCGAAACGCCTGAAGGTCCGAACATCGGTCTGATTAACTCCCTGTCCGTGTACGCGCAGACCAACGAATATGGCTTCCTTGAGACGCCGTATCGTAAAGTGACCGACGGTGTGGTTACTGACGAAATTCACTACCTGTCTGCTATCGAAGAAGGCAACTACGTTATCGCTCAGGCGAACTCCAACCTGGATGAAAACGGCCACTTCGTAGAAGATCTGGTTACCTGCCGTAGCAAAGGCGAATCCAGCTTGTTCAGCCGCGACCAGGTTGACTACATGGACGTATCCACCCAGCAGGTGGTATCCGTCGGTGCGTCCCTGATCCCGTTCCTGGAACACGATGACGCCAACCGTGCATTGATGGGTGCGAACATG…	ATGGTGGCGCCGGCCGATCTTGAGCCGCCTCCGGCGGCGCAGCCTGTCGTGGAGCCCGTTGTTGAACCCGAACCTGAGCCGGAGCCAGAGGTAGCGCCTGAACCGCCGAAAGAGGCGCCGGTGGTGATCCATAAACCGGAACCTAAGCCGAAGCCCAAACCTAAACCCAAGCCTAAGCCGGAGAAAAAGGTTGAACAGCCGAAGCGGGAAGTGAAGCCGGCAGCAGAGCCGCGTCCGGCCTCGCCGTTTGAAAACAACAATACGGCGCCGGCGCGTACAGCGCCAAGTACCTCGACCGCAGCGGCTAAACCCACCGTTACTGCTCCGAGCGGCCCGCGGGCGATCAGCCGCGTTCAGCCGTCCTATCCGGCGCGCGCTCAGGCGCTGCGCATTGAAGGG…
ERR319521	Singleton	N43	Unknown	2	1	1	U	10	4	18	AACCTGAAGTGGGACGAAGTTGGTGTTGACGTTGTTGCTGAAGCAACCGGTATCTTCCTGACCGACGAAACCGCTCGTAAACACATCACCGCTGGCGCGAAAAAAGTCGTTCTGACTGGCCCGTCCAAAGACAACACTCCGATGTTCGTTCGCGGCGCTAACTTCGACGCTTACGCTGGCCAGGACATCGTTTCCAACGCTTCCTGCACCACCAACTGCCTGGCGCCGCTGGCTAAAGTTATCAACGACAACTTCGGTATCGTTGAAGGCCTGATGACCACCGTCCACGCTACCACCGCTACTCAGAAAACCGTTGATGGCCCGTCTCACAAAGACTGGCGCGGCGGCCGCGGCGCAGCTCAGAACATCATCCCGTCCTCTACCGGCGCTGCTAAAGCA…	GGCATGATCACCTTCCTGGATACCCCGGGCCACGCCGCGTTTACCTCCATGCGTGCTCGTGGCGCGCAGGCGACGGATATCGTGGTTCTGGTGGTGGCGGCAGACGACGGCGTGATGCCGCAGACTATCGAAGCTATCCAGCACGCTAAAGCGGCGCAGGTACCGGTGGTAGTGGCGGTGAACAAGATCGATAAGCCAGAAGCCGATCCGGATCGCGTGAAGAACGAACTGTCCCAGTACGGCATCCTGCCGGAAGAGTGGGGCGGCGAGAGCCAGTTCGTCCACGTTTCCGCGAAAGCGGGTACCGGCATCGACGAC	GGCGCGGATGTAGTGCTGATCTCCGCGGGCGTGGCGCGTAAGCCCGGCATGGATCGTTCCGACCTGTTTAATGTGAATGCGGGTATCGTGAAGAACCTCGTGCAGCAGATTGCCAAAACCTGCCCGCAGGCCTGCATCGGCATTATCACCAACCCGGTGAATACCACCGTGGCTATCGCCGCCGAAGTACTGAAAAAAGCCGGCGTGTACGATAAAAACAAACTGTTCGGCGTTACCACGCTGGACATCATCCGTTCCAATACCTTTGTGGCGGAGCTGAAAGGTAAATCGGCAACCGAGGTGGAAGTCCCGGTCATTGGTGGTCACTCCGGGGTCACCATTCTGCCTTTACTGTCGCAGATCCCCGGCGTCAGCTTTAGCGATCAGGAAATTGCCGAC…	GAGTCCAATGGTAAGTATGTTGACCGTAACGGCCACGCGGTAGACTACCAGACTGGCCCAATCATCTGGGGTGAGCCGGGCACCAACGGTCAGCACGCGTTCTACCAGCTGATCCACCAGGGCACCAAAATGGTACCGTGCGATTTCATCGCTCCGGCTATCACCCACAACCCGCTGTCTGACCACCATCAGAAACTGCTGTCTAACTTCTTCGCCCAGACCGAGGCCCTGGCCTTTGGTAAATCCCGCGAAGTGGTTGAGCAGGAATATCGCGATCAGGGTAAAGACCCAGCGACCCTGGAGCACGTGGTGCCGTTCAAAGTGTTCGAAGGTAACCGCCCGACTAACTCCATCCTGCTGCGTGAGATCACCCCGTTCAGCCTCGGGGCGCTGATTGCC…	GTCGGCACCTCGTTAAGCTATGATTTCGGCGGCAGCGACTTCGCCGTCAGCGCAGCCTACACCAGCTCCGACCGTACCAACGATCAGAACCTGCTGGCCCGCGGCCAGGGTTCGAAAGCGGAAGCCTGGGCGACCGGCCTGAAATATGACGCCAACAATATCTACCTGGCGACCATGTACTCTGAAACCCGCAAGATGACCCCGATCAGCGGCGGCTTTGCCAACAAAGCGCAGAACTTTGAAGCGGTGGCGCAGTATCAGTTCGACTTCGGTCTGCGTCCGTCCCTCGGCTATGTGCTGTCGAAAGGGAAGGATATCGAAGGGGTGGGGAGTGAAGATCTGGTTAACTACATCGACGTGGGCCTGACCTATTACTTCAACAAAAACATGAACGCCTTC…	ACCCACTACGGTCGCGTATGTCCGATCGAAACGCCTGAAGGTCCGAACATCGGTCTGATTAACTCCCTGTCCGTGTACGCGCAGACCAACGAATATGGCTTCCTTGAGACGCCGTATCGTAAAGTGACCGACGGTGTGGTTACTGACGAAATTCACTACCTGTCTGCTATCGAAGAAGGCAACTACGTTATCGCTCAGGCGAACTCCAACCTGGATGAAAACGGCCACTTCGTAGAAGATCTGGTTACCTGCCGTAGCAAAGGCGAATCCAGCTTGTTCAGCCGCGACCAGGTTGACTACATGGACGTATCCACCCAGCAGGTGGTATCCGTCGGTGCGTCCCTGATCCCGTTCCTGGAACACGATGACGCCAACCGTGCATTGATGGGTGCGAACATG…	ATGGTGGCGCCGGCCGATCTTGAGCCGCCTCCGGCGGCGCAGCCTGTCGTGGAGCCCGTTGTTGAACCCGAACCTGAGCCGGAGCCAGAGGTAGTGCCTGAACCGCCGAAAGAGGCGCCGGTGGTGATCCATAAACCGGAACCTAAGCCGAAGCCCAAACCTAAACCCAAGCCTAAGCCGGAGAAAAAGGTTGAACAGCCGAAGCGGGAAGTGAAGCCGGCAGCAGAGCCGCGTCCGGCCTCGCCGTTTGAAAACAACAATACGGCGCCGGCGCGTACAGCGCCAAGTACCTCGACCGCAGCGGCTAAACCCACCGTTACTGCTCCGAGCGGCCCGCGGGCGATCAGCCGCGTTCAGCCGTCCTATCCGGCGCGCGCTCAGGCGCTGCGCATTGAAGGG…
ERR319522	Singleton	N44	Unknown	17	19	28	20	New	18	52	AACCTGAAGTGGGACGAAGTTGGTGTTGACGTTGTTGCTGAAGCAACCGGTATCTTCCTGACCGACGAAACCGCTCGTAAACACATCACCGCTGGCGCGAAAAAAGTCGTTCTGACTGGCCCGTCCAAAGACAACACCCCGATGTTCGTTCGCGGCGCTAACTTCGACACTTACGCTGGCCAGGACATCGTTTCCAACGCATCCTGCACCACCAACTGCCTGGCACCGCTGGCTAAAGTCATCAACGACAACTTCGGTATCGTTGAAGGCCTGATGACCACCGTCCACGCAACCACCGCTACTCAGAAAACCGTTGATGGCCCGTCTCACAAAGACTGGCGCGGCGGCCGCGGCGCAGCTCAGAACATCATCCCGTCCTCTACCGGCGCTGCTAAAGCA…	GGCATGATCACCTTCCTGGATACCCCGGGCCACGCCGCGTTTACCTCCATGCGTGCTCGTGGTGCGCAGGCGACGGATATCGTGGTTCTGGTGGTGGCGGCAGACGACGGCGTGATGCCGCAGACTATCGAAGCTATCCAGCACGCCAAAGCGGCGCAGGTGCCGGTGGTGGTTGCGGTGAACAAGATCGATAAGCCTGAAGCCGATCCGGACCGTGTGAAGAACGAACTGTCCCAGTACGGCATCCTGCCGGAAGAGTGGGGCGGCGAGAGCCAGTTCGTCCACGTCTCCGCGAAAGCCGGTACCGGTATCGACGAC	GGCGCTGATGTGGTGCTGATCTCCGCGGGCGTAGCGCGTAAGCCCGGCATGGATCGTTCCGACCTGTTTAATGTGAATGCGGGTATCGTTAAGAACCTCGTGCAGCAGATTGCCAAAACCTGCCCGCAGGCCTGCATCGGCATTATTACCAACCCGGTGAACACCACCGTGGCCATCGCCGCCGAAGTGCTGAAAAAAGCCGGCGTGTACGATAAAAACAAACTGTTCGGCGTGACTACGCTGGACATCATCCGCTCCAATACCTTTGTGGCGGAGCTGAAAGGTCAATCGGCAACCGAGGTGGAAGTCCCGGTTATTGGCGGTCACTCCGGGGTCACCATTCTGCCTTTACTGTCGCAGATCCCTGGCGTCAGCTTTAGCGATCAGGAAGTGGCCGAT…	GAGTCCAATGGTAAGTATGTCGACCGTAACGGCCACGCCGTGGACTACCAGACTGGCCCGATCATCTGGGGCGAGCCGGGCACCAACGGTCAGCACGCGTTCTACCAGCTGATCCATCAGGGCACCAAAATGGTACCGTGCGATTTCATCGCCCCGGCTATCACCCACAACCCGCTCTCCGATCATCATCCGAAGCTGCTGTCCAACTTCTTCGCCCAGACCGAGGCCCTGGCCTTCGGTAAATCCCGTGAAGTGGTGGAGCAGGAATATCGCGATCAGGGTAAAGATCCGGCGACCCTGGAGCACGTGGTGCCGTTCAAAGTGTTCGAAGGCAACCGCCCGACTAACTCTATCCTGCTGCGTGAGATCACCCCGTTCAGCCTCGGGGCGCTGATTGCT…	GTCGGCACCTCGTTAAGCTATGACTTCGGCGGCAGCGACTTCGCCGTCAGCGCGGCCTACACCAGCTCCGACCGTACCAACGATCAGAACCTGCTGGCTCGCGGTCAGGGTTCGAAAGCGGAAGCCTGGGCGACCGGCCTGAAATATGACGCCAACAATATCTACCTGGCGACCATGTACTCTGAAACCCGCAAGATGACCCCGATCAGCGGCGGCTTTGCCAACAAAGCGCAGAACTTTGAAGCGGTGGCGCAGTATCAGTTCGACTTCGGTCTGCGTCCGTCCCTCGGCTATGTGCTGTCGAAAGGGAAGGATATCGAAGGGGTGGGGAGCGAAGATCTGGTTAACTACATTGACGTGGGCCTGACCTACTACTTCAACAAAAACATGAACGCCTTC…	ACTCACTACGGTCGCGTATGTCCAATCGAAACGCCTGAAGGTCCGAACATCGGTCTGATCAACTCCCTGTCCGTATACGCGCAGACCAACGAATATGGCTTCCTTGAGACGCCGTATCGTAAAGTGACCGACGGTGTGGTTACCGACGAAATTCACTACCTGTCTGCTATCGAAGAAGGCAACTACGTTATCGCTCAGGCGAACTCCAACCTGGATGAAAACGGCCACTTCGTAGAAGATCTGGTGACCTGCCGTAGCAAAGGCGAATCCAGCTTGTTCAGCCGCGACCAGGTTGACTACATGGACGTATCCACCCAGCAGGTGGTATCCGTCGGTGCGTCCCTGATCCCGTTCCTGGAACACGATGACGCCAACCGTGCATTGATGGGTGCGAACATG…	ATGGTGGCGCCGGCCGATCTTGAGCCGCCCCCGGCGGCGCAACCCGTCGTGCAGCCCGTTGTTGAACCTGAACCGGAGCCGGAGCCTGAGGTGGTCCCTGAGCCGCCGAAAGAGGCGCCGGTGGTGATCCATAAACCAGAACCTAAGCCGAAGCCCAAACCTAAACCGAAGCCCAGGCCGGAGAAAAAGGTTGAGCAGCCGAAGCGGGACGTCAAACCGGCCGCGGAGCCGCGTCCGGCTTCACCGTTTGAAAACAACAATACGACGCCAGCGCGCACCGCGCCGAGCACCTCCACCGCAGCGGCCAAACCCACCGTCACTGCCCCGAGCGGCCCGCGGGCGATCAGCCGCGTTCAGCCGACCTATCCGGCGCGCGCTCAGGCGCTGCGCATTGAAGGA…
ERR319523	Singleton	N45	Unknown	18	22	U	22	11	13	192	AACCTGAAGTGGGACGAAGTTGGTGTTGACGTTGTTGCTGAAGCAACCGGTATCTTCCTGACCGACGAAACCGCTCGTAAACACATCACCGCTGGCGCGAAAAAAGTCGTTCTGACTGGCCCGTCCAAAGACAACACCCCGATGTTCGTTCGCGGCGCTAACTTCGACACTTACGCTGGCCAGGACATCGTTTCCAACGCATCCTGCACCACCAACTGCCTGGCGCCGCTGGCTAAAGTCATCAACGACAACTTCGGTATCGTTGAAGGCCTGATGACCACCGTCCACGCTACCACCGCTACCCAGAAAACCGTTGATGGCCCGTCTCACAAAGACTGGCGCGGCGGCCGCGGCGCAGCTCAGAACATCATCCCGTCCTCTACCGGCGCTGCTAAAGCA…	GGCATGATCACCTTCCTGGATACCCCGGGCCACGCCGCGTTTACCTCCATGCGTGCTCGTGGTGCGCAGGCGACGGATATCGTGGTTCTGGTGGTGGCGGCAGACGACGGCGTGATGCCGCAGACTATCGAAGCTATCCAGCACGCCAAAGCGGCGCAGGTGCCGGTGGTAGTTGCGGTGAACAAGATCGATAAGCCTGAAGCCGATCCGGACCGCGTGAAGAATGAACTGTCCCAGTACGGCATCCTGCCGGAAGAGTGGGGCGGCGAGAGCCAGTTCGTCCACGTCTCCGCGAAAGCCGGTACCGGTATCGACGAC	GGCGCTGATGTGGTGCTGATCTCCGCGGGCGTAGCGCGTAAGCCCGGCATGGATCGTTCAGACCTGTTTAATGTGAATGCGGGTATCGTTAAGAACCTCGTGCAGCAGATTGCCAAAACCTGCCCGCAGGCCTGCATCGGCATTATCACCAACCCGGTGAATACCACCGTGGCTATCGCCGCCGAAGTGCTGAAAAAAGCTGGCGTGTACGATAAAAACAAACTGTTCGGCGTGACTACGCTGGACATCATCCGCTCCAATACCTTTGTGGCGGAGCTGAAAGGTAAATCGGCAACCGAGGTGGAAGTCCCGGTCATTGGCGGTCACTCCGGGGTCACCATTCTGCCTTTACTGTCGCAGATCCCGGGCGTCAGCTTTAGCGATCAGGAAATTGCCGAC…	GAGTCCAATGGTAAGTATGTTGACCGTAATGGCCACGCCGTGGACTACCAGACGGGTCCGATCATCTGGGGCGAGCCGGGCACCAACGGTCAGCACGCGTTCTACCAGCTGATCCATCAGGGCACCAAAATGGTACCGTGCGATTTCATCGCCCCGGCTATCACCCACAACCCGCTCTCCGATCATCATCCGAAGCTGCTGTCCAACTTCTTCGCCCAGACCGAAGCCCTGGCCTTCGGTAAATCCCGTGAGGTGGTGGAGCAGGAATATCGCGATCAGGGTAAAGATCCGGCGACCCTGGAGCACGTGGTGCCGTTCAAAGTGTTCGAAGGCAACCGCCCGACTAACTCCATCCTGCTGCGTGAGATCACCCCGTTCAGCCTCGGGGCGCTGATTGCT…	GTCGGCACCTCGTTAAGCTATGACTTCGGCGGCAGCGACTTCGCCGTCAGCGCAGCCTACACCAGCTCCGACCGTACCAACGATCAGAACCTGCTGGCCCGCGGCCAGGGTTCGAAAGCGGAAGCCTGGGCGACCGGCCTGAAATATGACGCCAACAATATCTACCTGGCGACCATGTACTCTGAAACCCGCAAAATGACCCCGATCAGCGGCGGCTTTGCCAACAAAGCGCAGAACTTTGAAGCGGTGGCCCAGTATCAGTTCGACTTCGGTCTGCGTCCGTCCCTCGGCTATGTGCTGTCGAAAGGGAAGGATATCGAAGGGGTGGGGAGCGAAGATCTGGTTAACTACATTGACGTGGGCCTGACCTACTACTTCAACAAAAACATGAACGCCTTC…	ACTCACTATGGTCGCGTATGTCCAATCGAAACGCCTGAAGGTCCGAACATCGGTCTGATCAACTCCCTGTCCGTGTACGCGCAGACCAACGAATATGGCTTCCTTGAGACGCCGTATCGTAAAGTGACCGACGGTGTGGTTACTGACGAAATTCACTACCTGTCTGCTATCGAAGAAGGCAACTACGTTATCGCTCAGGCGAACTCCAACCTGGATGAAAACGGCCACTTCGTAGAAGACCTGGTGACCTGCCGTAGCAAAGGCGAATCCAGCTTGTTCAGCCGTGACCAGGTTGACTACATGGACGTATCCACCCAGCAGGTGGTATCCGTCGGTGCGTCCCTGATCCCGTTCCTGGAACACGATGACGCCAACCGTGCATTGATGGGTGCAAACATG…	ATGGTGGCGCCGGCCGATCTTGAGCCGCCCCCGGCGGCGCAACCCGTCGTGCAGCCCGTTGTTGAACCCGAACCGGAGCCGGAACCTGAGGTGGTCCCTGAGCCGCCGAAAGAGGCGCCGGTGGTGATCCATAAACCAGAACCTAAGCCGAAGCCCAAACCTAAACCGAAGCCCAAGCCGGAGAAAAAGGTTGAGCAGCCTAAGCGGGACGTCAAGCCGGCAGCGGAGCCGCGTCCGGCTTCACCGTTTGAAAACAACAATACGACGCCAGCGCGCACCGCGCCGAGCACCTCCACCGCAGCGGCCAAACCCACCGTCACTGCCCCGAGCGGCCCGCGGGCCATCAGCCGTGTCCAGCCGACCTATCCGGCGCGCGCTCAGGCGCTGCGCATTGAAGGG…
ERR319524	Singleton	N27	Novel ST	17	19	79	39	34	18	52	AACCTGAAGTGGGACGAAGTTGGTGTTGACGTTGTTGCTGAAGCAACCGGTATCTTCCTGACCGACGAAACCGCTCGTAAACACATCACCGCTGGCGCGAAAAAAGTCGTTCTGACTGGCCCGTCCAAAGACAACACCCCGATGTTCGTTCGCGGCGCTAACTTCGACACTTACGCTGGCCAGGACATCGTTTCCAACGCATCCTGCACCACCAACTGCCTGGCACCGCTGGCTAAAGTCATCAACGACAACTTCGGTATCGTTGAAGGCCTGATGACCACCGTCCACGCAACCACCGCTACTCAGAAAACCGTTGATGGCCCGTCTCACAAAGACTGGCGCGGCGGCCGCGGCGCAGCTCAGAACATCATCCCGTCCTCTACCGGCGCTGCTAAAGCA…	GGCATGATCACCTTCCTGGATACCCCGGGCCACGCCGCGTTTACCTCCATGCGTGCTCGTGGTGCGCAGGCGACGGATATCGTGGTTCTGGTGGTGGCGGCAGACGACGGCGTGATGCCGCAGACTATCGAAGCTATCCAGCACGCCAAAGCGGCGCAGGTGCCGGTGGTGGTTGCGGTGAACAAGATCGATAAGCCTGAAGCCGATCCGGACCGTGTGAAGAACGAACTGTCCCAGTACGGCATCCTGCCGGAAGAGTGGGGCGGCGAGAGCCAGTTCGTCCACGTCTCCGCGAAAGCCGGTACCGGTATCGACGAC	GGCGCTGATGTGGTGCTGATCTCCGCGGGCGTAGCGCGTAAGCCCGGCATGGATCGTTCCGACCTGTTTAATGTGAATGCGGGTATCGTTAAGAACCTCGTGCAGCAGATAGCCAAAACCTGCCCGCAGGCCTGCATCGGCATTATTACCAACCCGGTGAACACCACCGTGGCCATCGCCGCCGAAGTGCTGAAAAAAGCCGGCGTGTACGATAAAAACAAACTGTTCGGCGTGACTACGCTGGACATCATCCGCTCCAATACCTTTGTGGCGGAGCTGAAAGGTCAATCGGCAACCGAGGTGGAAGTCCCGGTTATTGGCGGTCACTCCGGGGTCACCATTCTGCCTTTACTGTCGCAGATCCCGGGCGTCAGCTTTAGCGATCAGGAAGTGGCCGAT…	GAGTCCAATGGTAAGTATGTCGACCGTAACGGCCACGCCGTGGACTACCAGACTGGCCCGATTATCTGGGGCGAGCCGGGCACCAACGGTCAGCACGCGTTCTACCAGCTGATCCATCAGGGCACCAAAATGGTACCGTGCGATTTCATCGCCCCGGCTATCACCCACAACCCGCTCTCCGATCATCATCCGAAGCTGCTGTCCAACTTCTTCGCCCAGACCGAGGCCCTGGCCTTCGGTAAATCCCGTGAAGTGGTGGAGCAGGAATATCGCGATCAGGGTAAAGATCCGGCGACCCTGGAGCACGTGGTGCCGTTCAAAGTGTTCGAAGGCAACCGCCCGACTAACTCTATCCTGCTGCGTGAGATCACCCCGTTCAGCCTCGGGGCGCTGATTGCT…	GTTGGGACCTCGTTAAGCTATGACTTCGGCGGCAGCGACTTCGCCGTCAGCGCGGCCTACACCAGCTCCGACCGTACCAACGATCAGAACCTGCTGGCCCGCGGCCAGGGTTCGAAAGCGGAAGCCTGGGCGACCGGCCTGAAATATGACGCCAACAACATCTATCTGGCGACCATGTACTCTGAAACCCGCAAGATGACCCCGATCAGCGGCGGCTTTGCCAACAAAGCGCAGAACTTTGAAGCGGTGGCGCAGTATCAGTTCGACTTCGGTCTGCGTCCGTCCCTCGGCTATGTGCTGTCGAAAGGGAAGGATATTGAAGGGGTGGGGAGTGAAGATCTGGTTAACTACATTGACGTGGGCCTGACCTACTACTTCAACAAAAACATGAACGCCTTC…	ACTCACTACGGTCGCGTATGTCCAATCGAAACGCCTGAAGGTCCGAACATCGGTCTGATCAACTCCCTGTCCGTATACGCGCAGACCAACGAATATGGCTTCCTTGAGACGCCGTATCGTAAAGTGACCGACGGTGTGGTTACCGACGAAATTCACTACCTGTCTGCTATCGAAGAAGGCAACTACGTTATCGCTCAGGCGAACTCCAACCTGGATGAAAACGGCCACTTCGTAGAAGATCTGGTGACCTGCCGTAGCAAAGGCGAATCCAGCTTGTTCAGCCGCGACCAGGTTGACTACATGGACGTATCCACCCAGCAGGTGGTATCCGTCGGTGCGTCCCTGATCCCGTTCCTGGAACACGATGACGCCAACCGTGCATTGATGGGTGCGAACATG…	ATGGTGGCGCCGGCCGATCTTGAGCCGCCCCCGGCGGCGCAACCCGTCGTGCAGCCCGTTGTTGAACCTGAACCGGAGCCGGAGCCTGAGGTGGTCCCTGAGCCGCCGAAAGAGGCGCCGGTGGTGATCCATAAACCAGAACCTAAGCCGAAGCCCAAACCTAAACCGAAGCCCAGGCCGGAGAAAAAGGTTGAGCAGCCGAAGCGGGACGTCAAACCGGCCGCGGAGCCGCGTCCGGCTTCACCGTTTGAAAACAACAATACGACGCCAGCGCGCACCGCGCCGAGCACCTCCACCGCAGCGGCCAAACCCACCGTCACTGCCCCGAGCGGCCCGCGGGCGATCAGCCGCGTTCAGCCGACCTATCCGGCGCGCGCTCAGGCGCTGCGCATTGAAGGA…
ERR319525	Singleton	22		2	3	1	1	1	4	4	AACCTGAAGTGGGACGAAGTTGGTGTTGACGTTGTTGCTGAAGCAACCGGTATCTTCCTGACCGACGAAACCGCTCGTAAACACATCACCGCTGGCGCGAAAAAAGTCGTTCTGACTGGCCCGTCCAAAGACAACACTCCGATGTTCGTTCGCGGCGCTAACTTCGACGCTTACGCTGGCCAGGACATCGTTTCCAACGCTTCCTGCACCACCAACTGCCTGGCGCCGCTGGCTAAAGTTATCAACGACAACTTCGGTATCGTTGAAGGCCTGATGACCACCGTCCACGCTACCACCGCTACTCAGAAAACCGTTGATGGCCCGTCTCACAAAGACTGGCGCGGCGGCCGCGGCGCAGCTCAGAACATCATCCCGTCCTCTACCGGCGCTGCTAAAGCA…	GGCATGATCACCTTCCTGGATACCCCGGGCCACGCCGCGTTTACCTCCATGCGTGCTCGTGGCGCGCAGGCGACGGATATCGTGGTTCTGGTGGTGGCGGCAGACGACGGCGTGATGCCGCAGACTATCGAAGCTATCCAGCACGCTAAAGCGGCGCAGGTACCGGTGGTAGTGGCGGTGAACAAGATCGATAAGCCAGAAGCCGATCCGGATCGCGTGAAGAACGAACTGTCCCAGTACGGCATCCTGCCGGAAGAGTGGGGCGGCGAGAGCCAGTTTGTCCACGTTTCCGCGAAAGCGGGTACCGGCATCGACGAC	GGCGCGGATGTAGTGCTGATCTCCGCGGGCGTGGCGCGTAAGCCCGGCATGGATCGTTCCGACCTGTTTAATGTGAATGCGGGTATCGTGAAGAACCTCGTGCAGCAGATTGCCAAAACCTGCCCGCAGGCCTGCATCGGCATTATCACCAACCCGGTGAATACCACCGTGGCTATCGCCGCCGAAGTACTGAAAAAAGCCGGCGTGTACGATAAAAACAAACTGTTCGGCGTTACCACGCTGGACATCATCCGTTCCAATACCTTTGTGGCGGAGCTGAAAGGTAAATCGGCAACCGAGGTGGAAGTCCCGGTCATTGGTGGTCACTCCGGGGTCACCATTCTGCCTTTACTGTCGCAGATCCCCGGCGTCAGCTTTAGCGATCAGGAAATTGCCGAC…	GAGTCCAACGGTAAGTATGTTGACCGTAACGGCCACGCGGTAGACTACCAGACTGGCCCAATCATCTGGGGTGAGCCGGGCACCAACGGTCAGCACGCGTTCTACCAGCTGATCCACCAGGGCACCAAAATGGTACCGTGCGATTTCATCGCTCCGGCTATCACCCACAACCCGCTGTCTGACCACCATCAGAAACTGCTGTCTAACTTCTTCGCCCAGACCGAGGCCCTGGCCTTTGGTAAATCCCGCGAAGTGGTTGAGCAGGAATATCGCGATCAGGGTAAAGACCCGGCGACCCTGGAGCACGTGGTGCCGTTCAAAGTGTTCGAAGGTAACCGCCCGACTAACTCCATCCTGCTGCGTGAGATCACCCCGTTCAGCCTCGGGGCGCTGATTGCC…	GTCGGCACCTCGTTAAGCTATGATTTCGGCGGCAGCGACTTCGCCGTCAGCGCAGCCTACACCAGCTCCGACCGTACCAACGATCAGAACCTGCTGGCCCGCGGCCAGGGTTCGAAAGCGGAAGCCTGGGCGACCGGCCTGAAATATGACGCCAACAATATCTACCTGGCGACCATGTACTCTGAAACCCGCAAGATGACCCCGATCAGCGGCGGCTTTGCCAACAAAGCGCAGAACTTTGAAGCGGTGGCGCAGTATCAGTTCGACTTCGGTCTGCGTCCGTCCCTCGGCTATGTGCTGTCGAAAGGGAAGGATATCGAAGGGGTGGGGAGTGAAGATCTGGTTAACTACATCGACGTGGGCCTGACCTACTACTTCAACAAAAACATGAACGCCTTC…	ACCCACTACGGTCGCGTATGTCCGATCGAAACGCCTGAAGGTCCGAACATCGGTCTGATTAACTCCCTGTCCGTGTACGCGCAGACCAACGAATATGGCTTCCTTGAGACGCCGTATCGTAAAGTGACCGACGGTGTGGTTACTGACGAAATTCACTACCTGTCTGCTATCGAAGAAGGCAACTACGTTATCGCTCAGGCGAACTCCAACCTGGATGAAAACGGCCACTTCGTAGAAGATCTGGTTACCTGCCGTAGCAAAGGCGAATCCAGCTTGTTCAGCCGCGACCAGGTTGACTACATGGACGTATCCACCCAGCAGGTGGTATCCGTCGGTGCGTCCCTGATCCCGTTCCTGGAACACGATGACGCCAACCGTGCATTGATGGGTGCGAACATG…	ATGGTGGCGCCGGCCGATCTTGAGCCGCCTCCGGCGGCGCAGCCTGTCGTGGAGCCCGTTGTTGAACCCGAACCTGAGCCGGAGCCAGAGGTAGCGCCTGAACCGCCGAAAGAGGCGCCGGTGGTGATCCATAAACCGGAACCTAAGCCGAAGCCCAAACCTAAACCCAAGCCTAAGCCGGAGAAAAAGGTTGAACAGCCGAAGCGGGAAGTGAAGCCGGCAGCAGAGCCGCGTCCGGCCTCGCCGTTTGAAAACAACAATACGGCGCCGGCGCGTACAGCGCCAAGTACCTCGACCGCAGCGGCTAAACCCACCGTTACTGCTCCGAGCGGCCCGCGGGCGATCAGCCGCGTTCAGCCGTCCTATCCGCCGCGCGCTCAGGCGCTGCGCATTGAAGGG…
ERR319526	Singleton	500		2	6	1	72	4	4	64	AACCTGAAGTGGGACGAAGTTGGTGTTGACGTTGTTGCTGAAGCAACCGGTATCTTCCTGACCGACGAAACCGCTCGTAAACACATCACCGCTGGCGCGAAAAAAGTCGTTCTGACTGGCCCGTCCAAAGACAACACTCCGATGTTCGTTCGCGGCGCTAACTTCGACGCTTACGCTGGCCAGGACATCGTTTCCAACGCTTCCTGCACCACCAACTGCCTGGCGCCGCTGGCTAAAGTTATCAACGACAACTTCGGTATCGTTGAAGGCCTGATGACCACCGTCCACGCTACCACCGCTACTCAGAAAACCGTTGATGGCCCGTCTCACAAAGACTGGCGCGGCGGCCGCGGCGCAGCTCAGAACATCATCCCGTCCTCTACCGGCGCTGCTAAAGCA…	GGCATGATCACCTTCCTGGATACCCCGGGCCACGCCGCGTTTACCTCCATGCGTGCTCGTGGCGCGCAGGCGACGGATATCGTGGTTCTGGTGGTGGCGGCAGACGACGGCGTGATGCCGCAGACTATCGAAGCTATCCAGCACGCTAAAGCGGCGCAGGTACCGGTGGTAGTGGCGGTGAACAAGATCGATAAGCCAGAAGCCGATCCGGATCGCGTGAAGAACGAACTGTCCCAGTACGGCATCCTGCCGGAAGAGTGGGGCGGCGAGAGCCAGTTCGTCCACGTTTCCGCGAAAGCCGGTACCGGCATCGACGAC	GGCGCGGATGTAGTGCTGATCTCCGCGGGCGTGGCGCGTAAGCCCGGCATGGATCGTTCCGACCTGTTTAATGTGAATGCGGGTATCGTGAAGAACCTCGTGCAGCAGATTGCCAAAACCTGCCCGCAGGCCTGCATCGGCATTATCACCAACCCGGTGAATACCACCGTGGCTATCGCCGCCGAAGTACTGAAAAAAGCCGGCGTGTACGATAAAAACAAACTGTTCGGCGTTACCACGCTGGACATCATCCGTTCCAATACCTTTGTGGCGGAGCTGAAAGGTAAATCGGCAACCGAGGTGGAAGTCCCGGTCATTGGTGGTCACTCCGGGGTCACCATTCTGCCTTTACTGTCGCAGATCCCCGGCGTCAGCTTTAGCGATCAGGAAATTGCCGAC…	GAGTCCAACGGTAAGTATGTTGACCGTAACGGCCACGCGGTAGACTACCAGACTGGCCCAATCATCTGGGGTGAGCCGGGCACCAACGGTCAGCACGCGTTCTACCAGCTGATCCACCAGGGCACCAAAATGGTACCGTGCGATTTCATCGCTCCGGCTATCACCCACAACCCACTGTCTGACCACCATCAGAAACTGCTGTCTAACTTCTTCGCCCAGACCGAGGCCTTGGCCTTTGGTAAATCCCGCGAAGTGGTTGAGCAGGAATATCGCGATCAGGGTAAAGACCCGGCGACCCTGGAGCACGTGGTGCCGTTCAAAGTGTTCGAAGGTAACCGCCCGACTAACTCCATCCTGCTGCGTGAGATCACCCCGTTCAGCCTCGGGGCGCTGATTGCC…	GTCGGCACCTCGTTAAGCTATGATTTCGGCGGCAGCGACTTCGCCGTCAGCGCAGCCTACACCAGCTCCGACCGTACCAACGATCAGAACCTGCTGGCCCGCGGCCAGGGTTCGAAAGCGGAAGCCTGGGCGACCGGCCTGAAATATGACGCCAACAATATCTACCTGGCGACCATGTACTCTGAAACCCGCAAGATGACCCCGATCAGCGGCGGCTTTGCCAACAAAGCGCAGAACTTTGAAGCGGTGGCGCAGTATCAGTTCGACTTCGGTCTGCGTCCGTCCCTCGGCTATGTGCTGTCGAAAGGGAAGGATATCGAAGGGGTGGGAAGTGAGGATCTGGTTAACTACATTGACGTGGGCCTGACCTACTACTTCAACAAAAACATGAACGCCTTC…	ACCCACTACGGTCGCGTATGTCCGATCGAAACGCCTGAAGGTCCGAACATCGGTCTGATTAACTCCCTGTCCGTGTACGCGCAGACCAACGAATATGGCTTCCTTGAGACGCCGTATCGTAAAGTGACCGACGGTGTGGTTACTGACGAAATTCACTACCTGTCTGCTATCGAAGAAGGCAACTACGTTATCGCTCAGGCGAACTCCAACCTGGATGAAAACGGCCACTTCGTAGAAGATCTGGTTACCTGCCGTAGCAAAGGCGAATCCAGCTTGTTCAGCCGCGACCAGGTTGACTACATGGACGTATCCACCCAGCAGGTGGTATCCGTCGGTGCGTCCCTGATCCCGTTCCTGGAACACGATGACGCCAACCGTGCATTGATGGGTGCGAACATG…	ATGGTGGCGCCGGCCGATCTTGAGCCGCCTCCGGCGGCGCAGCCTGTCGTGGAGCCCGTTGTTGAACCCGAACCTGAGCCGGAGCCAGAGGTAGCGCCTGAACCGCCGAAAGAGGCGCCGGTGGTGATCCATAAACCGGAACCTAAGCCGAAGCCCAAACCTAAACCCAAGCCTAAGCCGGAGAAAAAGGTTGAACAGCCGAAGCGGGAAGTGAAGCCGGCAGCAGAGACGCGTCCGGCCTCGCCGTTTGAAAACAACAATACGGCGCCGGCGCGTACAGCGCCAAGTACCTCGACCGCAGCGGCTAAACCCACCGTTACTGCTCCGAGCGGCCCGCGGGCGATCAGCCGCGTTCAGCCGTCCTATCCGGCGCGCGCTCAGGCGCTGCGCATAGAAGGG…
ERR319500	Singleton	231		2	6	1	3	26	1	77	AACCTGAAGTGGGACGAAGTTGGTGTTGACGTTGTTGCTGAAGCAACCGGTATCTTCCTGACCGACGAAACCGCTCGTAAACACATCACCGCTGGCGCGAAAAAAGTCGTTCTGACTGGCCCGTCCAAAGACAACACTCCGATGTTCGTTCGCGGCGCTAACTTCGACGCTTACGCTGGCCAGGACATCGTTTCCAACGCTTCCTGCACCACCAACTGCCTGGCGCCGCTGGCTAAAGTTATCAACGACAACTTCGGTATCGTTGAAGGCCTGATGACCACCGTCCACGCTACCACCGCTACTCAGAAAACCGTTGATGGCCCGTCTCACAAAGACTGGCGCGGCGGCCGCGGCGCAGCTCAGAACATCATCCCGTCCTCTACCGGCGCTGCTAAAGCA…	GGCATGATCACCTTCCTGGATACCCCGGGCCACGCCGCGTTTACCTCCATGCGTGCTCGTGGCGCGCAGGCGACGGATATCGTGGTTCTGGTGGTGGCGGCAGACGACGGCGTGATGCCGCAGACTATCGAAGCTATCCAGCACGCTAAAGCGGCGCAGGTACCGGTGGTAGTGGCGGTGAACAAGATCGATAAGCCAGAAGCCGATCCGGATCGCGTGAAGAACGAACTGTCCCAGTACGGCATCCTGCCGGAAGAGTGGGGCGGCGAGAGCCAGTTCGTCCACGTTTCCGCGAAAGCCGGTACCGGCATCGACGAC	GGCGCGGATGTAGTGCTGATCTCCGCGGGCGTGGCGCGTAAGCCCGGCATGGATCGTTCCGACCTGTTTAATGTGAATGCGGGTATCGTGAAGAACCTCGTGCAGCAGATTGCCAAAACCTGCCCGCAGGCCTGCATCGGCATTATCACCAACCCGGTGAATACCACCGTGGCTATCGCCGCCGAAGTACTGAAAAAAGCCGGCGTGTACGATAAAAACAAACTGTTCGGCGTTACCACGCTGGACATCATCCGTTCCAATACCTTTGTGGCGGAGCTGAAAGGTAAATCGGCAACCGAGGTGGAAGTCCCGGTCATTGGTGGTCACTCCGGGGTCACCATTCTGCCTTTACTGTCGCAGATCCCCGGCGTCAGCTTTAGCGATCAGGAAATTGCCGAC…	GAGTCCAACGGTAAGTATGTTGACCGTAACGGCCACGCGGTAGACTACCAGACTGGCCCAATCATCTGGGGTGAGCCGGGCACCAACGGTCAGCACGCGTTCTACCAGCTGATCCATCAGGGCACCAAAATGGTACCGTGCGATTTCATCGCTCCGGCTATCACCCACAACCCGCTGTCTGACCACCATCAGAAACTGCTGTCTAACTTCTTCGCCCAGACCGAGGCCCTGGCCTTTGGTAAATCCCGCGAAGTGGTTGAGCAGGAATATCGCGATCAGGGTAAAGACCCGGCGACCCTGGAGCACGTGGTGCCGTTCAAAGTGTTCGAAGGTAACCGCCCGACTAACTCCATCCTGCTGCGTGAGATCACCCCGTTCAGCCTCGGGGCGCTGATTGCC…	GTCGGCACCTCGTTAAGCTATGATTTCGGCGGCAGCGACTTCGCCGTCAGCGCAGCCTACACCAGCTCCGACCGTACCAACGATCAGAACCTGCTGGCCCGCGGCCAGGGTTCGAAAGCGGAAGCCTGGGCGACCGGCCTGAAATATGACGCCAACAATATCTACCTGGCGACCATGTACTCTGAAACCCGCAAGATGACCCCGATCAGCGGCGGCTTTGCCAACAAAGCGCAGAACTTTGAAGCGGTGGCGCAGTATCAGTTCGACTTCGGTCTGCGTCCGTCCCTCGGCTATGTGCTGTCGAAAGGGAAGGATATCGAAGGGGTGGGGAGTGAGGATCTGGTTAACTACATTGACGTGGGCCTGACCTACTACTTCAACAAAAACATGAACGCCTTC…	ACCCACTACGGTCGCGTATGTCCGATCGAAACGCCTGAAGGTCCGAACATCGGTCTGATTAACTCCCTGTCCGTGTACGCGCAGACCAACGAATATGGCTTCCTTGAGACGCCGTATCGTAAAGTGACCAACGGTGTGGTTACTGACGAAATTCACTACCTGTCTGCTATCGAAGAAGGCAACTACGTTATCGCTCAGGCGAACTCCAACCTGGATGAAAACGGCCACTTCGTAGAAGATCTGGTTACCTGCCGTAGCAAAGGCGAATCCAGCTTGTTCAGCCGCGACCAGGTTGACTACATGGACGTATCCACCCAGCAGGTGGTATCCGTCGGTGCGTCCCTGATCCCGTTCCTGGAACACGATGACGCCAACCGTGCATTGATGGGTGCGAACATG…	ATGGTGGCGCCGGCCGATCTTGAGCCGCCTCCGGCGGCGCAGCCTGTCGTGGAGCCCGTTGTTGAACCCGAACCTGAGCCGGAGCCAGAGGTAGTGCCTGAACCGCCGAAAGAGGCGCCGGTGGTGATCCTTAAACCGGAACCTAAGCCGAAGCCCAAACCTAAACCCAAGCCTAAGCCGGAGAAAAAGGTTGAACAGCCGAAGCGGGAAGTGAAGCCGGCAGCAGAGCCGCGTCCGGCCTCGCCGTTTGAAAACAACAATACGGCGCCGGCGCGTACAGCGCCAAGCACCTCGACCGCAGCGGCTAAACCCACCGTTACTGCTCCAAGCGGCCCGCGGGCGATCAGCCGCGTTCAGCCGTCCTATCCGGCGCGCGCTCAGGCGCTGCGCATTGAAGGG…
ERR319527	CC8	N13	Novel ST	2	3	1	1	4	4	15	AACCTGAAGTGGGACGAAGTTGGTGTTGACGTTGTTGCTGAAGCAACCGGTATCTTCCTGACCGACGAAACCGCTCGTAAACACATCACCGCTGGCGCGAAAAAAGTCGTTCTGACTGGCCCGTCCAAAGACAACACTCCGATGTTCGTTCGCGGCGCTAACTTCGACGCTTACGCTGGCCAGGACATCGTTTCCAACGCTTCCTGCACCACCAACTGCCTGGCGCCGCTGGCTAAAGTTATCAACGACAACTTCGGTATCGTTGAAGGCCTGATGACCACCGTCCACGCTACCACCGCTACTCAGAAAACCGTTGATGGCCCGTCTCACAAAGACTGGCGCGGCGGCCGCGGCGCAGCTCAGAACATCATCCCGTCCTCTACCGGCGCTGCTAAAGCA…	GGCATGATCACCTTCCTGGATACCCCGGGCCACGCCGCGTTTACCTCCATGCGTGCTCGTGGCGCGCAGGCGACGGATATCGTGGTTCTGGTGGTGGCGGCAGACGACGGCGTGATGCCGCAGACTATCGAAGCTATCCAGCACGCTAAAGCGGCGCAGGTACCGGTGGTAGTGGCGGTGAACAAGATCGATAAGCCAGAAGCCGATCCGGATCGCGTGAAGAACGAACTGTCCCAGTACGGCATCCTGCCGGAAGAGTGGGGCGGCGAGAGCCAGTTTGTCCACGTTTCCGCGAAAGCGGGTACCGGCATCGACGAC	GGCGCGGATGTAGTGCTGATCTCCGCGGGCGTGGCGCGTAAGCCCGGCATGGATCGTTCCGACCTGTTTAATGTGAATGCGGGTATCGTGAAGAACCTCGTGCAGCAGATTGCCAAAACCTGCCCGCAGGCCTGCATCGGCATTATCACCAACCCGGTGAATACCACCGTGGCTATCGCCGCCGAAGTACTGAAAAAAGCCGGCGTGTACGATAAAAACAAACTGTTCGGCGTTACCACGCTGGACATCATCCGTTCCAATACCTTTGTGGCGGAGCTGAAAGGTAAATCGGCAACCGAGGTGGAAGTCCCGGTCATTGGTGGTCACTCCGGGGTCACCATTCTGCCTTTACTGTCGCAGATCCCCGGCGTCAGCTTTAGCGATCAGGAAATTGCCGAC…	GAGTCCAACGGTAAGTATGTTGACCGTAACGGCCACGCGGTAGACTACCAGACTGGCCCAATCATCTGGGGTGAGCCGGGCACCAACGGTCAGCACGCGTTCTACCAGCTGATCCACCAGGGCACCAAAATGGTACCGTGCGATTTCATCGCTCCGGCTATCACCCACAACCCGCTGTCTGACCACCATCAGAAACTGCTGTCTAACTTCTTCGCCCAGACCGAGGCCCTGGCCTTTGGTAAATCCCGCGAAGTGGTTGAGCAGGAATATCGCGATCAGGGTAAAGACCCGGCGACCCTGGAGCACGTGGTGCCGTTCAAAGTGTTCGAAGGTAACCGCCCGACTAACTCCATCCTGCTGCGTGAGATCACCCCGTTCAGCCTCGGGGCGCTGATTGCC…	GTCGGCACCTCGTTAAGCTATGATTTCGGCGGCAGCGACTTCGCCGTCAGCGCAGCCTACACCAGCTCCGACCGTACCAACGATCAGAACCTGCTGGCCCGCGGCCAGGGTTCGAAAGCGGAAGCCTGGGCGACCGGCCTGAAATATGACGCCAACAATATCTACCTGGCGACCATGTACTCTGAAACCCGCAAGATGACCCCGATCAGCGGCGGCTTTGCCAACAAAGCGCAGAACTTTGAAGCGGTGGCGCAGTATCAGTTCGACTTCGGTCTGCGTCCGTCCCTCGGCTATGTGCTGTCGAAAGGGAAGGATATCGAAGGGGTGGGAAGTGAGGATCTGGTTAACTACATTGACGTGGGCCTGACCTACTACTTCAACAAAAACATGAACGCCTTC…	ACCCACTACGGTCGCGTATGTCCGATCGAAACGCCTGAAGGTCCGAACATCGGTCTGATTAACTCCCTGTCCGTGTACGCGCAGACCAACGAATATGGCTTCCTTGAGACGCCGTATCGTAAAGTGACCGACGGTGTGGTTACTGACGAAATTCACTACCTGTCTGCTATCGAAGAAGGCAACTACGTTATCGCTCAGGCGAACTCCAACCTGGATGAAAACGGCCACTTCGTAGAAGATCTGGTTACCTGCCGTAGCAAAGGCGAATCCAGCTTGTTCAGCCGCGACCAGGTTGACTACATGGACGTATCCACCCAGCAGGTGGTATCCGTCGGTGCGTCCCTGATCCCGTTCCTGGAACACGATGACGCCAACCGTGCATTGATGGGTGCGAACATG…	ATGGTGGCGCCGGCCGATCTTGAGCCGCCTCCGGCGGCGCAGCCTGTCGTGGAGCCCGTTGTTGAACCCGAACCTGAGCCGGAGCCAGAGGTAGCGCCTGAACCGCCGAAAGAGGCGCCGGTGGTGATCCATAAACCGGAACCTAAGCCGAAGCCCAAACCTAAACCCAAGCCTAAGCCGGAGAAAAAGGTTGAACAGCCGAAGCGGGAAGTGAAGCCGGCAGCAGAGCCGCGTCCGGCCTCGCCGTTTGAAAACAACAATACGGCGCCGGCGCGTACAGCGCCAAGCACCTCGACAGCAGCGGCTAAACCCACCGTTACTGCTCCGAGCGGCCCGCGGGCGATCAGCCGCGTTCAGCCGTCCTATCCGGCGCGCGCTCAGGCGCTGCGCATTGAAGGG…
ERR319528	Singleton	247		10	7	2	2	3	25	4	AACCTGAAGTGGGACGAAGTTGGTGTTGACGTTGTTGCTGAAGCAACCGGTATCTTCCTGACCGACGAAACCGCTCGTAAACACATCACCGCTGGCGCGAAAAAAGTCGTTCTGACTGGCCCGTCCAAAGACAACACTCCGATGTTCGTTCGCGGCGCTAACTTCGACGCTTACGCTGGCCAGGACATCGTTTCCAACGCTTCCTGCACCACCAACTGCCTGGCGCCGCTGGCTAAAGTTATCAACGACAACTTCGGTATCGTTGAAGGCCTGATGACCACCGTTCACGCTACCACCGCTACTCAGAAAACCGTTGATGGCCCGTCTCACAAAGACTGGCGCGGCGGCCGCGGCGCAGCTCAGAACATCATCCCGTCCTCTACCGGCGCTGCTAAAGCA…	GGCATGATCACCTTCCTGGATACCCCAGGCCACGCCGCGTTTACCTCCATGCGTGCTCGTGGCGCGCAGGCGACGGATATCGTGGTTCTGGTGGTGGCGGCAGACGACGGCGTGATGCCGCAGACTATCGAAGCTATCCAGCACGCTAAAGCGGCGCAGGTACCGGTGGTAGTGGCGGTGAACAAGATCGATAAGCCAGAAGCCGATCCGGATCGCGTGAAGAACGAACTGTCCCAGTACGGCATCCTGCCGGAAGAGTGGGGCGGCGAGAGCCAGTTCGTCCACGTTTCCGCGAAAGCGGGTACCGGCATCGACGAC	GGCGCGGATGTAGTGCTGATCTCCGCGGGCGTGGCGCGTAAGCCCGGCATGGATCGTTCCGACCTGTTTAATGTGAATGCGGGTATCGTGAAGAACCTCGTGCAGCAGATTGCCAAAACCTGCCCGCAGGCCTGCATCGGCATTATCACCAACCCGGTGAATACCACCGTGGCTATCGCCGCCGAAGTACTGAAAAAAGCCGGCGTGTACGATAAAAACAAACTGTTCGGCGTTACCACGCTGGACATCATCCGTTCCAATACCTTTGTGGCGGAGCTGAAAGGTAAATCGGCAACCGAGGTGGAAGTCCCGGTCATTGGTGGTCACTCCGGGGTCACCATTCTGCCTTTACTGTCGCAGATCCCCGGCGTCAGCTTTAGCGATCAGGAAATTGCCGAC…	GAGTCCAACGGTAAGTATGTTGACCGTAACGGCCACGCGGTAGACTACCAGACTGGCCCAATCATCTGGGGTGAGCCGGGAACCAACGGTCAGCACGCGTTCTACCAGCTGATCCACCAGGGCACCAAAATGGTACCGTGCGATTTCATCGCTCCGGCTATCACCCACAACCCGCTGTCTGACCACCATCAGAAACTGCTGTCTAACTTCTTCGCCCAGACCGAGGCCCTGGCCTTTGGTAAATCCCGCGAAGTGGTTGAGCAGGAATATCGCGATCAGGGTAAAGACCCGGCGACCCTGGAGCACGTGGTGCCGTTCAAAGTGTTCGAAGGTAACCGCCCGACTAACTCCATCCTGCTGCGTGAGATCACCCCGTTCAGCCTCGGGGCGCTGATTGCC…	GTCGGCACCTCGTTAAGCTATGATTTCGGCGGCAGCGACTTCGCCATCAGCGCAGCCTACACCAGCTCCGACCGTACCAACGATCAGAACCTGCTGGCCCGCGGCCAGGGTTCGAAAGCGGAAGCCTGGGCGACCGGCCTGAAATATGACGCCAACAATATCTACCTGGCGACCATGTACTCTGAAACCCGCAAGATGACCCCGATCAGCGGCGGCTTTGCCAACAAAGCGCAGAACTTTGAAGCGGTGGCGCAGTATCAGTTCGACTTCGGTCTGCGTCCGTCCCTCGGCTATGTGCTGTCGAAAGGGAAGGATATCGAAGGGGTGGGAAGTGAGGATCTGGTTAACTACATTGACGTGGGCCTGACCTACTACTTCAACAAAAACATGAACGCCTTC…	ACCCACTACGGTCGCGTATGTCCGATCGAAACGCCTGAAGGTCCGAACATCGGTCTGATTAACTCCCTGTCCGTGTACGCGCAGACCAACGAATATGGCTTCCTTGAGACGCCGTATCGTAAAGTGACCGACGGTGTGGTTACTGACGAAATTCACTACCTGTCTGCTATCGAAGAAGGCAACTACGTTATCGCTCAGGCGAACTCCAACCTGGATGAAAACGGCCACTTCGTAGAAGATCTGGTTACCTGCCGTAGCAAAGGCGAATCCAGCTTGTTCAGCCGCGACCAGGTTGACTACATGGACGTATCCACCCAGCAGGTGGTATCCGTCGGTGCATCCCTGATCCCGTTCCTGGAACACGATGACGCCAACCGTGCATTGATGGGTGCGAACATG…	ATGGTGGCGCCGGCCGATCTTGAGCCGCCTCCGGCGGCGCAGCCTGTCGTGGAGCCCGTTGTTGAACCCGAACCTGAGCCGGAGCCAGAGGTAGCGCCTGAACCGCCGAAAGAGGCGCCGGTGGTGATCCATAAACCGGAACCTAAGCCGAAGCCCAAACCTAAACCCAAGCCTAAGCCGGAGAAAAAGGTTGAACAGCCGAAGCGGGAAGTGAAGCCGGCAGCAGAGCCGCGTCCGGCCTCGCCGTTTGAAAACAACAATACGGCGCCGGCGCGTACAGCGCCAAGTACCTCGACCGCAGCGGCTAAACCCACCGTTACTGCTCCGAGCGGCCCGCGGGCGATCAGCCGCGTTCAGCCGTCCTATCCGCCGCGCGCTCAGGCGCTGCGCATTGAAGGG…
ERR319529	Singleton	N46	Unknown	2	1	1	1	7	U	4	AACCTGAAGTGGGACGAAGTTGGTGTTGACGTTGTTGCTGAAGCAACCGGTATCTTCCTGACCGACGAAACCGCTCGTAAACACATCACCGCTGGCGCGAAAAAAGTCGTTCTGACTGGCCCGTCCAAAGACAACACTCCGATGTTCGTTCGCGGCGCTAACTTCGACGCTTACGCTGGCCAGGACATCGTTTCCAACGCTTCCTGCACCACCAACTGCCTGGCGCCGCTGGCTAAAGTTATCAACGACAACTTCGGTATCGTTGAAGGCCTGATGACCACCGTCCACGCTACCACCGCTACTCAGAAAACCGTTGATGGCCCGTCTCACAAAGACTGGCGCGGCGGCCGCGGCGCAGCTCAGAACATCATCCCGTCCTCTACCGGCGCTGCTAAAGCA…	GGCATGATCACCTTCCTGGATACCCCGGGCCACGCCGCGTTTACCTCCATGCGTGCTCGTGGCGCGCAGGCGACGGATATCGTGGTTCTGGTGGTGGCGGCAGACGACGGCGTGATGCCGCAGACTATCGAAGCTATCCAGCACGCTAAAGCGGCGCAGGTACCGGTGGTAGTGGCGGTGAACAAGATCGATAAGCCAGAAGCCGATCCGGATCGCGTGAAGAACGAACTGTCCCAGTACGGCATCCTGCCGGAAGAGTGGGGCGGCGAGAGCCAGTTCGTCCACGTTTCCGCGAAAGCGGGTACCGGCATCGACGAC	GGCGCGGATGTAGTGCTGATCTCCGCGGGCGTGGCGCGTAAGCCCGGCATGGATCGTTCCGACCTGTTTAATGTGAATGCGGGTATCGTGAAGAACCTCGTGCAGCAGATTGCCAAAACCTGCCCGCAGGCCTGCATCGGCATTATCACCAACCCGGTGAATACCACCGTGGCTATCGCCGCCGAAGTACTGAAAAAAGCCGGCGTGTACGATAAAAACAAACTGTTCGGCGTTACCACGCTGGACATCATCCGTTCCAATACCTTTGTGGCGGAGCTGAAAGGTAAATCGGCAACCGAGGTGGAAGTCCCGGTCATTGGTGGTCACTCCGGGGTCACCATTCTGCCTTTACTGTCGCAGATCCCCGGCGTCAGCTTTAGCGATCAGGAAATTGCCGAC…	GAGTCCAACGGTAAGTATGTTGACCGTAACGGCCACGCGGTAGACTACCAGACTGGCCCAATCATCTGGGGTGAGCCGGGCACCAACGGTCAGCACGCGTTCTACCAGCTGATCCACCAGGGCACCAAAATGGTACCGTGCGATTTCATCGCTCCGGCTATCACCCACAACCCGCTGTCTGACCACCATCAGAAACTGCTGTCTAACTTCTTCGCCCAGACCGAGGCCCTGGCCTTTGGTAAATCCCGCGAAGTGGTTGAGCAGGAATATCGCGATCAGGGTAAAGACCCGGCGACCCTGGAGCACGTGGTGCCGTTCAAAGTGTTCGAAGGTAACCGCCCGACTAACTCCATCCTGCTGCGTGAGATCACCCCGTTCAGCCTCGGGGCGCTGATTGCC…	GTCGGCACCTCGTTAAGCTATGATTTCGGCGGCAGCGACTTCGCCGTCAGCGCAGCCTACACCAGCTCCGACCGTACCAACGATCAGAACCTGCTGGCCCGCGGCCAGGGTTCGAAAGCGGAAGCCTGGGCGACCGGCCTGAAATATGACGCCAACAATATCTACCTGGCGACCATGTACTCTGAAACCCGCAAAATGACCCCGATCAGCGGCGGCTTTGCCAACAAAGCGCAGAACTTTGAAGCGGTGGCGCAGTATCAGTTCGACTTCGGTCTGCGTCCGTCCCTCGGCTATGTGCTGTCGAAAGGGAAGGATATCGAAGGGGTGGGGAGTGAGGATCTGGTTAACTACATTGACGTGGGCCTGACCTACTACTTCAACAAAAACATGAACGCCTTC…	ACCCACTACGGTCGCGTATGTCCGATCGAAACGCCTGAAGGTCCGAACATCGGTCTGATTAACTCCCTGTCCGTATACGCGCAGACCAACGAATATGGCTTCCTTGAGACGCCGTATCGTAAAGTGACCGACGGTGTGGTTACTGACGAAATTCACTACCTGTCTGCTATCGAAGAAGGCAACTACGTTATCGCTCAGGCGAACTCCAACCTGGATGAAAACGGCCACTTCGTAGAAGATCTGGTTACCTGCCGTAGCAAAGGCGAATCCAGCTTGTTCAGCCGCGACCAGGTTGACTACATGGACGTATCCACCCAGCAGGTGGTATCCGTCGGTGCGTCCCTGATCCCGTTCCTGGAACACGATGACGCCAACCGTGCATTGATGGGTGCGAACATG…	ATGGTGGCGCCGGCCGATCTTGAGCCGCCTCCGGCGGCGCAGCCTGTCGTGGAGCCCGTTGTTGAACCCGAACCTGAGCCGGAGCCAGAGGTAGCGCCTGAACCGCCGAAAGAGGCGCCGGTGGTGATCCATAAACCGGAACCTAAGCCGAAGCCCAAACCTAAACCCAAGCCTAAGCCGGAGAAAAAGGTTGAACAGCCGAAGCGGGAAGTGAAGCCGGCAGCAGAGCCGCGTCCGGCCTCGCCGTTTGAAAACAACAATACGGCGCCGGCGCGTACAGCGCCAAGTACCTCGACCGCAGCGGCTAAACCCACCGTTACTGCTCCGAGCGGCCCGCGGGCGATCAGCCGCGTTCAGCCGTCCTATCCGCCGCGCGCTCAGGCGCTGCGCATTGAAGGG…
ERR319530	Singleton	N18	Novel ST	2	9	1	1	4	4	129	AACCTGAAGTGGGACGAAGTTGGTGTTGACGTTGTTGCTGAAGCAACCGGTATCTTCCTGACCGACGAAACCGCTCGTAAACACATCACCGCTGGCGCGAAAAAAGTCGTTCTGACTGGCCCGTCCAAAGACAACACTCCGATGTTCGTTCGCGGCGCTAACTTCGACGCTTACGCTGGCCAGGACATCGTTTCCAACGCTTCCTGCACCACCAACTGCCTGGCGCCGCTGGCTAAAGTTATCAACGACAACTTCGGTATCGTTGAAGGCCTGATGACCACCGTCCACGCTACCACCGCTACTCAGAAAACCGTTGATGGCCCGTCTCACAAAGACTGGCGCGGCGGCCGCGGCGCAGCTCAGAACATCATCCCGTCCTCTACCGGCGCTGCTAAAGCA…	GGCATGATCACCTTCCTGGATACCCCGGGCCACGCCGCGTTTACCTCCATGCGTGCTCGTGGCGCGCAGGCGACGGATATCGTGGTTCTGGTGGTGGCGGCAGACGACGGCGTGATGCCGCAGACTATCGAAGCTATCCAGCACGCTAAAGCGGCGCAGGTACCGGTGGTAGTGGCGGTGAACAAGATCGATAAGCCAGAAGCCGATCCGGATCGCGTGAAGAACGAACTGTCCCAGTACGGCATCCTGCCGGAAGAGTGGGGCGGCGAGAGCCAGTTTGTCCACGTTTCTGCGAAAGCGGGTACCGGCATCGACGAC	GGCGCGGATGTAGTGCTGATCTCCGCGGGCGTGGCGCGTAAGCCCGGCATGGATCGTTCCGACCTGTTTAATGTGAATGCGGGTATCGTGAAGAACCTCGTGCAGCAGATTGCCAAAACCTGCCCGCAGGCCTGCATCGGCATTATCACCAACCCGGTGAATACCACCGTGGCTATCGCCGCCGAAGTACTGAAAAAAGCCGGCGTGTACGATAAAAACAAACTGTTCGGCGTTACCACGCTGGACATCATCCGTTCCAATACCTTTGTGGCGGAGCTGAAAGGTAAATCGGCAACCGAGGTGGAAGTCCCGGTCATTGGTGGTCACTCCGGGGTCACCATTCTGCCTTTACTGTCGCAGATCCCCGGCGTCAGCTTTAGCGATCAGGAAATTGCCGAC…	GAGTCCAACGGTAAGTATGTTGACCGTAACGGCCACGCGGTAGACTACCAGACTGGCCCAATCATCTGGGGTGAGCCGGGCACCAACGGTCAGCACGCGTTCTACCAGCTGATCCACCAGGGCACCAAAATGGTACCGTGCGATTTCATCGCTCCGGCTATCACCCACAACCCGCTGTCTGACCACCATCAGAAACTGCTGTCTAACTTCTTCGCCCAGACCGAGGCCCTGGCCTTTGGTAAATCCCGCGAAGTGGTTGAGCAGGAATATCGCGATCAGGGTAAAGACCCGGCGACCCTGGAGCACGTGGTGCCGTTCAAAGTGTTCGAAGGTAACCGCCCGACTAACTCCATCCTGCTGCGTGAGATCACCCCGTTCAGCCTCGGGGCGCTGATTGCC…	GTCGGCACCTCGTTAAGCTATGATTTCGGCGGCAGCGACTTCGCCGTCAGCGCAGCCTACACCAGCTCCGACCGTACCAACGATCAGAACCTGCTGGCCCGCGGCCAGGGTTCGAAAGCGGAAGCCTGGGCGACCGGCCTGAAATATGACGCCAACAATATCTACCTGGCGACCATGTACTCTGAAACCCGCAAGATGACCCCGATCAGCGGCGGCTTTGCCAACAAAGCGCAGAACTTTGAAGCGGTGGCGCAGTATCAGTTCGACTTCGGTCTGCGTCCGTCCCTCGGCTATGTGCTGTCGAAAGGGAAGGATATCGAAGGGGTGGGAAGTGAGGATCTGGTTAACTACATTGACGTGGGCCTGACCTACTACTTCAACAAAAACATGAACGCCTTC…	ACCCACTACGGTCGCGTATGTCCGATCGAAACGCCTGAAGGTCCGAACATCGGTCTGATTAACTCCCTGTCCGTGTACGCGCAGACCAACGAATATGGCTTCCTTGAGACGCCGTATCGTAAAGTGACCGACGGTGTGGTTACTGACGAAATTCACTACCTGTCTGCTATCGAAGAAGGCAACTACGTTATCGCTCAGGCGAACTCCAACCTGGATGAAAACGGCCACTTCGTAGAAGATCTGGTTACCTGCCGTAGCAAAGGCGAATCCAGCTTGTTCAGCCGCGACCAGGTTGACTACATGGACGTATCCACCCAGCAGGTGGTATCCGTCGGTGCGTCCCTGATCCCGTTCCTGGAACACGATGACGCCAACCGTGCATTGATGGGTGCGAACATG…	ATGGTGGCGCCGGCCGATCTTGAGCCGCCTCCGGCGGCGCAGCCTGTCGTGGAGCCCGTTGTTGAAACCGAACCTGAGCCGGAGCCAGAGGTAGCGCCTGAACCGCCGAAAGAGGCGCCGGTGGTGATCCATAAACCGGAACCTAAGCCGAAGCCCAAACCTAAACCCAAGCCTAAGCCGGAGAAAAAGGTTGAACAGCCGAAGCGGGAAGTGAAGCCGGCAGCAGAGCCGCGTCCGGCCTCGCCGTTTGAAAACAACAATACGGCGCCGGCGCGTACAGCGCCAAGTACCTCGACCGCAGCGGCTAAACCCACCGTTACTGCTCCGAGCGGCCCGCGGGCGATCAGCCGCGTTCAGCCGTCCTATCCGCCGCGCGCTCAGGCGCTGCGCATTGAAGGG…
ERR319531	CC1	36		2	1	2	1	7	1	7	AACCTGAAGTGGGACGAAGTTGGTGTTGACGTTGTTGCTGAAGCAACCGGTATCTTCCTGACCGACGAAACCGCTCGTAAACACATCACCGCTGGCGCGAAAAAAGTCGTTCTGACTGGCCCGTCCAAAGACAACACTCCGATGTTCGTTCGCGGCGCTAACTTCGACGCTTACGCTGGCCAGGACATCGTTTCCAACGCTTCCTGCACCACCAACTGCCTGGCGCCGCTGGCTAAAGTTATCAACGACAACTTCGGTATCGTTGAAGGCCTGATGACCACCGTCCACGCTACCACCGCTACTCAGAAAACCGTTGATGGCCCGTCTCACAAAGACTGGCGCGGCGGCCGCGGCGCAGCTCAGAACATCATCCCGTCCTCTACCGGCGCTGCTAAAGCA…	GGCATGATCACCTTCCTGGATACCCCGGGCCACGCCGCGTTTACCTCCATGCGTGCTCGTGGCGCGCAGGCGACGGATATCGTGGTTCTGGTGGTGGCGGCAGACGACGGCGTGATGCCGCAGACTATCGAAGCTATCCAGCACGCTAAAGCGGCGCAGGTACCGGTGGTAGTGGCGGTGAACAAGATCGATAAGCCAGAAGCCGATCCGGATCGCGTGAAGAACGAACTGTCCCAGTACGGCATCCTGCCGGAAGAGTGGGGCGGCGAGAGCCAGTTCGTCCACGTTTCCGCGAAAGCGGGTACCGGCATCGACGAC	GGCGCGGATGTAGTGCTGATCTCCGCGGGCGTGGCGCGTAAGCCCGGCATGGATCGTTCCGACCTGTTTAATGTGAATGCGGGTATCGTGAAGAACCTCGTGCAGCAGATTGCCAAAACCTGCCCGCAGGCCTGCATCGGCATTATCACCAACCCGGTGAATACCACCGTGGCTATCGCCGCCGAAGTACTGAAAAAAGCCGGCGTGTACGATAAAAACAAACTGTTCGGCGTTACCACGCTGGACATCATCCGTTCCAATACCTTTGTGGCGGAGCTGAAAGGTAAATCGGCAACCGAGGTGGAAGTCCCGGTCATTGGTGGTCACTCCGGGGTCACCATTCTGCCTTTACTGTCGCAGATCCCCGGCGTCAGCTTTAGCGATCAGGAAATTGCCGAC…	GAGTCCAACGGTAAGTATGTTGACCGTAACGGCCACGCGGTAGACTACCAGACTGGCCCAATCATCTGGGGTGAGCCGGGCACCAACGGTCAGCACGCGTTCTACCAGCTGATCCACCAGGGCACCAAAATGGTACCGTGCGATTTCATCGCTCCGGCTATCACCCACAACCCGCTGTCTGACCACCATCAGAAACTGCTGTCTAACTTCTTCGCCCAGACCGAGGCCCTGGCCTTTGGTAAATCCCGCGAAGTGGTTGAGCAGGAATATCGCGATCAGGGTAAAGACCCGGCGACCCTGGAGCACGTGGTGCCGTTCAAAGTGTTCGAAGGTAACCGCCCGACTAACTCCATCCTGCTGCGTGAGATCACCCCGTTCAGCCTCGGGGCGCTGATTGCC…	GTCGGCACCTCGTTAAGCTATGATTTCGGCGGCAGCGACTTCGCCGTCAGCGCAGCCTACACCAGCTCCGACCGTACCAACGATCAGAACCTGCTGGCCCGCGGCCAGGGTTCGAAAGCGGAAGCCTGGGCGACCGGCCTGAAATATGACGCCAACAATATCTACCTGGCGACCATGTACTCTGAAACCCGCAAAATGACCCCGATCAGCGGCGGCTTTGCCAACAAAGCGCAGAACTTTGAAGCGGTGGCGCAGTATCAGTTCGACTTCGGTCTGCGTCCGTCCCTCGGCTATGTGCTGTCGAAAGGGAAGGATATCGAAGGGGTGGGGAGTGAGGATCTGGTTAACTACATTGACGTGGGCCTGACCTACTACTTCAACAAAAACATGAACGCCTTC…	ACCCACTACGGTCGCGTATGTCCGATCGAAACGCCTGAAGGTCCGAACATCGGTCTGATTAACTCCCTGTCCGTGTACGCGCAGACCAACGAATATGGCTTCCTTGAGACGCCGTATCGTAAAGTGACCAACGGTGTGGTTACTGACGAAATTCACTACCTGTCTGCTATCGAAGAAGGCAACTACGTTATCGCTCAGGCGAACTCCAACCTGGATGAAAACGGCCACTTCGTAGAAGATCTGGTTACCTGCCGTAGCAAAGGCGAATCCAGCTTGTTCAGCCGCGACCAGGTTGACTACATGGACGTATCCACCCAGCAGGTGGTATCCGTCGGTGCGTCCCTGATCCCGTTCCTGGAACACGATGACGCCAACCGTGCATTGATGGGTGCGAACATG…	ATGGTGGCGCCGGCCGATCTTGAGCCGCCTCCGGCGGCGCAGCCTGTCTTGGAGCCCGTTGTTGAACCCGAACCTGAGCCGGAGCCAGAGGTAGTGCCTGAACCGCCGAAAGAGGCGCCGGTGGTGATCCATAAACCGGAACCTAAGCCGAAGCCCAAACCTAAACCCAAGCCTAAGCCGGAGAAAAAGGTTGAACAGCCGAAGCGGGAAGTGAAGCCGGCAGCAGAGCCGCGTCCGGCCTCGCCGTTTGAAAACAACAATACGGCGCCGGCGCGTACAGCGCCAAGCACCTCGACAGCAGCGGCTAAACCCACCGTTACTGCTCCAAGCGGCCCGCGGGCGATCAGCCGCGTTCAGCCGTCCTATCCGGCGCGCGCTCAGGCGCTGCGCATTGAAGGG…
ERR319532	Singleton	841		18	15	64	59	11	13	51	AACCTGAAGTGGGACGAAGTTGGTGTTGACGTTGTTGCTGAAGCAACCGGTATCTTCCTGACCGACGAAACCGCTCGTAAACACATCACCGCTGGCGCGAAAAAAGTCGTTCTGACTGGCCCGTCCAAAGACAACACCCCGATGTTCGTTCGCGGCGCTAACTTCGACACTTACGCTGGCCAGGACATCGTTTCCAACGCATCCTGCACCACCAACTGCCTGGCGCCGCTGGCTAAAGTCATCAACGACAACTTCGGTATCGTTGAAGGCCTGATGACCACCGTCCACGCTACCACCGCTACCCAGAAAACCGTTGATGGCCCGTCTCACAAAGACTGGCGCGGCGGCCGCGGCGCAGCTCAGAACATCATCCCGTCCTCTACCGGCGCTGCTAAAGCA…	GGCATGATCACCTTCCTGGATACCCCAGGCCACGCCGCGTTTACCTCCATGCGTGCTCGTGGTGCGCAGGCGACGGATATCGTGGTTCTGGTGGTGGCGGCAGACGACGGCGTGATGCCGCAGACTATCGAAGCTATCCAGCACGCCAAAGCGGCGCAGGTGCCGGTGGTAGTTGCGGTGAACAAGATCGATAAGCCTGAAGCCGATCCGGACCGCGTGAAGAATGAACTGTCCCAGTACGGCATCCTGCCGGAAGAGTGGGGCGGCGAGAGCCAGTTCGTCCACGTCTCCGCGAAAGCCGGTACCGGTATCGACGAC	GGCGCTGATGTGGTGCTGATCTCCGCGGGCGTAGCGCGTAAGCCCGGCATGGATCGTTCAGACCTGTTTAATGTGAATGCGGGTATCGTTAAGAACCTCGTGCAGCAGATTGCCAAAACCTGCCCGCAGGCCTGCATCGGCATTATCACCAACCCGGTGAATACCACCGTGGCTATCGCCGCCGAAGTGCTGAAAAAAGCTGGCGTGTACGATAAAAACAAACTGTTCGGCGTGACTACGCTGGACATCATCCGCTCCAATACCTTTGTGGCGGAGCTGAAAGGTAAATCGGCAACCGAGGTGGAAGTCCCGGTCATTGGCGGTCACTCCGGGGTCACCATTCTGCCTTTACTGTCGCAGATCCCCGGCGTCAGCTTTAGCGATCAGGAAATTGCCGAC…	GAGTCCAATGGTAAGTATGTTGACCGTAACGGCCACGCTGTGGACTACCAGACGGGTCCGATCATCTGGGGCGAGCCGGGCACCAACGGTCAGCACGCGTTCTACCAGCTGATCCATCAGGGCACCAAAATGGTACCGTGCGATTTCATCGCCCCGGCTATCACCCACAACCCGCTCTCCGATCATCATCCGAAGCTGCTGTCCAACTTCTTCGCCCAGACCGAGGCCCTGGCCTTCGGTAAATCCCGTGAGGTGGTGGAGCAGGAATATCGCGATCAGGGTAAAGATCCGGCGACCCTGGAGCACGTGGTGCCGTTCAAAGTGTTCGAAGGCAACCGCCCGACTAACTCCATCCTGCTGCGTGAGATCACCCCGTTCAGCCTCGGGGCGCTGATTGCT…	GTCGGCACCTCGTTAAGCTATGACTTCGGCGGCAGCGACTTCGCCGTCAGCGCAGCCTACACCAGCTCCGACCGTACCAACGATCAGAACCTGCTGGCCCGCGGCCAGGGTTCGAAAGCGGAAGCCTGGGCGACCGGCCTGAAATATGACGCCAACAATATCTACCTGGCGACCATGTACTCTGAAACCCGCAAAATGACCCCGATCAGCGGCGGCTTTGCCAACAAAGCGCAGAACTTTGAAGCGGTGGCCCAGTATCAGTTCGACTTCGGTCTGCGTCCGTCCCTCGGCTATGTGCTGTCGAAAGGGAAGGATATCGAAGGGGTGGGGAGCGAAGATCTGGTTAACTACATTGACGTGGGCCTGACCTACTACTTCAACAAAAACATGAACGCCTTC…	ACTCACTATGGTCGCGTATGTCCAATCGAAACGCCTGAAGGTCCGAACATCGGTCTGATCAACTCCCTGTCCGTGTACGCGCAGACCAACGAATATGGCTTCCTTGAGACGCCGTATCGTAAAGTGACCGACGGTGTGGTTACTGACGAAATTCACTACCTGTCTGCTATCGAAGAAGGCAACTACGTTATCGCTCAGGCGAACTCCAACCTGGATGAAAACGGCCACTTCGTAGAAGACCTGGTGACCTGCCGTAGCAAAGGCGAATCCAGCTTGTTCAGCCGTGACCAGGTTGACTACATGGACGTATCCACCCAGCAGGTGGTATCCGTCGGTGCGTCCCTGATCCCGTTCCTGGAACACGATGACGCCAACCGTGCATTGATGGGTGCAAACATG…	ATGGTGGCGCCGGCCGATCTTGAGCCGCCCCCGGCGGCGCAACCCGTCGTGCAGCCCGTTGTTGAACCCGAACCAGAGCCGGAACCTGAGGTGGTCCCTGAGCCGCCGAAAGAGGCGCCGGTGGTGATCCATAAACCAGAACCTAAGCCGAAGCCCAAACCTAAACCGAAGCCCAAGCCGGAGAAAAAGGTTGAGCAGCCTAAGCGGGACGTCAAGCCGGCAGCGGAGCCGCGTCCGGCTTCACCGTTTGAAAACAACAATACGACGCCAGCGCGCACCGCGCCGAGCACCTCCACCGCAGCGGCCAAACCCACCGTCACTGCCCCGAGCGGCCCGCGGGCCATCAGCCGTGTCCAGCCGACCTATCCGGCGCGCGCTCAGGCGCTGCGCATTGAAGGG…
ERR319533	Singleton	29		2	3	2	2	6	4	4	AACCTGAAGTGGGACGAAGTTGGTGTTGACGTTGTTGCTGAAGCAACCGGTATCTTCCTGACCGACGAAACCGCTCGTAAACACATCACCGCTGGCGCGAAAAAAGTCGTTCTGACTGGCCCGTCCAAAGACAACACTCCGATGTTCGTTCGCGGCGCTAACTTCGACGCTTACGCTGGCCAGGACATCGTTTCCAACGCTTCCTGCACCACCAACTGCCTGGCGCCGCTGGCTAAAGTTATCAACGACAACTTCGGTATCGTTGAAGGCCTGATGACCACCGTCCACGCTACCACCGCTACTCAGAAAACCGTTGATGGCCCGTCTCACAAAGACTGGCGCGGCGGCCGCGGCGCAGCTCAGAACATCATCCCGTCCTCTACCGGCGCTGCTAAAGCA…	GGCATGATCACCTTCCTGGATACCCCGGGCCACGCCGCGTTTACCTCCATGCGTGCTCGTGGCGCGCAGGCGACGGATATCGTGGTTCTGGTGGTGGCGGCAGACGACGGCGTGATGCCGCAGACTATCGAAGCTATCCAGCACGCTAAAGCGGCGCAGGTACCGGTGGTAGTGGCGGTGAACAAGATCGATAAGCCAGAAGCCGATCCGGATCGCGTGAAGAACGAACTGTCCCAGTACGGCATCCTGCCGGAAGAGTGGGGCGGCGAGAGCCAGTTTGTCCACGTTTCCGCGAAAGCGGGTACCGGCATCGACGAC	GGCGCGGATGTAGTGCTGATCTCCGCGGGCGTGGCGCGTAAGCCCGGCATGGATCGTTCCGACCTGTTTAATGTGAATGCGGGTATCGTGAAGAACCTCGTGCAGCAGATTGCCAAAACCTGCCCGCAGGCCTGCATCGGCATTATCACCAACCCGGTGAATACCACCGTGGCTATCGCCGCCGAAGTACTGAAAAAAGCCGGCGTGTACGATAAAAACAAACTGTTCGGCGTTACCACGCTGGACATCATCCGTTCCAATACCTTTGTGGCGGAGCTGAAAGGTAAATCGGCAACCGAGGTGGAAGTCCCGGTCATTGGTGGTCACTCCGGGGTCACCATTCTGCCTTTACTGTCGCAGATCCCCGGCGTCAGCTTTAGCGATCAGGAAATTGCCGAC…	GAGTCCAACGGTAAGTATGTTGACCGTAACGGCCACGCGGTAGACTACCAGACTGGCCCAATCATCTGGGGTGAGCCGGGAACCAACGGTCAGCACGCGTTCTACCAGCTGATCCACCAGGGCACCAAAATGGTACCGTGCGATTTCATCGCTCCGGCTATCACCCACAACCCGCTGTCTGACCACCATCAGAAACTGCTGTCTAACTTCTTCGCCCAGACCGAGGCCCTGGCCTTTGGTAAATCCCGCGAAGTGGTTGAGCAGGAATATCGCGATCAGGGTAAAGACCCGGCGACCCTGGAGCACGTGGTGCCGTTCAAAGTGTTCGAAGGTAACCGCCCGACTAACTCCATCCTGCTGCGTGAGATCACCCCGTTCAGCCTCGGGGCGCTGATTGCC…	GTCGGCACCTCGTTAAGCTATGATTTCGGCGGCAGCGACTTCGCCGTCAGCGCAGCCTACACCAGCTCCGACCGTACCAACGATCAGAACCTGCTGGCCCGCGGGCAGGGTTCGAAAGCGGAAGCCTGGGCGACCGGCCTGAAATATGACGCCAACAATATCTACCTGGCGACCATGTACTCTGAAACCCGCAAAATGACCCCGATCAGCGGCGGCTTTGCCAACAAAGCGCAGAACTTTGAAGCGGTGGCGCAGTATCAGTTCGACTTCGGTCTGCGTCCGTCCCTCGGCTATGTGCTGTCGAAAGGGAAGGATATCGAAGGGGTGGGGAGTGAGGATCTGGTTAACTACATTGACGTGGGCCTGACCTACTACTTCAACAAAAACATGAACGCCTTC…	ACCCACTACGGTCGCGTATGTCCGATCGAAACGCCTGAAGGTCCGAACATCGGTCTGATTAACTCCCTGTCCGTGTACGCGCAGACCAACGAATATGGCTTCCTTGAGACGCCGTATCGTAAAGTGACCGACGGTGTGGTTACTGACGAAATTCACTACCTGTCTGCTATCGAAGAAGGCAACTACGTTATCGCTCAGGCGAACTCCAACCTGGATGAAAACGGCCACTTCGTAGAAGATCTGGTTACCTGCCGTAGCAAAGGCGAATCCAGCTTGTTCAGCCGCGACCAGGTTGACTACATGGACGTATCCACCCAGCAGGTGGTATCCGTCGGTGCGTCCCTGATCCCGTTCCTGGAACACGATGACGCCAACCGTGCATTGATGGGTGCGAACATG…	ATGGTGGCGCCGGCCGATCTTGAGCCGCCTCCGGCGGCGCAGCCTGTCGTGGAGCCCGTTGTTGAACCCGAACCTGAGCCGGAGCCAGAGGTAGCGCCTGAACCGCCGAAAGAGGCGCCGGTGGTGATCCATAAACCGGAACCTAAGCCGAAGCCCAAACCTAAACCCAAGCCTAAGCCGGAGAAAAAGGTTGAACAGCCGAAGCGGGAAGTGAAGCCGGCAGCAGAGCCGCGTCCGGCCTCGCCGTTTGAAAACAACAATACGGCGCCGGCGCGTACAGCGCCAAGTACCTCGACCGCAGCGGCTAAACCCACCGTTACTGCTCCGAGCGGCCCGCGGGCGATCAGCCGCGTTCAGCCGTCCTATCCGCCGCGCGCTCAGGCGCTGCGCATTGAAGGG…
ERR319534	CC1	36		2	1	2	1	7	1	7	AACCTGAAGTGGGACGAAGTTGGTGTTGACGTTGTTGCTGAAGCAACCGGTATCTTCCTGACCGACGAAACCGCTCGTAAACACATCACCGCTGGCGCGAAAAAAGTCGTTCTGACTGGCCCGTCCAAAGACAACACTCCGATGTTCGTTCGCGGCGCTAACTTCGACGCTTACGCTGGCCAGGACATCGTTTCCAACGCTTCCTGCACCACCAACTGCCTGGCGCCGCTGGCTAAAGTTATCAACGACAACTTCGGTATCGTTGAAGGCCTGATGACCACCGTCCACGCTACCACCGCTACTCAGAAAACCGTTGATGGCCCGTCTCACAAAGACTGGCGCGGCGGCCGCGGCGCAGCTCAGAACATCATCCCGTCCTCTACCGGCGCTGCTAAAGCA…	GGCATGATCACCTTCCTGGATACCCCGGGCCACGCCGCGTTTACCTCCATGCGTGCTCGTGGCGCGCAGGCGACGGATATCGTGGTTCTGGTGGTGGCGGCAGACGACGGCGTGATGCCGCAGACTATCGAAGCTATCCAGCACGCTAAAGCGGCGCAGGTACCGGTGGTAGTGGCGGTGAACAAGATCGATAAGCCAGAAGCCGATCCGGATCGCGTGAAGAACGAACTGTCCCAGTACGGCATCCTGCCGGAAGAGTGGGGCGGCGAGAGCCAGTTCGTCCACGTTTCCGCGAAAGCGGGTACCGGCATCGACGAC	GGCGCGGATGTAGTGCTGATCTCCGCGGGCGTGGCGCGTAAGCCCGGCATGGATCGTTCCGACCTGTTTAATGTGAATGCGGGTATCGTGAAGAACCTCGTGCAGCAGATTGCCAAAACCTGCCCGCAGGCCTGCATCGGCATTATCACCAACCCGGTGAATACCACCGTGGCTATCGCCGCCGAAGTACTGAAAAAAGCCGGCGTGTACGATAAAAACAAACTGTTCGGCGTTACCACGCTGGACATCATCCGTTCCAATACCTTTGTGGCGGAGCTGAAAGGTAAATCGGCAACCGAGGTGGAAGTCCCGGTCATTGGTGGTCACTCCGGGGTCACCATTCTGCCTTTACTGTCGCAGATCCCCGGCGTCAGCTTTAGCGATCAGGAAATTGCCGAC…	GAGTCCAACGGTAAGTATGTTGACCGTAACGGCCACGCGGTAGACTACCAGACTGGCCCAATCATCTGGGGTGAGCCGGGCACCAACGGTCAGCACGCGTTCTACCAGCTGATCCACCAGGGCACCAAAATGGTACCGTGCGATTTCATCGCTCCGGCTATCACCCACAACCCGCTGTCTGACCACCATCAGAAACTGCTGTCTAACTTCTTCGCCCAGACCGAGGCCCTGGCCTTTGGTAAATCCCGCGAAGTGGTTGAGCAGGAATATCGCGATCAGGGTAAAGACCCGGCGACCCTGGAGCACGTGGTGCCGTTCAAAGTGTTCGAAGGTAACCGCCCGACTAACTCCATCCTGCTGCGTGAGATCACCCCGTTCAGCCTCGGGGCGCTGATTGCC…	GTCGGCACCTCGTTAAGCTATGATTTCGGCGGCAGCGACTTCGCCGTCAGCGCAGCCTACACCAGCTCCGACCGTACCAACGATCAGAACCTGCTGGCCCGCGGCCAGGGTTCGAAAGCGGAAGCCTGGGCGACCGGCCTGAAATATGACGCCAACAATATCTACCTGGCGACCATGTACTCTGAAACCCGCAAAATGACCCCGATCAGCGGCGGCTTTGCCAACAAAGCGCAGAACTTTGAAGCGGTGGCGCAGTATCAGTTCGACTTCGGTCTGCGTCCGTCCCTCGGCTATGTGCTGTCGAAAGGGAAGGATATCGAAGGGGTGGGGAGTGAGGATCTGGTTAACTACATTGACGTGGGCCTGACCTACTACTTCAACAAAAACATGAACGCCTTC…	ACCCACTACGGTCGCGTATGTCCGATCGAAACGCCTGAAGGTCCGAACATCGGTCTGATTAACTCCCTGTCCGTGTACGCGCAGACCAACGAATATGGCTTCCTTGAGACGCCGTATCGTAAAGTGACCAACGGTGTGGTTACTGACGAAATTCACTACCTGTCTGCTATCGAAGAAGGCAACTACGTTATCGCTCAGGCGAACTCCAACCTGGATGAAAACGGCCACTTCGTAGAAGATCTGGTTACCTGCCGTAGCAAAGGCGAATCCAGCTTGTTCAGCCGCGACCAGGTTGACTACATGGACGTATCCACCCAGCAGGTGGTATCCGTCGGTGCGTCCCTGATCCCGTTCCTGGAACACGATGACGCCAACCGTGCATTGATGGGTGCGAACATG…	ATGGTGGCGCCGGCCGATCTTGAGCCGCCTCCGGCGGCGCAGCCTGTCTTGGAGCCCGTTGTTGAACCCGAACCTGAGCCGGAGCCAGAGGTAGTGCCTGAACCGCCGAAAGAGGCGCCGGTGGTGATCCATAAACCGGAACCTAAGCCGAAGCCCAAACCTAAACCCAAGCCTAAGCCGGAGAAAAAGGTTGAACAGCCGAAGCGGGAAGTGAAGCCGGCAGCAGAGCCGCGTCCGGCCTCGCCGTTTGAAAACAACAATACGGCGCCGGCGCGTACAGCGCCAAGCACCTCGACAGCAGCGGCTAAACCCACCGTTACTGCTCCAAGCGGCCCGCGGGCGATCAGCCGCGTTCAGCCGTCCTATCCGGCGCGCGCTCAGGCGCTGCGCATTGAAGGG…
ERR319535	CC5	336		2	1	1	1	72	4	4	AACCTGAAGTGGGACGAAGTTGGTGTTGACGTTGTTGCTGAAGCAACCGGTATCTTCCTGACCGACGAAACCGCTCGTAAACACATCACCGCTGGCGCGAAAAAAGTCGTTCTGACTGGCCCGTCCAAAGACAACACTCCGATGTTCGTTCGCGGCGCTAACTTCGACGCTTACGCTGGCCAGGACATCGTTTCCAACGCTTCCTGCACCACCAACTGCCTGGCGCCGCTGGCTAAAGTTATCAACGACAACTTCGGTATCGTTGAAGGCCTGATGACCACCGTCCACGCTACCACCGCTACTCAGAAAACCGTTGATGGCCCGTCTCACAAAGACTGGCGCGGCGGCCGCGGCGCAGCTCAGAACATCATCCCGTCCTCTACCGGCGCTGCTAAAGCA…	GGCATGATCACCTTCCTGGATACCCCGGGCCACGCCGCGTTTACCTCCATGCGTGCTCGTGGCGCGCAGGCGACGGATATCGTGGTTCTGGTGGTGGCGGCAGACGACGGCGTGATGCCGCAGACTATCGAAGCTATCCAGCACGCTAAAGCGGCGCAGGTACCGGTGGTAGTGGCGGTGAACAAGATCGATAAGCCAGAAGCCGATCCGGATCGCGTGAAGAACGAACTGTCCCAGTACGGCATCCTGCCGGAAGAGTGGGGCGGCGAGAGCCAGTTCGTCCACGTTTCCGCGAAAGCGGGTACCGGCATCGACGAC	GGCGCGGATGTAGTGCTGATCTCCGCGGGCGTGGCGCGTAAGCCCGGCATGGATCGTTCCGACCTGTTTAATGTGAATGCGGGTATCGTGAAGAACCTCGTGCAGCAGATTGCCAAAACCTGCCCGCAGGCCTGCATCGGCATTATCACCAACCCGGTGAATACCACCGTGGCTATCGCCGCCGAAGTACTGAAAAAAGCCGGCGTGTACGATAAAAACAAACTGTTCGGCGTTACCACGCTGGACATCATCCGTTCCAATACCTTTGTGGCGGAGCTGAAAGGTAAATCGGCAACCGAGGTGGAAGTCCCGGTCATTGGTGGTCACTCCGGGGTCACCATTCTGCCTTTACTGTCGCAGATCCCCGGCGTCAGCTTTAGCGATCAGGAAATTGCCGAC…	GAGTCCAACGGTAAGTATGTTGACCGTAACGGCCACGCGGTAGACTACCAGACTGGCCCAATCATCTGGGGTGAGCCGGGCACCAACGGTCAGCACGCGTTCTACCAGCTGATCCACCAGGGCACCAAAATGGTACCGTGCGATTTCATCGCTCCGGCTATCACCCACAACCCGCTGTCTGACCACCATCAGAAACTGCTGTCTAACTTCTTCGCCCAGACCGAGGCCCTGGCCTTTGGTAAATCCCGCGAAGTGGTTGAGCAGGAATATCGCGATCAGGGTAAAGACCCGGCGACCCTGGAGCACGTGGTGCCGTTCAAAGTGTTCGAAGGTAACCGCCCGACTAACTCCATCCTGCTGCGTGAGATCACCCCGTTCAGCCTCGGGGCGCTGATTGCC…	GTCGGCACCTCGTTAAGCTATGATTTCGGCGGCAGCGACTTCGCCGTCAGCGCAGCCTACACCAGCTCCGACCGTACCAACGATCAGAACCTGCTGGCCCGCGGCCAGGGTTCGAAAGCGGAAGCCTGGGCGACCGGCCTGAAATATGACGCCAACAATATCTACCTGGCGACCATGTACTCTGAAACCCGCAAGATGACCCCGATCAGCGGCGGCTTTGCCAACAAAGCGCAGAACTTTGAAGCGGTGGCGCAGTATCAGTTCGACTTCGGTCTGCGTCCGTCCCTCGGCTATGTGCTGTCGAAAGGGAAGGATATCGAAGGGGTGGGAAGTGGGGATCTGGTTAACTACATTGACGTGGGCCTGACCTACTACTTCAACAAAAACATGAACGCCTTC…	ACCCACTACGGTCGCGTATGTCCGATCGAAACGCCTGAAGGTCCGAACATCGGTCTGATTAACTCCCTGTCCGTGTACGCGCAGACCAACGAATATGGCTTCCTTGAGACGCCGTATCGTAAAGTGACCGACGGTGTGGTTACTGACGAAATTCACTACCTGTCTGCTATCGAAGAAGGCAACTACGTTATCGCTCAGGCGAACTCCAACCTGGATGAAAACGGCCACTTCGTAGAAGATCTGGTTACCTGCCGTAGCAAAGGCGAATCCAGCTTGTTCAGCCGCGACCAGGTTGACTACATGGACGTATCCACCCAGCAGGTGGTATCCGTCGGTGCGTCCCTGATCCCGTTCCTGGAACACGATGACGCCAACCGTGCATTGATGGGTGCGAACATG…	ATGGTGGCGCCGGCCGATCTTGAGCCGCCTCCGGCGGCGCAGCCTGTCGTGGAGCCCGTTGTTGAACCCGAACCTGAGCCGGAGCCAGAGGTAGCGCCTGAACCGCCGAAAGAGGCGCCGGTGGTGATCCATAAACCGGAACCTAAGCCGAAGCCCAAACCTAAACCCAAGCCTAAGCCGGAGAAAAAGGTTGAACAGCCGAAGCGGGAAGTGAAGCCGGCAGCAGAGCCGCGTCCGGCCTCGCCGTTTGAAAACAACAATACGGCGCCGGCGCGTACAGCGCCAAGTACCTCGACCGCAGCGGCTAAACCCACCGTTACTGCTCCGAGCGGCCCGCGGGCGATCAGCCGCGTTCAGCCGTCCTATCCGCCGCGCGCTCAGGCGCTGCGCATTGAAGGG…
ERR319536	Singleton	N22	Novel ST	16	18	21	32	47	22	103	AACCTGAAGTGGGACGAAGTTGGTGTTGACGTTGTTGCTGAAGCAACCGGTATCTTCCTGACCGACGAAACCGCTCGTAAACACATCACCGCTGGCGCGAAAAAAGTCGTTCTGACTGGCCCGTCCAAAGACAACACCCCGATGTTCGTTCGCGGCGCTAACTTCGAAACTTACGCTGGCCAGGACATCGTTTCCAACGCTTCCTGCACCACCAACTGCCTGGCACCGCTGGCTAAAGTTATCAACGACAACTTCGGTATCGTTGAAGGCCTGATGACCACCGTCCACGCGACCACCGCGACTCAGAAAACCGTTGATGGCCCGTCTCACAAAGACTGGCGCGGCGGCCGCGGCGCAGCTCAGAACATCATCCCGTCCTCTACCGGTGCTGCTAAAGCA…	GGCATGATCACCTTCCTGGACACCCCGGGCCACGCCGCGTTTACCTCCATGCGTGCTCGTGGCGCGCAGGCGACGGATATCGTGGTTCTGGTGGTGGCGGCAGACGACGGCGTGATGCCGCAGACCATCGAAGCTATCCAGCACGCTAAAGCGGCGCAGGTACCGGTGGTGGTTGCGGTGAACAAAATCGATAAGCCAGAAGCTGATCCGGATCGCGTGAAGAATGAACTGTCCCAGTACGGCATCCTGCCGGAAGAGTGGGGCGGCGAGAGCCAGTTCGTCCACGTTTCCGCGAAAGCCGGTACCGGCATCGACGAC	GGCGCTGATGTGGTGCTGATCTCCGCGGGCGTAGCGCGTAAGCCCGGCATGGATCGTTCCGACCTGTTTAATGTGAATGCCGGCATCGTTAAGAACCTGGTGCAGCAGATTGCCAAAACCTGCCCACAGGCCTGCATCGGTGTTATCACCAACCCGGTGAATACCACCGTGGCTATCGCCGCCGAAGTGCTGAAAAAAGCCGGCGTGTACGATAAAAACAAGCTGTTCGGCGTCACCACGCTGGACATTATCCGCTCCAATACCTTTGTCGCTGAGCTGAAAGGTAAATCGGCAACCGAGGTGGAAGTCCCGGTCATTGGTGGTCACTCCGGCGTCACCATTCTGCCATTATTGTCGCAGATCCCGGGCGTCAGCTTCAGCGATCAGGAAGTGGCCGAT…	GAGTCCAACGGTAAGTATGTTGACCGTAACGGCCACGCGGTAGACTACCAGACTGGCCCGATCATCTGGGGTGAGCCGGGCACCAACGGTCAGCACGCGTTCTACCAGCTGATCCACCAGGGCACCAAAATGGTACCGTGCGATTTCATCGCCCCAGCTATCACCCACAACCCGCTGTCCGACCATCATCCGAAGCTGCTGTCCAACTTCTTCGCTCAGACCGAGGCCTTGGCTTTCGGTAAATCCCGTGAAGTGGTCGAGCAGGAATATCGCGATCAGGGTAAAGATCCGGCGACCCTGGAGCACGTGGTGCCGTTCAAAGTGTTTGAAGGCAACCGTCCGACGAACTCCATCCTGCTGCGTGAAATCACCCCGTTCAGCCTGGGGGCGCTGATTGCC…	GTTGGCACCTCATTAAGCTATGATTTCGGCGGCAGCGACTTCGCCGTCAGCGCGGCCTACACCAGCTCCGACCGTACCAACGATCAGAACCTGCTGGCCCGCGGCCAGGGTTCGAAAGCGGAAGCCTGGGCGACCGGCCTGAAATATGACGCCAACAATATCTACCTGGCGACCATGTATTCTGAGACCCGCAAAATGACCCCGATCAGCGGCGGTTTTGCCAACAAAGCGCAGAACTTTGAAGCGGTGGCGCAGTATCAGTTCGACTTCGGTCTGCGTCCGTCCCTCGGCTATGTGCTGTCGAAAGGGAAGGATATCGAAGGGGTGGGTAGCGAAGATCTGGTTAACTACATTGACGTGGGCCTGACCTACTACTTCAACAAAAACATGAACGCCTTC…	ACGCACTACGGTCGCGTATGTCCAATCGAAACGCCTGAAGGTCCGAACATCGGTCTGATCAACTCCCTGTCCGTGTACGCACAGACTAACGAATACGGTTTCCTTGAGACCCCGTATCGTAAAGTGACCGACGGTGTGGTTACCGATGAAATTCACTACCTGTCTGCTATCGAAGAAGGCAACTACGTTATTGCTCAGGCGAACTCCAACCTGGATGAAAACGGCCACTTCGTAGAAGACCTGGTTACCTGCCGTAGCAAAGGCGAATCCAGCTTGTTCAGCCGCGACCAGGTTGACTACATGGACGTATCCACCCAGCAGGTGGTATCCGTCGGTGCGTCCCTGATCCCGTTCCTGGAGCACGATGACGCCAACCGTGCATTGATGGGTGCGAACATG…	ATGGTCGCGCCGGCCGATCTTGAACCGCCCCCGGCGGCACAGCCAGTCGTGGAGCCCGTTGTCGAACCTGATCCTGAGCCGGAACCAGAGGTGGTGCCTGAACCGCCGAAAGAAGCGCCGGTGGTGATCCATAAACCGGAACCGAAGCCGAAGCCTAAACCCAAACCGAAACCCAAGCCGGAGAAAAAGGTTGAGCAGCCGAAGCGGGACGTGAAGCCGGCAGCAGAGCCGCGTCCGGCCTCGCCGTTTGAAAACAACAACACGACGCCAGCGCGCACCGCGCCAAGCACCTCGACCGCGGCCGCCAAACCCACCGTTACTGCCCCGAGCGGCCCGCGGGCGATCAGCCGTGTCCAGCCGACCTATCCGGCCCGCGCCCAGGCGCTGCGCATCGAAGGG…
ERR319501	Singleton	147		3	4	6	1	7	4	38	AACCTGAAGTGGGACGAAGTTGGTGTTGACGTTGTTGCTGAAGCAACCGGTATCTTCCTGACCGACGAAACCGCTCGTAAACACATCACCGCTGGCGCGAAAAAAGTCGTTCTGACTGGCCCGTCCAAAGACAACACTCCGATGTTCGTTCGCGGCGCTAACTTCGACGCTTACGCTGGCCAGGACATCGTTTCCAACGCTTCCTGCACCACTAACTGCCTGGCGCCGCTGGCTAAAGTTATCAACGACAACTTCGGTATCGTTGAAGGCCTGATGACCACCGTCCACGCTACCACCGCTACTCAGAAAACCGTTGATGGCCCGTCTCACAAAGACTGGCGCGGCGGCCGCGGCGCAGCTCAGAACATCATCCCGTCCTCTACCGGCGCTGCTAAAGCA…	GGCATGATCACCTTCCTGGATACCCCGGGCCACGCCGCGTTTACCTCCATGCGTGCTCGTGGCGCACAGGCGACGGATATTGTGGTTCTGGTGGTGGCGGCAGACGACGGCGTGATGCCACAGACTATCGAAGCTATCCAGCACGCTAAAGCGGCGCAGGTACCGGTGGTAGTGGCGGTGAACAAGATCGATAAGCCAGAAGCCGATCCGGATCGCGTGAAGAACGAACTGTCCCAGTACGGCATCCTGCCGGAAGAGTGGGGCGGCGAGAGCCAGTTTGTCCACGTTTCCGCGAAAGCGGGTACCGGCATCGACGAC	GGCGCGGATGTAGTGCTGATCTCCGCGGGCGTGGCGCGTAAGCCCGGCATGGATCGTTCCGACCTGTTTAATGTGAATGCGGGTATCGTGAAGAACCTCGTGCAGCAGATTGCCAAAACCTGCCCGCAGGCCTGCATCGGCATTATCACCAACCCGGTGAATACCACCGTGGCTATTGCCGCCGAAGTACTGAAAAAAGCCGGCGTGTACGATAAAAACAAACTGTTCGGCGTTACCACGCTGGACATCATCCGTTCCAATACCTTTGTGGCTGAGCTGAAAGGTAAATCGGCAACCGAGGTGGAAGTCCCGGTCATTGGTGGTCACTCCGGGGTCACCATTCTGCCTTTACTGTCGCAGATCCCCGGCGTCAGCTTTAGCGATCAGGAAATTGCCGAC…	GAGTCCAACGGTAAGTATGTTGACCGTAACGGCCACGCGGTAGACTACCAGACTGGCCCAATCATCTGGGGTGAGCCGGGCACCAACGGTCAGCACGCGTTCTACCAGCTGATCCACCAGGGCACCAAAATGGTACCGTGCGATTTCATCGCTCCGGCTATCACCCACAACCCGCTGTCTGACCACCATCAGAAACTGCTGTCTAACTTCTTCGCCCAGACCGAGGCCCTGGCCTTTGGTAAATCCCGCGAAGTGGTTGAGCAGGAATATCGCGATCAGGGTAAAGACCCGGCGACCCTGGAGCACGTGGTGCCGTTCAAAGTGTTCGAAGGTAACCGCCCGACTAACTCCATCCTGCTGCGTGAGATCACCCCGTTCAGCCTCGGGGCGCTGATTGCC…	GTCGGCACCTCGTTAAGCTATGATTTCGGCGGCAGCGACTTCGCCGTCAGCGCAGCCTACACCAGCTCCGACCGTACCAACGATCAGAACCTGCTGGCCCGCGGCCAGGGTTCGAAAGCGGAAGCCTGGGCGACCGGCCTGAAATATGACGCCAACAATATCTACCTGGCGACCATGTACTCTGAAACCCGCAAAATGACCCCGATCAGCGGCGGCTTTGCCAACAAAGCGCAGAACTTTGAAGCGGTGGCGCAGTATCAGTTCGACTTCGGTCTGCGTCCGTCCCTCGGCTATGTGCTGTCGAAAGGGAAGGATATCGAAGGGGTGGGGAGTGAGGATCTGGTTAACTACATTGACGTGGGCCTGACCTACTACTTCAACAAAAACATGAACGCCTTC…	ACCCACTACGGTCGCGTATGTCCGATCGAAACGCCTGAAGGTCCGAACATCGGTCTGATTAACTCCCTGTCCGTGTACGCGCAGACCAACGAATATGGCTTCCTTGAGACGCCGTATCGTAAAGTGACCGACGGTGTGGTTACTGACGAAATTCACTACCTGTCTGCTATCGAAGAAGGCAACTACGTTATCGCTCAGGCGAACTCCAACCTGGATGAAAACGGCCACTTCGTAGAAGATCTGGTTACCTGCCGTAGCAAAGGCGAATCCAGCTTGTTCAGCCGCGACCAGGTTGACTACATGGACGTATCCACCCAGCAGGTGGTATCCGTCGGTGCGTCCCTGATCCCGTTCCTGGAACACGATGACGCCAACCGTGCATTGATGGGTGCGAACATG…	ATGGTGGCGCCGGCCGATCTTGAGCCGCCTCCGGCGGCGCAGCCTGTCGTGGAGCCCGTTGTTGAACCCGAACCTGAGCCGGAGCCAGAGGTAGTGCCTGAACCGCCGAAAGAGGCGCCGGTGGTGATCCATAAACCGGAACCTAAGCCGAAGCCCAAACCTAAACCCAAGCCTAAGCCGGAGAAAAAGGTTGAACAGCCGAAGCGGGAAGTGAAGCCGGCTGCAGAGCCGCGTCCGGCCTCGCCGTTTGAAAACAACAATACGGCGCCGGCGCGTACAGCGCCAAGCACCTCGACAGCAGCGGCTAAACCCACCGTTACTGCTCCGAGCGGCCCGCGGGCGATCAGCCGCGTTCAGCCGTCCTATCCGGCGCGCGCTCAGGCGCTGCGCATTGAAGGG…
ERR319537	Singleton	N47	Unknown	65	59	86	U	U	82	U	AACCTGAAGTGGGACGAAGTTGGTGTTGACGTTGTTGCTGAAGCAACCGGTATCTTCCTGACCGACGAAACCGCTCGTAAACACATCACCGCTGGCGCGAAAAAAGTCGTTCTGACTGGCCCGTCCAAAGACAACACTCCGATGTTCGTTCGTGGCGCTAACTTCGACACTTACGCTGGCCAGGACATCGTTTCCAACGCTTCCTGCACCACCAACTGCCTGGCACCGCTGGCTAAAGTTATCAACGACAACTTCGGTATCGTTGAAGGCCTGATGACCACCGTCCACGCTACCACCGCTACTCAGAAAACCGTTGATGGCCCGTCTCACAAAGACTGGCGCGGCGGCCGCGGCGCAGCTCAGAACATCATCCCGTCCTCTACCGGTGCTGCTAAAGCA…	GGCATGATCACCTTCCTGGATACCCCGGGCCACGCCGCGTTTACCTCCATGCGTGCTCGTGGTGCGCAGGCGACGGATATCGTGGTTCTGGTGGTGGCGGCAGACGACGGCGTGATGCCGCAGACTATCGAAGCTATCCAGCACGCTAAAGCGGCGCAGGTACCGGTTGTGGTTGCGGTGAACAAAATCGATAAGCCAGAAGCCGATCCGGACCGCGTGAAGAACGAACTGTCCCAGTACGGCATCCTGCCGGAAGAGTGGGGCGGCGAGAGCCAGTTCGTCCACGTTTCCGCGAAAGCCGGTACCGGCATCGACGAC	GGCGCTGATGTGGTGCTGATCTCCGCGGGCGTAGCACGTAAGCCCGGCATGGATCGTTCCGACCTGTTTAATGTGAATGCGGGTATCGTTAAGAACCTGGTGCAGCAGATTGCCAAAACCTGCCCGCAGGCCTGCATCGGCATTATCACTAACCCGGTGAATACCACCGTGGCCATCGCCGCCGAAGTGCTGAAAAAAGCCGGCGTGTACGATAAAAATAAACTGTTTGGCGTCACCACGCTGGACATTATCCGCTCCAATACCTTTGTTGCTGAACTGAAAGGTAAATCGGCAACCGAGGTGGAAGTCCCGGTCATTGGCGGTCACTCCGGGGTGACTATTCTGCCATTACTCTCGCAGATCCCGGGCGTCAGCTTTAGCGATCAGGAAGTGGCCGAT…	GAGTCCAACGGTAAGTATGTTGATCGTAACGGCCACGCGGTGGACTACCAGACTGGCCCGATCATCTGGGGCGAGCCGGGCACCAACGGTCAGCACGCGTTCTATCAGCTGATCCACCAGGGGACCAAAATGGTACCGTGCGATTTCATCGCTCCGGCTATCACCCACAACCCGCTGTCCGACCATCATCCGAAGCTGCTGTCCAACTTCTTCGCCCAGACCGAGGCCCTGGCCTTCGGTAAATCCCGTGAAGTGGTCGAGCAGGAATATCGCGATCAGGGTAAAGATCCGGCGACTCTGGAGCACGTGGTGCCGTTCAAAGTGTTCGAAGGCAACCGCCCGACCAACTCCATCCTGCTGCGTGAGATCACCCCGTTCAGCCTCGGGGCGCTGATTGCC…	GTCGGCACCTCGTTAAGCTATGATTTCGGCGGCAGCGACTTCGCCGTCAGCGCGGCCTACACCAGCTCCGACCGTACCAACGATCAGAACCTGCTGGCCCGCGGCCAGGGTTCGAAAGCGGAAGCCTGGGCGACCGGCCTGAAATATGACGCCAACAATATCTACCTGGCGACCATGTACTCTGAAACCCGCAAAATGACCCCGATCAGCGGCGGCTTTGCCAACAAGGCGCAGAACTTTGAAGCGGTGGCGCAGTATCAGTTCGACTTCGGTCTGCGTCCGTCCCTCGGCTATGTGCTGTCGAAAGGGAAGGATATCGAAGGGGTAGGGAGCGAAGATCTGGTTAACTACATTGACGTGGGCCTGACTTACTACTTCAACAAAAACATGAACGCCTTC…	ACTCACTATGGTCGCGTATGTCCAATCGAAACGCCTGAAGGTCCGAACATCGGTCTGATCAACTCCCTGTCCGTGTACGCACAGACTAACGAATACGGTTTCCTTGAGACCCCGTATCGTAAAGTGACCGACGGTGTGGTTACCGACGAAATTCATTACCTGTCTGCTATCGAAGAAGGTAACTACGTCATCGCTCAGGCGAACTCCAACCTGGATGACGAAGGCCACTTTGTTGAAGATCTGGTTACCTGCCGTAGCAAAGGCGAATCCAGCTTGTTCAGCCGCGACCAGGTTGACTACATGGACGTATCCACCCAGCAGGTGGTATCCGTCGGTGCGTCCCTGATCCCGTTCCTGGAACACGATGACGCCAACCGTGCATTGATGGGTGCGAACATG…	ATGGTGGCGCCGGCCGATCTTGAGCCGCCCCCGGCGGCGCAGCCAGTCGTGGAGCCCGTTGTTGAACCCGAACCTGAGCCTGAACCTGAGGTAGTGCCTGAACCACCGAAAGAGGCACCGGTGGTGATCCATAAACCGGAACCTAAGCCGAAGCCCAAACCTAAACCCAAGCCAAAGCCAGAGAAAAAGGTTGAGCAGCCGAAGCGGGACGTGAAGCCGGCAGCGGAGCCGCGTCCGGCCTCGCCGTTTGAAAACAACAATACGACGCCGGCACGTACCGCACCGAGCACCTCGACCGCAGCGGCCAAACCCACGGTCACTGCCCCAAGCGGCCCGCGGGCGATCAGCCGTGTCCAGCCGACCTATCCGGCACGCGCCCAGGCGCTGCGCATTGAAGGA…
ERR319538	Singleton	495		4	1	1	1	9	1	35	AACCTGAAGTGGGACGAAGTTGGTGTTGACGTTGTTGCTGAAGCAACCGGTATCTTCCTGACCGACGAAACCGCTCGTAAACACATCACCGCTGGCGCGAAAAAAGTCGTTCTGACTGGCCCGTCCAAAGACAACACTCCGATGTTCGTTCGCGGCGCTAACTTCGACGCTTACGCTGGCCAGGACATCGTTTCCAACGCTTCCTGCACCACCAACTGCCTGGCGCCGCTGGCTAAAGTTATCAACGACAACTTCGGTATCGTTGAAGGCCTGATGACCACCGTCCACGCTACCACCGCTACTCAGAAAACCGTTGATGGCCCGTCTCACAAAGACTGGCGCGGCGGCCGCGGCGCAGCTCAAAACATCATCCCGTCCTCTACCGGCGCTGCTAAAGCA…	GGCATGATCACCTTCCTGGATACCCCGGGCCACGCCGCGTTTACCTCCATGCGTGCTCGTGGCGCGCAGGCGACGGATATCGTGGTTCTGGTGGTGGCGGCAGACGACGGCGTGATGCCGCAGACTATCGAAGCTATCCAGCACGCTAAAGCGGCGCAGGTACCGGTGGTAGTGGCGGTGAACAAGATCGATAAGCCAGAAGCCGATCCGGATCGCGTGAAGAACGAACTGTCCCAGTACGGCATCCTGCCGGAAGAGTGGGGCGGCGAGAGCCAGTTCGTCCACGTTTCCGCGAAAGCGGGTACCGGCATCGACGAC	GGCGCGGATGTAGTGCTGATCTCCGCGGGCGTGGCGCGTAAGCCCGGCATGGATCGTTCCGACCTGTTTAATGTGAATGCGGGTATCGTGAAGAACCTCGTGCAGCAGATTGCCAAAACCTGCCCGCAGGCCTGCATCGGCATTATCACCAACCCGGTGAATACCACCGTGGCTATCGCCGCCGAAGTACTGAAAAAAGCCGGCGTGTACGATAAAAACAAACTGTTCGGCGTTACCACGCTGGACATCATCCGTTCCAATACCTTTGTGGCGGAGCTGAAAGGTAAATCGGCAACCGAGGTGGAAGTCCCGGTCATTGGTGGTCACTCCGGGGTCACCATTCTGCCTTTACTGTCGCAGATCCCCGGCGTCAGCTTTAGCGATCAGGAAATTGCCGAC…	GAGTCCAACGGTAAGTATGTTGACCGTAACGGCCACGCGGTAGACTACCAGACTGGCCCAATCATCTGGGGTGAGCCGGGCACCAACGGTCAGCACGCGTTCTACCAGCTGATCCACCAGGGCACCAAAATGGTACCGTGCGATTTCATCGCTCCGGCTATCACCCACAACCCGCTGTCTGACCACCATCAGAAACTGCTGTCTAACTTCTTCGCCCAGACCGAGGCCCTGGCCTTTGGTAAATCCCGCGAAGTGGTTGAGCAGGAATATCGCGATCAGGGTAAAGACCCGGCGACCCTGGAGCACGTGGTGCCGTTCAAAGTGTTCGAAGGTAACCGCCCGACTAACTCCATCCTGCTGCGTGAGATCACCCCGTTCAGCCTCGGGGCGCTGATTGCC…	GTCGGCACCTCGTTAAGCTATGATTTCGGCGGCAGCGACTTCGCCGTCAGCGCGGCCTACACCAGCTCCGACCGTACCAACGATCAGAACCTGCTGGCCCGCGGCCAGGGTTCGAAAGCGGAAGCCTGGGCGACCGGCCTGAAATATGACGCCAACAATATCTACCTGGCGACCATGTACTCTGAAACCCGCAAGATGACCCCGATCAGCGGCGGCTTTGCCAACAAAGCGCAGAACTTTGAAGCGGTGGCGCAGTATCAGTTCGACTTCGGTCTGCGTCCGTCCCTCGGCTATGTGCTGTCGAAAGGGAAGGATATCGAAGGGGTGGGGAGTGAAGATCTGGTTAACTACATCGACGTGGGCCTGACCTACTACTTCAACAAAAACATGAACGCCTTC…	ACCCACTACGGTCGCGTATGTCCGATCGAAACGCCTGAAGGTCCGAACATCGGTCTGATTAACTCCCTGTCCGTGTACGCGCAGACCAACGAATATGGCTTCCTTGAGACGCCGTATCGTAAAGTGACCAACGGTGTGGTTACTGACGAAATTCACTACCTGTCTGCTATCGAAGAAGGCAACTACGTTATCGCTCAGGCGAACTCCAACCTGGATGAAAACGGCCACTTCGTAGAAGATCTGGTTACCTGCCGTAGCAAAGGCGAATCCAGCTTGTTCAGCCGCGACCAGGTTGACTACATGGACGTATCCACCCAGCAGGTGGTATCCGTCGGTGCGTCCCTGATCCCGTTCCTGGAACACGATGACGCCAACCGTGCATTGATGGGTGCGAACATG…	ATGGTGGCGCCGGCCGATCTTGAGCCGCCTCCGGCGGCGCAGCCTGTCGTGGAGCCCGTTGTTGAACCCGAACCTGAGCCGGAGACAGAGGTAGCGCCTGAACCGCCGAAAGAGGCGCCGGTGGTGATCCATAAACCGGAACCTAAGCCGAAGCCCAAACCTAAACCCAAGCCTAAGCCGGCGAAAAAGGTTGAACAGCCGAAGCGGGAAGTGAAGCCGGCAGCAGAGCCGCGTCCGGCCTCGCCGTTTGAAAACAACAATACGGCGCCGGCGCGTACAGCGCCAAGTACCTCGACCGCAGCGGCTAAACCCACCGTTACTGCTCCGAGCGGCCCGCGGGCGATCAGCCGCGTTCAGCCGTCCTATCCGGCGCGCGCTCAGGCGCTGCGCATTGAAGGG…
ERR319539	CC2	N21	Novel ST	10	1	1	1	9	4	24	AACCTGAAGTGGGACGAAGTTGGTGTTGACGTTGTTGCTGAAGCAACCGGTATCTTCCTGACCGACGAAACCGCTCGTAAACACATCACCGCTGGCGCGAAAAAAGTCGTTCTGACTGGCCCGTCCAAAGACAACACTCCGATGTTCGTTCGCGGCGCTAACTTCGACGCTTACGCTGGCCAGGACATCGTTTCCAACGCTTCCTGCACCACCAACTGCCTGGCGCCGCTGGCTAAAGTTATCAACGACAACTTCGGTATCGTTGAAGGCCTGATGACCACCGTTCACGCTACCACCGCTACTCAGAAAACCGTTGATGGCCCGTCTCACAAAGACTGGCGCGGCGGCCGCGGCGCAGCTCAGAACATCATCCCGTCCTCTACCGGCGCTGCTAAAGCA…	GGCATGATCACCTTCCTGGATACCCCGGGCCACGCCGCGTTTACCTCCATGCGTGCTCGTGGCGCGCAGGCGACGGATATCGTGGTTCTGGTGGTGGCGGCAGACGACGGCGTGATGCCGCAGACTATCGAAGCTATCCAGCACGCTAAAGCGGCGCAGGTACCGGTGGTAGTGGCGGTGAACAAGATCGATAAGCCAGAAGCCGATCCGGATCGCGTGAAGAACGAACTGTCCCAGTACGGCATCCTGCCGGAAGAGTGGGGCGGCGAGAGCCAGTTCGTCCACGTTTCCGCGAAAGCGGGTACCGGCATCGACGAC	GGCGCGGATGTAGTGCTGATCTCCGCGGGCGTGGCGCGTAAGCCCGGCATGGATCGTTCCGACCTGTTTAATGTGAATGCGGGTATCGTGAAGAACCTCGTGCAGCAGATTGCCAAAACCTGCCCGCAGGCCTGCATCGGCATTATCACCAACCCGGTGAATACCACCGTGGCTATCGCCGCCGAAGTACTGAAAAAAGCCGGCGTGTACGATAAAAACAAACTGTTCGGCGTTACCACGCTGGACATCATCCGTTCCAATACCTTTGTGGCGGAGCTGAAAGGTAAATCGGCAACCGAGGTGGAAGTCCCGGTCATTGGTGGTCACTCCGGGGTCACCATTCTGCCTTTACTGTCGCAGATCCCCGGCGTCAGCTTTAGCGATCAGGAAATTGCCGAC…	GAGTCCAACGGTAAGTATGTTGACCGTAACGGCCACGCGGTAGACTACCAGACTGGCCCAATCATCTGGGGTGAGCCGGGCACCAACGGTCAGCACGCGTTCTACCAGCTGATCCACCAGGGCACCAAAATGGTACCGTGCGATTTCATCGCTCCGGCTATCACCCACAACCCGCTGTCTGACCACCATCAGAAACTGCTGTCTAACTTCTTCGCCCAGACCGAGGCCCTGGCCTTTGGTAAATCCCGCGAAGTGGTTGAGCAGGAATATCGCGATCAGGGTAAAGACCCGGCGACCCTGGAGCACGTGGTGCCGTTCAAAGTGTTCGAAGGTAACCGCCCGACTAACTCCATCCTGCTGCGTGAGATCACCCCGTTCAGCCTCGGGGCGCTGATTGCC…	GTCGGCACCTCGTTAAGCTATGATTTCGGCGGCAGCGACTTCGCCGTCAGCGCGGCCTACACCAGCTCCGACCGTACCAACGATCAGAACCTGCTGGCCCGCGGCCAGGGTTCGAAAGCGGAAGCCTGGGCGACCGGCCTGAAATATGACGCCAACAATATCTACCTGGCGACCATGTACTCTGAAACCCGCAAGATGACCCCGATCAGCGGCGGCTTTGCCAACAAAGCGCAGAACTTTGAAGCGGTGGCGCAGTATCAGTTCGACTTCGGTCTGCGTCCGTCCCTCGGCTATGTGCTGTCGAAAGGGAAGGATATCGAAGGGGTGGGGAGTGAAGATCTGGTTAACTACATCGACGTGGGCCTGACCTACTACTTCAACAAAAACATGAACGCCTTC…	ACCCACTACGGTCGCGTATGTCCGATCGAAACGCCTGAAGGTCCGAACATCGGTCTGATTAACTCCCTGTCCGTGTACGCGCAGACCAACGAATATGGCTTCCTTGAGACGCCGTATCGTAAAGTGACCGACGGTGTGGTTACTGACGAAATTCACTACCTGTCTGCTATCGAAGAAGGCAACTACGTTATCGCTCAGGCGAACTCCAACCTGGATGAAAACGGCCACTTCGTAGAAGATCTGGTTACCTGCCGTAGCAAAGGCGAATCCAGCTTGTTCAGCCGCGACCAGGTTGACTACATGGACGTATCCACCCAGCAGGTGGTATCCGTCGGTGCGTCCCTGATCCCGTTCCTGGAACACGATGACGCCAACCGTGCATTGATGGGTGCGAACATG…	ATGGTGGCGCCGGCCGATCTTGAGCCGCCTCCGGCGGCGCAGCCTGTCGTGGAGCCCGTTGTTGAACCCGAACCTGAGCCGGAGCCAGAGGTAGTGCCTGAACCGCCGAAAGAGGCGCCGGTGGTGATCCATAAACCGGAACCTAAGCCGAAGCCCAAACCTAAACCCAAGCCTAAGCCGGAGAAAAAGGTTGAACAGCCGAAGCGGGAAGTGAAGCCGGCAGCAGAGCCGCGTCCGGCCTCGCCGTTTGAAAACAACAATACGGCGCCGGCGCGTACAGCGCCAAGCACCTCGACAGCAGCGGCTAAACCCACCGTTACTGCTCCAAGCGGCCCGCGGGCGATCAGCCGCGTTCAGCCGTCCTATCCGGCGCGCGCTCAGGCGCTGCGCATAGAAGGT…
ERR319540	CC5	17		2	1	1	1	4	4	4	AACCTGAAGTGGGACGAAGTTGGTGTTGACGTTGTTGCTGAAGCAACCGGTATCTTCCTGACCGACGAAACCGCTCGTAAACACATCACCGCTGGCGCGAAAAAAGTCGTTCTGACTGGCCCGTCCAAAGACAACACTCCGATGTTCGTTCGCGGCGCTAACTTCGACGCTTACGCTGGCCAGGACATCGTTTCCAACGCTTCCTGCACCACCAACTGCCTGGCGCCGCTGGCTAAAGTTATCAACGACAACTTCGGTATCGTTGAAGGCCTGATGACCACCGTCCACGCTACCACCGCTACTCAGAAAACCGTTGATGGCCCGTCTCACAAAGACTGGCGCGGCGGCCGCGGCGCAGCTCAGAACATCATCCCGTCCTCTACCGGCGCTGCTAAAGCA…	GGCATGATCACCTTCCTGGATACCCCGGGCCACGCCGCGTTTACCTCCATGCGTGCTCGTGGCGCGCAGGCGACGGATATCGTGGTTCTGGTGGTGGCGGCAGACGACGGCGTGATGCCGCAGACTATCGAAGCTATCCAGCACGCTAAAGCGGCGCAGGTACCGGTGGTAGTGGCGGTGAACAAGATCGATAAGCCAGAAGCCGATCCGGATCGCGTGAAGAACGAACTGTCCCAGTACGGCATCCTGCCGGAAGAGTGGGGCGGCGAGAGCCAGTTCGTCCACGTTTCCGCGAAAGCGGGTACCGGCATCGACGAC	GGCGCGGATGTAGTGCTGATCTCCGCGGGCGTGGCGCGTAAGCCCGGCATGGATCGTTCCGACCTGTTTAATGTGAATGCGGGTATCGTGAAGAACCTCGTGCAGCAGATTGCCAAAACCTGCCCGCAGGCCTGCATCGGCATTATCACCAACCCGGTGAATACCACCGTGGCTATCGCCGCCGAAGTACTGAAAAAAGCCGGCGTGTACGATAAAAACAAACTGTTCGGCGTTACCACGCTGGACATCATCCGTTCCAATACCTTTGTGGCGGAGCTGAAAGGTAAATCGGCAACCGAGGTGGAAGTCCCGGTCATTGGTGGTCACTCCGGGGTCACCATTCTGCCTTTACTGTCGCAGATCCCCGGCGTCAGCTTTAGCGATCAGGAAATTGCCGAC…	GAGTCCAACGGTAAGTATGTTGACCGTAACGGCCACGCGGTAGACTACCAGACTGGCCCAATCATCTGGGGTGAGCCGGGCACCAACGGTCAGCACGCGTTCTACCAGCTGATCCACCAGGGCACCAAAATGGTACCGTGCGATTTCATCGCTCCGGCTATCACCCACAACCCGCTGTCTGACCACCATCAGAAACTGCTGTCTAACTTCTTCGCCCAGACCGAGGCCCTGGCCTTTGGTAAATCCCGCGAAGTGGTTGAGCAGGAATATCGCGATCAGGGTAAAGACCCGGCGACCCTGGAGCACGTGGTGCCGTTCAAAGTGTTCGAAGGTAACCGCCCGACTAACTCCATCCTGCTGCGTGAGATCACCCCGTTCAGCCTCGGGGCGCTGATTGCC…	GTCGGCACCTCGTTAAGCTATGATTTCGGCGGCAGCGACTTCGCCGTCAGCGCAGCCTACACCAGCTCCGACCGTACCAACGATCAGAACCTGCTGGCCCGCGGCCAGGGTTCGAAAGCGGAAGCCTGGGCGACCGGCCTGAAATATGACGCCAACAATATCTACCTGGCGACCATGTACTCTGAAACCCGCAAGATGACCCCGATCAGCGGCGGCTTTGCCAACAAAGCGCAGAACTTTGAAGCGGTGGCGCAGTATCAGTTCGACTTCGGTCTGCGTCCGTCCCTCGGCTATGTGCTGTCGAAAGGGAAGGATATCGAAGGGGTGGGAAGTGAGGATCTGGTTAACTACATTGACGTGGGCCTGACCTACTACTTCAACAAAAACATGAACGCCTTC…	ACCCACTACGGTCGCGTATGTCCGATCGAAACGCCTGAAGGTCCGAACATCGGTCTGATTAACTCCCTGTCCGTGTACGCGCAGACCAACGAATATGGCTTCCTTGAGACGCCGTATCGTAAAGTGACCGACGGTGTGGTTACTGACGAAATTCACTACCTGTCTGCTATCGAAGAAGGCAACTACGTTATCGCTCAGGCGAACTCCAACCTGGATGAAAACGGCCACTTCGTAGAAGATCTGGTTACCTGCCGTAGCAAAGGCGAATCCAGCTTGTTCAGCCGCGACCAGGTTGACTACATGGACGTATCCACCCAGCAGGTGGTATCCGTCGGTGCGTCCCTGATCCCGTTCCTGGAACACGATGACGCCAACCGTGCATTGATGGGTGCGAACATG…	ATGGTGGCGCCGGCCGATCTTGAGCCGCCTCCGGCGGCGCAGCCTGTCGTGGAGCCCGTTGTTGAACCCGAACCTGAGCCGGAGCCAGAGGTAGCGCCTGAACCGCCGAAAGAGGCGCCGGTGGTGATCCATAAACCGGAACCTAAGCCGAAGCCCAAACCTAAACCCAAGCCTAAGCCGGAGAAAAAGGTTGAACAGCCGAAGCGGGAAGTGAAGCCGGCAGCAGAGCCGCGTCCGGCCTCGCCGTTTGAAAACAACAATACGGCGCCGGCGCGTACAGCGCCAAGTACCTCGACCGCAGCGGCTAAACCCACCGTTACTGCTCCGAGCGGCCCGCGGGCGATCAGCCGCGTTCAGCCGTCCTATCCGCCGCGCGCTCAGGCGCTGCGCATTGAAGGG…
ERR319541	Singleton	N48	Unknown	17	19	U	U	U	U	U	AACCTGAAGTGGGACGAAGTTGGTGTTGACGTTGTTGCTGAAGCAACCGGTATCTTCCTGACCGACGAAACCGCTCGTAAACACATCACCGCTGGCGCGAAAAAAGTCGTTCTGACTGGCCCGTCCAAAGACAACACCCCGATGTTCGTTCGCGGCGCTAACTTCGACACTTACGCTGGCCAGGACATCGTTTCCAACGCATCCTGCACCACCAACTGCCTGGCACCGCTGGCTAAAGTCATCAACGACAACTTCGGTATCGTTGAAGGCCTGATGACCACCGTCCACGCAACCACCGCTACTCAGAAAACCGTTGATGGCCCGTCTCACAAAGACTGGCGCGGCGGCCGCGGCGCAGCTCAGAACATCATCCCGTCCTCTACCGGCGCTGCTAAAGCA…	GGCATGATCACCTTCCTGGATACCCCGGGCCACGCCGCGTTTACCTCCATGCGTGCTCGTGGTGCGCAGGCGACGGATATCGTGGTTCTGGTGGTGGCGGCAGACGACGGCGTGATGCCGCAGACTATCGAAGCTATCCAGCACGCCAAAGCGGCGCAGGTGCCGGTGGTGGTTGCGGTGAACAAGATCGATAAGCCTGAAGCCGATCCGGACCGTGTGAAGAACGAACTGTCCCAGTACGGCATCCTGCCGGAAGAGTGGGGCGGCGAGAGCCAGTTCGTCCACGTCTCCGCGAAAGCCGGTACCGGTATCGACGAC	GGCGCTGATGTGGTGCTGATCTCCGCGGGCGTAGCGCGTAAGCCCGGCATGGATCGTTCCGACCTGTTTAATGTGAATGCGGGTATCGTTAAGAACCTCGTGCAGCAGATAGCCAAAACCTGCCCGCAGGCCTGTATCGGCATTATTACCAACCCGGTGAACACCACCGTGGCCATCGCCGCCGAAGTGCTGAAAAAAGCCGGCGTGTACGATAAAAACAAACTGTTCGGCGTGACTACGCTGGACATCATCCGCTCCAATACCTTTGTGGCGGAGCTGAAAGGTCAATCGGCAACCGAGGTGGAAGTCCCGGTTATTGGCGGTCACTCCGGGGTCACCATTCTGCCTTTACTGTCGCAGATCCCGGGCGTCAGCTTTAGCGATCAGGAAGTGGCCGAT…	GAGTCCAATGGTAAGTATGTCGACCGTAACGGCCACGCCGTGGACTACCAGACTGGCCCGATCATCTGGGGCGAGCCGGGCACCAACGGTCAGCACGCGTTCTACCAGCTGATCCATCAGGGCACCAAAATGGTACCGTGCGATTTCATCGCCCCGGCTATCACCCACAACCCGCTCTCCGATCATCATCCGAAGCTGCTGTCCAACTTCTTCGCCCAGACCGAGGCCCTGGCCTTCGGTAAATCCCGTGAAGTGGTGGAGCAGGAATATCGCGATCAGGGTAAAGATCCGGCGACCCTGGAGCACGTGGTGCCGTTCAAAGTGTTCGAAGGCAACCGTCCGACTAACTCTATTCTGCTGCGTGAGATCACCCCGTTCAGCCTCGGGGCGCTGATTGCT…	GTCGGCACCTCGTTAAGCTATGACTTCGGCGGCAGCGACTTCGCCGTCAGCGCGGCCTACACCAGCTCCGACCGTACCAACGATCAGAACCTGCTGGCCCGCGGCCAGGGTTCGAAAGCGGAAGCCTGGGCGACCGGCCTGAAATATGACGCCAACAACATCTATCTGGCGACCATGTACTCTGAAACCCGCAAGATGACCCCGATCAGCGGCGGCTTTGCCAACAAAGCGCAGAACTTTGAAGCGGTGGCGCAGTATCAGTTCGACTTCGGTCTGCGTCCGTCCCTCGGCTATGTGCTGTCGAAAGGGAAGGATATCGAAGGGGTGGGGAGCGAAGATCTGGTTAACTACATTGACGTGGGCCTGACCTACTACTTCAACAAAAACATGAACGCCTTC…	ACTCACTACGGTCGCGTATGTCCAATCGAAACACCTGAAGGTCCGAACATCGGTCTGATCAACTCCCTGTCCGTATACGCGCAGACCAACGAATATGGCTTCCTTGAGACGCCGTATCGTAAAGTGACCGACGGTGTGGTTACCGACGAAATTCACTACCTGTCTGCTATCGAAGAAGGCAACTACGTTATCGCTCAGGCGAACTCCAACCTGGATGAAAACGGCCACTTCGTAGAAGATCTGGTGACCTGCCGTAGCAAAGGCGAATCCAGCTTGTTCAGCCGCGACCAGGTTGACTACATGGACGTATCCACCCAGCAGGTGGTATCCGTCGGTGCGTCCCTGATCCCGTTCCTGGAACACGATGACGCCAACCGTGCATTGATGGGTGCGAACATG…	ATGGTGGCGCCGGCCGATCTTGAGCCGCCCCCGGCGGCGCAACCCGTCGTGCAGCCCGTTGTTGAACCTGAACCGGAGCCGGAACCTGAGGTGGTCCCGGAGCCGCCGAAAGAGGCGCCGGTGGTGATCCATAAACCAGAACCTAAGCCGAAGCCCAAACCTAAACCGAAGCCCAGGCCGGAGAAAAAGGTTGAGCAGCCGAAGCGGGACGTCAAACCGGCCGCGGAGCCTCGTCCGGCTTCACCGTTTGAAAACAGCAATACGACGCCAGCGCGCACCGCGCCGAGCACCTCCACCGCAGCGGCCAAACCCACCGTCACTGCCCCGAGCGGCCCGCGGGCGATCAGCCGCGTTCAGCCGACCTATCCGGCGCGCGCTCAGGCGCTGCGCATTGAAGGA…
ERR319542	CC4	37		2	9	2	1	13	1	16	AACCTGAAGTGGGACGAAGTTGGTGTTGACGTTGTTGCTGAAGCAACCGGTATCTTCCTGACCGACGAAACCGCTCGTAAACACATCACCGCTGGCGCGAAAAAAGTCGTTCTGACTGGCCCGTCCAAAGACAACACTCCGATGTTCGTTCGCGGCGCTAACTTCGACGCTTACGCTGGCCAGGACATCGTTTCCAACGCTTCCTGCACCACCAACTGCCTGGCGCCGCTGGCTAAAGTTATCAACGACAACTTCGGTATCGTTGAAGGCCTGATGACCACCGTCCACGCTACCACCGCTACTCAGAAAACCGTTGATGGCCCGTCTCACAAAGACTGGCGCGGCGGCCGCGGCGCAGCTCAGAACATCATCCCGTCCTCTACCGGCGCTGCTAAAGCA…	GGCATGATCACCTTCCTGGATACCCCGGGCCACGCCGCGTTTACCTCCATGCGTGCTCGTGGCGCGCAGGCGACGGATATCGTGGTTCTGGTGGTGGCGGCAGACGACGGCGTGATGCCGCAGACTATCGAAGCTATCCAGCACGCTAAAGCGGCGCAGGTACCGGTGGTAGTGGCGGTGAACAAGATCGATAAGCCAGAAGCCGATCCGGATCGCGTGAAGAACGAACTGTCCCAGTACGGCATCCTGCCGGAAGAGTGGGGCGGCGAGAGCCAGTTTGTCCACGTTTCTGCGAAAGCGGGTACCGGCATCGACGAC	GGCGCGGATGTAGTGCTGATCTCCGCGGGCGTGGCGCGTAAGCCCGGCATGGATCGTTCCGACCTGTTTAATGTGAATGCGGGTATCGTGAAGAACCTCGTGCAGCAGATTGCCAAAACCTGCCCGCAGGCCTGCATCGGCATTATCACCAACCCGGTGAATACCACCGTGGCTATCGCCGCCGAAGTACTGAAAAAAGCCGGCGTGTACGATAAAAACAAACTGTTCGGCGTTACCACGCTGGACATCATCCGTTCCAATACCTTTGTGGCGGAGCTGAAAGGTAAATCGGCAACCGAGGTGGAAGTCCCGGTCATTGGTGGTCACTCCGGGGTCACCATTCTGCCTTTACTGTCGCAGATCCCCGGCGTCAGCTTTAGCGATCAGGAAATTGCCGAC…	GAGTCCAACGGTAAGTATGTTGACCGTAACGGCCACGCGGTAGACTACCAGACTGGCCCAATCATCTGGGGTGAGCCGGGCACCAACGGTCAGCACGCGTTCTACCAGCTGATCCACCAGGGCACCAAAATGGTACCGTGCGATTTCATCGCTCCGGCTATCACCCACAACCCGCTGTCTGACCACCATCAGAAACTGCTGTCTAACTTCTTCGCCCAGACCGAGGCCCTGGCCTTTGGTAAATCCCGCGAAGTGGTTGAGCAGGAATATCGCGATCAGGGTAAAGACCCGGCGACCCTGGAGCACGTGGTGCCGTTCAAAGTGTTCGAAGGTAACCGCCCGACTAACTCCATCCTGCTGCGTGAGATCACCCCGTTCAGCCTCGGGGCGCTGATTGCC…	GTCGGCACCTCGTTAAGCTATGATTTCGGCGGCAGCGACTTCGCCGTCAGCGCAGCCTACACCAGCTCCGACCGTACCAACGATCAGAACCTGCTGGCCCGCGGCCAGGGTTCGAAAGCGGAAGCCTGGGCGACCGGCCTGAAATATGACGCCAACAATATCTACCTGGCGACCATGTACTCTGAAACCCGCAAGATGACCCCGATCAGCGGCGGCTTTGCCAACAAAGCGCAGAACTTTGAAGCGGTGGCGCAATATCAGTTCGACTTCGGTCTGCGTCCGTCCCTCGGCTATGTGCTGTCGAAAGGGAAGGATATCGAAGGGGTGGGGAGTGAAGATCTGGTTAACTACATCGACGTGGGCCTGACCTACTACTTCAACAAAAACATGAACGCCTTC…	ACCCACTACGGTCGCGTATGTCCGATCGAAACGCCTGAAGGTCCGAACATCGGTCTGATTAACTCCCTGTCCGTGTACGCGCAGACCAACGAATATGGCTTCCTTGAGACGCCGTATCGTAAAGTGACCAACGGTGTGGTTACTGACGAAATTCACTACCTGTCTGCTATCGAAGAAGGCAACTACGTTATCGCTCAGGCGAACTCCAACCTGGATGAAAACGGCCACTTCGTAGAAGATCTGGTTACCTGCCGTAGCAAAGGCGAATCCAGCTTGTTCAGCCGCGACCAGGTTGACTACATGGACGTATCCACCCAGCAGGTGGTATCCGTCGGTGCGTCCCTGATCCCGTTCCTGGAACACGATGACGCCAACCGTGCATTGATGGGTGCGAACATG…	ATGGTGGCGCCGGCCGATCTTGAGCCGCCTCCGGCGGCGCAGCCTGTCGTGGAGCCCGTTGTTGAACCCGAACCTGAGCCGGAGCCAGAGGTAGCGCCTGAACCGCCGAAAGAGGCGTCGGTGGTGATCCATAAACCGGAACCTAAGCCGAAGCCCAAACCTAAACCCAAGCCTAAGCCGGAGAAAAAGGTTGAACAGCCGAAGCGGGAAGTGAAGCCGGCAGCAGAGCCGCGTCCGGCCTCGCCGTTTGAAAACAACAATACGGCGCCGGCGCGTACAGCGCCAAGCACCTCGACAGCAGCGGCTAAACCCACCGTTACTGCTCCAAGCGGCCCGCGGGCGATCAGCCGCGTTCAGCCGTCCTATCCGCCGCGCGCTCAGGCGCTGCGCATTGAAGGG…
[truncated: 55 more rows]

## Sheet: Table S2
Table S2. Antimicrobial resistance genes identified in the isolates.
Hydrolysing activity against	Gene	Number of isolates gene found in.	Number of variants in dataset.
2G beta lactams	blaLEN	10	6
	blaOKPA	10	8
	blaOKPB	9	7
amikacin	aph-4	1	1
benzylpenicillin, narrow spectrum cephalosporins, pip/tazo	blaTEM1	134	1
	blaSHV-2b	164	24
Narrow spectrum cephalosporins	blaDHA1	6	2
	blaCMY	2	1
	blaSCO	43	1
carbenicillin	blaCARB	4	2
chloramphenicol	catA2	41	1
	catA1	43	4
	cmlA	5	2
chloramphenicol and florfenicol	floR	3	1
cloxacillin	blaOXA–2d	60	2
carbapenems	blaOXA–2df	1	2
Extended-spectrum cephalosporins	blaCTX-M	92	1
	blaSHV-be	12	3
[truncated: 21 more rows]

## Sheet: Table S3
Table S3. Alleles identified in 165 full-length blaSHV sequences from this study. Only polymorphic residues relative to allele 1 are shown. Where polymorphisms are present the alternate residue is given. Residue positions are relative to blaSHV-1 (GenBank Accession: AF148850_1). Functional group and known allele names are assigned based on Bush and Jacoby classification found at http://www.lahey.…
[truncated: 28 more rows]
